# Supplementary material for: Search for computational modules in the C. elegans brain
Source: BMC Biol. 2004 Dec 2;2:25. doi: 10.1186/1741-7007-2-25 (PMC539283; doi:10.1186/1741-7007-2-25)
Supplement: Additional File 3 — Zip file containing files mentioned in Additional file 2 [file 1741-7007-2-25-S3.zip]

Archive with 80 entries (80 files):
- nList_M2sS_i09.csv
- iList_M2sS_i04.csv
- iList_M2sS_i05.csv
- iList_M2sS_i06.csv
- iList_M2sS_i07.csv
- iList_M2sS_i08.csv
- iList_M2sS_i09.csv
- iList_M2sS_i10.csv
- iList_M2sS_i11.csv
- iList_M2sS_i12.csv
- iList_M2sS_i13.csv
- iList_M2sS_i14.csv
- iList_M2sS_i15.csv
- iList_M2sS_i16.csv
- iList_M3sS_i04.csv
- iList_M3sS_i05.csv
- iList_M3sS_i06.csv
- iList_M3sS_i07.csv
- iList_M3sS_i08.csv
- iList_M3sS_i09.csv
- iList_M3sS_i10.csv
- iList_M3sS_i11.csv
- iList_M3sS_i12.csv
- iList_M3sS_i13.csv
- iList_M3sS_i14.csv
- iList_M3sS_i15.csv
- iList_M3sS_i16.csv
- mList_M2sS_i04.csv
- mList_M2sS_i05.csv
- mList_M2sS_i06.csv
- mList_M2sS_i07.csv
- mList_M2sS_i08.csv
- mList_M2sS_i09.csv
- mList_M2sS_i10.csv
- mList_M2sS_i11.csv
- mList_M2sS_i12.csv
- mList_M2sS_i13.csv
- mList_M2sS_i14.csv
- mList_M2sS_i15.csv
- mList_M2sS_i16.csv
- mList_M3sS_i04.csv
- mList_M3sS_i05.csv
- mList_M3sS_i06.csv
- mList_M3sS_i07.csv
- mList_M3sS_i08.csv
- mList_M3sS_i09.csv
- mList_M3sS_i10.csv
- mList_M3sS_i11.csv
- mList_M3sS_i12.csv
- mList_M3sS_i13.csv
- mList_M3sS_i14.csv
- mList_M3sS_i15.csv
- mList_M3sS_i16.csv
- Neurons_M2sS.csv
- Neurons_M3sS.csv
- nList_M2sS_i04.csv
- nList_M2sS_i05.csv
- nList_M2sS_i06.csv
- nList_M2sS_i07.csv
- nList_M2sS_i08.csv
- nList_M2sS_i10.csv
- nList_M2sS_i11.csv
- nList_M2sS_i12.csv
- nList_M2sS_i13.csv
- nList_M2sS_i14.csv
- nList_M2sS_i15.csv
- nList_M2sS_i16.csv
- nList_M3sS_i04.csv
- nList_M3sS_i05.csv
- nList_M3sS_i06.csv
- nList_M3sS_i07.csv
- nList_M3sS_i08.csv
- nList_M3sS_i09.csv
- nList_M3sS_i10.csv
- nList_M3sS_i11.csv
- nList_M3sS_i12.csv
- nList_M3sS_i13.csv
- nList_M3sS_i14.csv
- nList_M3sS_i15.csv
- nList_M3sS_i16.csv
