# Supplementary material for: Search for computational modules in the C. elegans brain
Source: BMC Biol. 2004 Dec 2;2:25. doi: 10.1186/1741-7007-2-25 (PMC539283; doi:10.1186/1741-7007-2-25)
Supplement: Additional File 3 — Zip file containing files mentioned in Additional file 2 [file 1741-7007-2-25-S3.zip › nList_M2sS_i09.csv]

BAGL	AFDR	AWCL
BAGL	AFDR	RIBR
BAGL	AFDR	RIGR
BAGL	AINL	AWCL
BAGL	AINL	AIYR
BAGL	AINL	RIGR
AWCL	AWCR	BAGL
BAGL	AWCL	RIBR
BAGL	AWCL	RIGR
RIBR	URYVR	BAGL
RIBR	AIBL	BAGL
RIBR	AUAR	BAGL
RIBR	RIMR	BAGL
AIYR	ASER	BAGL
BAGL	AIYR	RIGR
RIGR	RIR	BAGL
RIGR	RMHL	BAGL
RIBL	URYVL	BAGR
RIBL	AIBR	BAGR
RIBL	RIH	BAGR
RIBL	RIS	BAGR
BAGR	RIBL	AQR
OLLL	IL2L	CEPVL
OLLL	CEPDL	CEPVL
CEPVL	OLLL	RICR
URBL	CEPDL	CEPVL
RICR	ADAL	CEPVL
CEPVR	OLLR	RICL
CEPVR	OLLR	RMGR
RICL	ADAL	CEPVR
CEPVR	RICL	RMGR
RMGR	RMDL	CEPVR
PVR	IL1DR	IL1DL
PVR	IL1VL	IL1DL
PVR	IL1VR	IL1DL
PVR	IL1VL	IL1DR
PVR	IL1VR	IL1DR
RMDR	RIAL	IL1L
RMDR	RIAR	IL1L
RMDR	RMDL	IL1L
RMDL	RIAL	IL1R
RMDL	RIAR	IL1R
RMDL	RIML	IL1R
RMDL	RMGR	IL1R
PVR	IL1VR	IL1VL
IL2L	OLLL	OLQVL
OLLL	CEPDL	IL2L
IL2L	OLQVL	RMDR
RMDR	RIAL	IL2L
RMDR	RIAR	IL2L
RMDR	RMDL	IL2L
IL2R	OLQDR	RMDL
RMDL	RIAL	IL2R
RMDL	RIAR	IL2R
RMDL	RIML	IL2R
RMDL	RMDR	IL2R
IL2R	RMDL	RIH
RMDL	RMGR	IL2R
RIH	IL2VR	IL2R
RIH	OLQVL	IL2R
RIH	OLQVR	IL2R
RIH	RIBL	IL2R
RIH	OLQVL	IL2VR
RIH	RIBL	IL2VR
RIH	OLQVR	OLQVL
RIH	RIBL	OLQVL
RIH	RIBL	OLQVR
RMDVR	RMDDL	RMED
RIBL	AIBR	URYVL
RIBL	AUAL	URYVL
RIBL	RIH	URYVL
RIBL	RIS	URYVL
RIBR	AIBL	URYVR
RIBR	AUAR	URYVR
RIBR	RIMR	URYVR
DVA	RIR	RID
URXL	AUAL	AVHR
AUAL	RIBL	URXL
AVHR	ADFL	URXL
AVHR	PVPL	URXL
AVHR	PVPR	URXL
AVHR	PVPL	ADFL
AVHR	PVPR	ADFL
RIR	AVHL	ADFL
RIR	RIGR	ADFL
RIR	DVA	ADFL
ASEL	AIZL	ADLL
ASEL	AIYL	ADLL
ADLL	ASEL	PVPL
ASKL	ASJL	ADLL
ASKL	AIML	ADLL
ADLL	ASKL	PVPL
PVPL	AVHR	ADLL
ASHR	ADAR	ADLR
ASHR	RIFR	ADLR
AIYL	ASEL	AFDL
AIYL	ASER	AFDL
RIBR	AUAR	AIBL
AIBL	RIBR	AIAL
RIMR	SAAVL	AIBL
RIMR	SAAVR	AIBL
AIBL	RIMR	AIAL
RIBL	AUAL	AIBR
RIBL	RIH	AIBR
RIBL	RIS	AIBR
RIML	RMDL	AIBR
RIML	SAAVL	AIBR
RIML	SAAVR	AIBR
RIML	SAADL	AIBR
AIBR	RIML	DVC
DVC	AVKL	AIBR
AIAL	ASIL	ASEL
ASEL	AIAL	AIYL
AIYL	ASER	ASEL
ASER	AWAR	AWCR
ASER	AWAR	AIAR
ASER	AWAR	AIYL
AWCR	AWCL	ASER
AWCR	AIAL	ASER
AIAR	ASHR	ASER
ASER	AIAR	AIYL
ASER	AIAR	AIYR
ASER	AIYL	AIYR
AIAR	AWCR	ASHR
ASHR	ADAR	RIFR
RIFR	PVPR	ASHR
RIBL	RIH	AUAL
RIBL	RIS	AUAL
RIBR	RIMR	AUAR
ADEL	BDUL	AVAL
ADER	ALMR	AVAL
RIR	RIGR	AVHL
AVHR	PVPL	PVPR
PVPR	RIFR	AVHR
AWCR	AIAL	AIAR
RIAL	RIAR	RIVR
RIAL	RIVL	RIVR
RIAL	RIVL	RMDR
RIAL	RIVL	SMDVR
RIAL	RIVL	SMDDL
RIAL	RIVR	RMDL
RIAL	RIVR	SMDDR
RMDL	RIML	RIAL
RIAL	RMDL	SMDVL
RIAL	RMDL	SMDVR
RIAL	RMDL	SMDDL
RIAL	RMDL	SMDDR
RMDL	RMGR	RIAL
RIAL	RMDR	SMDVL
RIAL	RMDR	SMDDL
RIAL	RMDR	SMDDR
RIAL	SMDVL	SMDVR
SMDVL	SAADR	RIAL
RIAL	SMDVL	SMDDL
RIAL	SMDVR	SMDDR
SMDDL	SAAVR	RIAL
RIAL	SMDDL	SMDDR
SMDDL	ALNR	RIAL
SMDDR	SAAVL	RIAL
RIAR	RIVL	RMDR
RIAR	RIVL	SMDVR
RIAR	RIVL	SMDDL
RMDL	RIML	RIAR
RIAR	RMDL	SMDVL
RIAR	RMDL	SMDVR
RIAR	RMDL	SMDDL
RIAR	RMDL	SMDDR
RMDL	RMGR	RIAR
RIAR	RMDR	SMDVL
RIAR	RMDR	SMDDL
RIAR	RMDR	SMDDR
RIAR	SMDVL	SMDVR
SMDVL	SAADR	RIAR
RIAR	SMDVL	SMDDL
RIAR	SMDVR	SMDDR
SMDDL	SAAVR	RIAR
RIAR	SMDDL	SMDDR
SMDDL	ALNR	RIAR
SMDDR	SAAVL	RIAR
RIBL	RIH	RIS
RIMR	SAAVL	RIBR
RIMR	SAAVR	RIBR
RIMR	SAADL	RIBR
ADAL	RICR	RICL
ADAL	RIML	RICL
ADAL	RIML	RICR
RIML	RMDL	SAAVL
RIML	RMDL	SAAVR
RIML	RMDL	SAADL
RIML	RMDL	SAADR
RIML	RMDL	ADAL
RMDL	RMGR	RIML
SAAVL	RIMR	RIML
RIML	SAAVL	SAAVR
RIML	SAAVL	SAADL
RIML	SAAVL	SAADR
RIML	SAAVL	ADAL
SAAVR	RIMR	RIML
RIML	SAAVR	SAADL
RIML	SAAVR	SAADR
RIML	SAAVR	ADAL
SAADL	RIMR	RIML
RIML	SAADL	SAADR
RIML	SAADL	ADAL
RIML	SAADR	ADAL
RIMR	SAAVL	SAAVR
RIMR	SAAVL	SAADL
RIMR	SAAVR	SAADL
SMDDR	SMDVL	SAAVL
SMDDL	SMDVR	SAAVR
SMDVL	SAADR	SMDDR
SMDDL	ALNR	SMDVR
AVKR	FLPL	AVKL
AVKL	AVKR	DVC
FLPL	ADEL	AVKR
AVKR	FLPL	RIGL
RIGL	RMHR	AVKR
RIGR	RMHL	RIR
RIR	RIGR	DVA
ADER	ALMR	ADEL
ADEL	ADER	BDUL
ADEL	FLPL	BDUL
BDUL	PVNR	ADEL
ALMR	PVNL	ADER
PVNR	BDUR	BDUL
