# Supplementary material for: Search for computational modules in the C. elegans brain
Source: BMC Biol. 2004 Dec 2;2:25. doi: 10.1186/1741-7007-2-25 (PMC539283; doi:10.1186/1741-7007-2-25)
Supplement: Additional File 3 — Zip file containing files mentioned in Additional file 2 [file 1741-7007-2-25-S3.zip › iList_M2sS_i04.csv]

2	1	54
3	1	54
49	1	54
58	1	54
69	1	54
95	1	54
51	1	56
52	1	56
58	1	56
77	1	56
96	1	56
110	1	56
136	1	56
138	1	56
78	72	1
90	78	1
35	1	91
55	1	91
71	1	91
74	1	91
76	1	91
77	1	91
89	1	91
108	1	91
3	1	118
20	1	118
23	1	118
24	1	118
38	1	118
41	1	118
55	1	118
70	1	118
89	1	118
107	1	118
71	1	145
73	1	145
74	1	145
76	1	145
89	1	145
119	1	145
173	1	145
174	1	145
2	1	167
25	1	167
28	1	167
52	1	167
115	1	167
116	1	167
117	1	167
123	1	167
124	1	167
138	1	167
152	1	167
168	1	167
9	2	15
23	2	15
27	2	15
28	2	15
31	2	15
118	2	15
49	21	2
69	21	2
71	21	2
77	21	2
89	21	2
113	21	2
152	21	2
69	49	2
71	49	2
77	49	2
89	49	2
152	49	2
4	2	53
42	2	53
50	2	53
51	2	53
57	2	53
70	2	53
92	2	53
3	2	54
58	2	54
92	2	54
95	2	54
113	69	2
152	69	2
77	71	2
89	71	2
113	71	2
152	71	2
89	77	2
113	77	2
152	77	2
51	2	87
52	2	87
57	2	87
90	2	87
109	2	87
110	2	87
114	2	87
152	89	2
152	113	2
43	2	119
44	2	119
46	2	119
55	2	119
56	2	119
58	2	119
90	2	119
25	2	167
28	2	167
52	2	167
115	2	167
116	2	167
117	2	167
123	2	167
124	2	167
138	2	167
153	2	167
168	2	167
21	9	3
31	9	3
78	9	3
91	9	3
93	9	3
125	9	3
126	9	3
31	21	3
37	21	3
78	21	3
91	21	3
121	21	3
125	21	3
126	21	3
37	31	3
78	31	3
91	31	3
93	31	3
121	31	3
125	31	3
126	31	3
93	37	3
125	37	3
126	37	3
49	3	54
58	3	54
69	3	54
92	3	54
95	3	54
93	78	3
121	78	3
125	78	3
126	78	3
93	91	3
121	91	3
125	91	3
126	91	3
121	93	3
125	93	3
126	93	3
20	3	118
23	3	118
24	3	118
38	3	118
41	3	118
55	3	118
56	3	118
70	3	118
89	3	118
90	3	118
92	3	118
107	3	118
4	3	120
35	3	120
40	3	120
77	3	120
92	3	120
95	3	120
96	3	120
99	3	120
100	3	120
107	3	120
115	3	120
116	3	120
124	3	120
140	3	120
125	121	3
126	121	3
126	125	3
40	3	157
75	3	157
82	3	157
143	3	157
150	3	157
160	3	157
173	3	157
174	3	157
175	3	157
23	3	179
24	3	179
73	3	179
74	3	179
81	3	179
82	3	179
158	3	179
22	10	4
77	10	4
78	10	4
92	10	4
94	10	4
123	10	4
125	10	4
126	10	4
25	4	16
26	4	16
27	4	16
44	4	16
32	22	4
77	22	4
78	22	4
92	22	4
122	22	4
123	22	4
125	22	4
126	22	4
179	22	4
77	24	4
78	24	4
92	24	4
94	24	4
122	24	4
123	24	4
125	24	4
126	24	4
77	32	4
78	32	4
92	32	4
94	32	4
122	32	4
123	32	4
125	32	4
126	32	4
179	32	4
42	4	53
50	4	53
51	4	53
57	4	53
70	4	53
91	4	53
78	77	4
94	77	4
122	77	4
123	77	4
125	77	4
126	77	4
179	77	4
94	78	4
122	78	4
123	78	4
125	78	4
126	78	4
179	78	4
51	4	90
72	4	90
101	4	90
102	4	90
121	4	90
130	4	90
94	92	4
122	92	4
123	92	4
125	92	4
126	92	4
179	92	4
122	94	4
123	94	4
125	94	4
126	94	4
179	94	4
17	4	120
35	4	120
40	4	120
95	4	120
96	4	120
99	4	120
100	4	120
107	4	120
108	4	120
115	4	120
116	4	120
124	4	120
140	4	120
123	122	4
125	122	4
126	122	4
179	122	4
126	123	4
179	123	4
126	125	4
179	125	4
179	126	4
34	4	158
41	4	158
76	4	158
174	4	158
176	4	158
29	5	11
91	5	11
101	23	5
7	5	40
19	5	40
29	5	40
35	5	40
43	5	40
78	5	40
91	5	40
93	5	40
94	5	40
126	5	40
130	5	40
154	5	40
8	6	12
20	6	12
26	6	12
30	6	12
44	6	12
78	6	12
126	6	12
8	6	18
27	6	18
77	6	18
92	6	18
99	6	18
107	6	18
122	6	18
139	6	18
102	24	6
20	6	41
30	6	41
36	6	41
77	6	41
93	6	41
94	6	41
123	6	41
125	6	41
126	6	41
129	6	41
155	6	41
19	7	13
118	7	13
25	7	17
78	7	17
91	7	17
108	7	17
140	7	17
101	26	7
102	26	7
121	26	7
124	26	7
23	7	31
27	7	31
43	7	33
93	7	33
94	7	33
126	7	33
136	7	33
141	7	33
19	7	40
29	7	40
35	7	40
43	7	40
78	7	40
91	7	40
93	7	40
94	7	40
126	7	40
130	7	40
154	7	40
102	101	7
121	101	7
124	101	7
124	102	7
124	121	7
20	8	12
24	8	12
26	8	12
30	8	12
44	8	12
78	8	12
126	8	12
25	8	14
77	8	18
92	8	18
107	8	18
139	8	18
100	27	8
101	27	8
102	27	8
121	27	8
122	27	8
125	27	8
41	8	34
44	8	34
126	8	34
135	8	34
101	100	8
102	100	8
122	100	8
102	101	8
121	101	8
125	101	8
122	102	8
125	102	8
122	121	8
125	121	8
125	122	8
21	9	15
28	9	15
31	9	15
89	9	15
118	9	15
27	23	9
121	23	9
121	27	9
78	9	37
102	9	37
108	9	37
22	10	16
25	10	16
26	10	16
27	10	16
44	10	16
90	10	16
122	24	10
26	10	32
27	10	32
101	10	32
18	10	38
28	10	38
73	10	38
77	10	38
101	10	38
106	10	38
107	10	38
91	23	11
91	29	11
77	11	160
82	11	160
95	11	160
147	11	160
175	11	160
24	20	12
26	20	12
30	20	12
44	20	12
78	20	12
126	20	12
26	24	12
44	24	12
78	24	12
126	24	12
30	26	12
44	26	12
78	26	12
126	26	12
44	30	12
78	30	12
126	30	12
126	44	12
126	78	12
118	19	13
27	21	15
28	21	15
31	21	15
89	21	15
27	23	15
28	23	15
89	23	15
28	27	15
89	27	15
118	27	15
31	28	15
89	28	15
118	28	15
89	31	15
118	31	15
25	22	16
26	22	16
27	22	16
32	22	16
44	22	16
90	22	16
25	24	16
26	24	16
27	24	16
44	24	16
90	24	16
26	25	16
27	25	16
32	25	16
44	25	16
90	25	16
27	26	16
44	26	16
90	26	16
44	27	16
90	27	16
44	32	16
90	32	16
26	25	17
78	25	17
91	25	17
100	25	17
108	25	17
121	25	17
78	26	17
91	26	17
100	26	17
101	26	17
108	26	17
121	26	17
140	26	17
43	17	33
93	17	33
94	17	33
126	17	33
136	17	33
141	17	33
100	78	17
101	78	17
108	78	17
121	78	17
140	78	17
100	91	17
101	91	17
121	91	17
140	91	17
101	100	17
140	100	17
108	101	17
121	101	17
140	101	17
121	108	17
140	108	17
35	17	120
77	17	120
92	17	120
94	17	120
95	17	120
96	17	120
99	17	120
107	17	120
115	17	120
116	17	120
124	17	120
140	121	17
72	17	128
96	17	128
72	17	143
75	17	143
77	17	143
97	17	143
99	17	143
106	17	143
150	17	143
152	17	143
153	17	143
179	17	143
77	27	18
92	27	18
102	27	18
107	27	18
122	27	18
139	27	18
28	18	38
73	18	38
101	18	38
106	18	38
20	18	41
24	18	41
30	18	41
36	18	41
93	18	41
94	18	41
123	18	41
125	18	41
126	18	41
129	18	41
155	18	41
99	77	18
102	77	18
107	77	18
122	77	18
139	77	18
99	92	18
102	92	18
122	92	18
107	99	18
122	99	18
139	99	18
107	102	18
122	102	18
139	102	18
122	107	18
139	107	18
139	122	18
71	18	127
29	19	40
35	19	40
43	19	40
78	19	40
91	19	40
93	19	40
101	19	40
126	19	40
130	19	40
154	19	40
122	94	19
133	94	19
133	122	19
24	20	41
30	20	41
36	20	41
77	20	41
94	20	41
102	20	41
123	20	41
125	20	41
126	20	41
129	20	41
155	20	41
121	93	20
134	93	20
23	20	118
24	20	118
38	20	118
55	20	118
56	20	118
70	20	118
89	20	118
90	20	118
92	20	118
107	20	118
134	121	20
102	93	21
105	93	21
105	102	21
74	22	24
94	93	22
101	93	22
106	93	22
101	94	22
106	101	22
101	23	29
27	23	31
24	23	118
38	23	118
41	23	118
55	23	118
56	23	118
70	23	118
89	23	118
90	23	118
92	23	118
107	23	118
52	23	141
71	23	141
72	23	141
73	23	141
74	23	141
78	23	141
81	23	141
82	23	141
24	23	179
73	23	179
74	23	179
81	23	179
82	23	179
158	23	179
121	24	30
26	24	32
27	24	32
101	24	32
36	24	41
77	24	41
93	24	41
94	24	41
102	24	41
123	24	41
125	24	41
126	24	41
129	24	41
155	24	41
38	24	118
55	24	118
56	24	118
70	24	118
89	24	118
90	24	118
92	24	118
107	24	118
51	24	142
71	24	142
72	24	142
73	24	142
77	24	142
81	24	142
96	24	142
140	24	142
73	24	179
81	24	179
82	24	179
158	24	179
139	101	25
140	101	25
104	25	135
72	25	136
103	25	136
104	25	136
122	25	136
140	139	25
28	25	167
52	25	167
115	25	167
116	25	167
117	25	167
123	25	167
124	25	167
138	25	167
152	25	167
153	25	167
168	25	167
27	26	32
101	26	32
43	26	33
93	26	33
94	26	33
126	26	33
136	26	33
141	26	33
101	27	32
102	27	99
125	27	99
73	28	38
77	28	38
101	28	38
106	28	38
100	28	98
102	28	98
121	28	98
127	28	98
131	28	98
139	28	98
108	107	28
127	28	137
131	28	137
128	28	138
59	28	156
104	28	156
127	28	156
44	28	166
69	28	166
71	28	166
72	28	166
74	28	166
77	28	166
78	28	166
92	28	166
94	28	166
118	28	166
131	28	166
132	28	166
145	28	166
162	28	166
164	28	166
179	28	166
52	28	167
115	28	167
116	28	167
117	28	167
123	28	167
124	28	167
152	28	167
153	28	167
168	28	167
35	29	40
43	29	40
78	29	40
91	29	40
93	29	40
94	29	40
126	29	40
130	29	40
154	29	40
77	29	160
82	29	160
95	29	160
147	29	160
175	29	160
36	30	41
77	30	41
93	30	41
94	30	41
102	30	41
123	30	41
125	30	41
126	30	41
129	30	41
155	30	41
73	30	151
74	30	151
75	30	151
81	30	151
90	30	151
96	30	151
173	30	151
175	30	151
126	43	33
136	43	33
94	93	33
126	93	33
136	93	33
126	94	33
136	126	33
141	126	33
141	136	33
44	41	34
135	41	34
125	44	34
126	44	34
126	125	34
135	125	34
135	126	34
76	34	158
174	34	158
176	34	158
43	35	40
93	35	40
94	35	40
126	35	40
130	35	40
154	35	40
101	78	35
122	78	35
140	78	35
55	35	91
71	35	91
74	35	91
76	35	91
77	35	91
89	35	91
108	35	91
140	101	35
77	35	120
92	35	120
94	35	120
95	35	120
96	35	120
99	35	120
100	35	120
107	35	120
108	35	120
115	35	120
116	35	120
124	35	120
140	122	35
55	35	152
115	35	152
119	35	152
154	35	152
51	35	168
71	35	168
72	35	168
77	35	168
92	35	168
97	35	168
123	35	168
124	35	168
153	35	168
93	36	41
94	36	41
123	36	41
125	36	41
126	36	41
129	36	41
155	36	41
102	77	36
121	77	36
139	77	36
139	102	36
139	121	36
102	78	37
108	78	37
121	78	37
108	102	37
121	108	37
77	73	38
101	73	38
106	73	38
107	73	38
122	73	38
101	77	38
106	77	38
107	77	38
122	77	38
106	101	38
107	101	38
107	106	38
122	106	38
122	107	38
41	38	118
55	38	118
56	38	118
70	38	118
89	38	118
90	38	118
77	71	39
78	71	39
78	77	39
68	39	178
110	39	178
112	39	178
151	39	178
78	43	40
91	43	40
101	43	40
126	43	40
130	43	40
93	78	40
94	78	40
101	78	40
126	78	40
130	78	40
154	78	40
93	91	40
94	91	40
101	91	40
126	91	40
130	91	40
154	91	40
94	93	40
101	93	40
126	93	40
130	93	40
154	93	40
101	94	40
126	94	40
130	94	40
126	101	40
130	101	40
77	40	120
92	40	120
95	40	120
96	40	120
99	40	120
100	40	120
107	40	120
108	40	120
115	40	120
116	40	120
124	40	120
130	126	40
154	130	40
75	40	157
82	40	157
143	40	157
150	40	157
160	40	157
173	40	157
174	40	157
175	40	157
179	40	157
94	77	41
102	77	41
123	77	41
125	77	41
126	77	41
129	77	41
155	77	41
94	93	41
102	93	41
123	93	41
125	93	41
126	93	41
129	93	41
155	93	41
102	94	41
123	94	41
125	94	41
126	94	41
129	94	41
123	102	41
125	102	41
126	102	41
129	102	41
55	41	118
56	41	118
70	41	118
89	41	118
90	41	118
92	41	118
107	41	118
126	123	41
129	123	41
155	123	41
126	125	41
129	125	41
129	126	41
155	126	41
155	129	41
72	41	144
76	41	144
78	41	144
98	41	144
100	41	144
121	41	144
132	41	144
142	41	144
151	41	144
152	41	144
153	41	144
161	41	144
163	41	144
179	41	144
76	41	158
174	41	158
176	41	158
50	42	53
51	42	53
57	42	53
70	42	53
91	42	53
92	42	53
94	56	42
71	42	174
72	42	174
73	42	174
74	42	174
75	42	174
76	42	174
77	42	174
78	42	174
89	77	43
94	77	43
141	77	43
152	77	43
93	89	43
94	89	43
141	89	43
152	89	43
94	93	43
152	93	43
152	94	43
44	43	119
46	43	119
55	43	119
56	43	119
58	43	119
90	43	119
100	43	125
115	43	125
123	43	125
155	43	125
152	141	43
99	43	154
100	43	154
101	43	154
111	43	154
126	43	154
128	43	154
133	43	154
137	43	154
55	44	46
56	44	46
57	44	46
138	44	46
93	70	44
94	70	44
135	70	44
153	70	44
90	78	44
93	78	44
94	78	44
135	78	44
62	44	79
75	44	79
86	44	79
118	44	79
138	44	79
165	44	79
93	90	44
94	90	44
135	90	44
153	90	44
94	93	44
135	93	44
153	93	44
135	94	44
153	94	44
60	44	112
66	44	112
76	44	112
110	44	112
114	44	112
55	44	119
56	44	119
58	44	119
89	44	119
153	135	44
74	44	155
81	44	155
100	44	155
102	44	155
127	44	155
133	44	155
134	44	155
138	44	155
158	44	155
69	44	166
71	44	166
72	44	166
74	44	166
77	44	166
92	44	166
118	44	166
131	44	166
132	44	166
137	44	166
145	44	166
162	44	166
164	44	166
179	44	166
69	55	45
133	55	45
51	45	61
71	45	61
72	45	61
73	45	61
74	45	61
76	45	61
77	45	61
109	45	61
141	45	61
113	69	45
133	69	45
135	69	45
137	69	45
152	69	45
49	45	83
91	45	85
133	89	45
135	89	45
137	89	45
152	89	45
51	45	111
59	45	111
65	45	111
77	45	111
109	45	111
146	45	111
133	113	45
135	113	45
137	113	45
152	113	45
135	133	45
137	133	45
152	133	45
137	135	45
152	135	45
152	137	45
56	55	46
70	55	46
90	55	46
138	55	46
57	56	46
70	56	46
70	57	46
138	57	46
52	46	62
72	46	62
73	46	62
74	46	62
75	46	62
76	46	62
78	46	62
138	70	46
48	46	84
50	46	84
114	46	84
151	46	84
136	46	86
138	90	46
60	46	112
66	46	112
76	46	112
110	46	112
114	46	112
58	46	119
89	46	119
72	51	47
75	51	47
76	51	47
79	51	47
85	51	47
137	51	47
75	72	47
76	72	47
79	72	47
85	72	47
87	72	47
109	72	47
137	72	47
76	75	47
85	75	47
87	75	47
109	75	47
137	75	47
79	76	47
85	76	47
87	76	47
109	76	47
137	76	47
85	79	47
87	79	47
109	79	47
137	79	47
87	85	47
109	85	47
137	87	47
137	109	47
72	52	48
75	52	48
76	52	48
82	52	48
138	52	48
72	58	48
75	58	48
76	58	48
82	58	48
138	58	48
53	48	64
60	48	64
87	48	64
109	48	64
114	48	64
72	68	48
75	68	48
76	68	48
82	68	48
88	68	48
138	68	48
75	72	48
76	72	48
82	72	48
88	72	48
110	72	48
138	72	48
76	75	48
82	75	48
88	75	48
110	75	48
138	75	48
82	76	48
88	76	48
110	76	48
138	76	48
88	82	48
110	82	48
138	82	48
50	48	84
86	48	84
114	48	84
151	48	84
138	88	48
138	110	48
58	49	54
69	49	54
91	49	54
92	49	54
95	49	54
55	49	83
85	49	83
51	50	53
70	50	53
91	50	53
92	50	53
51	50	57
52	50	57
61	50	57
88	50	57
90	50	57
110	50	57
51	50	58
52	50	58
89	50	58
62	50	84
86	50	84
151	50	84
70	51	53
91	51	53
52	51	55
78	51	55
89	51	55
135	51	55
136	51	55
137	51	55
52	51	56
78	51	56
110	51	56
136	51	56
138	51	56
52	51	57
110	51	57
114	51	57
52	51	58
89	51	58
71	51	61
72	51	61
76	51	61
89	51	61
141	51	61
113	51	63
110	51	67
74	73	51
77	73	51
127	73	51
140	73	51
77	74	51
127	74	51
140	74	51
95	77	51
127	77	51
140	77	51
52	51	87
110	51	87
113	51	87
114	51	87
52	51	88
113	51	88
114	51	88
72	51	90
101	51	90
102	51	90
121	51	90
122	51	90
130	51	90
71	51	93
72	51	93
107	51	93
108	51	93
116	51	93
139	51	93
71	51	94
72	51	94
97	51	94
107	51	94
108	51	94
136	51	94
139	51	94
65	51	111
146	51	111
100	51	123
115	51	123
116	51	123
140	127	51
71	51	142
72	51	142
81	51	142
52	51	148
71	51	148
72	51	148
75	51	148
76	51	148
78	51	148
144	51	148
166	51	148
78	51	153
115	51	153
124	51	153
132	51	153
155	51	153
71	51	162
72	51	162
71	51	163
166	51	163
71	51	168
72	51	168
78	51	168
91	51	168
97	51	168
124	51	168
152	51	168
78	52	55
89	52	55
109	52	55
135	52	55
136	52	55
137	52	55
77	52	56
78	52	56
90	52	56
92	52	56
136	52	56
138	52	56
61	52	57
90	52	57
114	52	57
89	52	58
72	52	62
73	52	62
75	52	62
76	52	62
78	52	62
86	52	62
90	52	62
53	52	64
109	52	64
114	52	64
109	52	68
74	71	52
107	71	52
128	71	52
139	71	52
107	74	52
128	74	52
139	74	52
90	52	87
109	52	87
113	52	87
114	52	87
113	52	88
114	52	88
139	107	52
142	52	110
151	52	110
78	52	116
108	52	116
127	52	116
153	52	116
99	52	124
115	52	124
139	128	52
72	52	141
73	52	141
78	52	141
81	52	141
82	52	141
72	52	148
73	52	148
75	52	148
76	52	148
77	52	148
78	52	148
123	52	148
142	52	148
144	52	148
166	52	148
72	52	149
73	52	149
75	52	149
76	52	149
77	52	149
142	52	149
144	52	149
152	52	149
115	52	167
117	52	167
123	52	167
138	52	167
152	52	167
153	52	167
70	57	53
91	57	53
92	57	53
60	53	64
68	53	64
87	53	64
88	53	64
109	53	64
110	53	64
114	53	64
91	70	53
92	91	53
69	58	54
91	58	54
92	58	54
95	58	54
92	69	54
95	69	54
92	91	54
95	92	54
89	78	55
95	78	55
109	78	55
135	78	55
136	78	55
137	78	55
95	89	55
109	89	55
135	89	55
137	89	55
71	55	91
74	55	91
76	55	91
77	55	91
108	55	91
109	95	55
135	95	55
136	95	55
137	95	55
135	109	55
136	109	55
137	109	55
56	55	118
70	55	118
90	55	118
92	55	118
107	55	118
56	55	119
58	55	119
90	55	119
136	135	55
137	135	55
137	136	55
115	55	152
154	55	152
77	58	56
78	58	56
90	58	56
92	58	56
96	58	56
136	58	56
138	58	56
78	77	56
90	77	56
110	77	56
136	77	56
138	77	56
90	78	56
96	78	56
110	78	56
136	78	56
138	78	56
96	90	56
110	90	56
136	90	56
138	90	56
110	92	56
136	92	56
138	92	56
110	96	56
136	96	56
138	96	56
136	110	56
138	110	56
70	56	118
89	56	118
107	56	118
89	56	119
138	136	56
61	56	164
71	56	164
72	56	164
73	56	164
74	56	164
76	56	164
82	56	164
120	56	164
133	56	164
152	56	164
173	56	164
174	56	164
88	61	57
90	61	57
110	61	57
114	61	57
90	88	57
110	90	57
114	110	57
73	57	177
111	57	177
146	57	177
109	58	68
90	58	119
87	59	63
88	59	63
113	59	63
65	59	111
77	59	111
146	59	111
104	59	156
127	59	156
68	60	64
87	60	64
88	60	64
109	60	64
114	60	64
66	60	112
76	60	112
114	60	112
72	71	61
73	71	61
74	71	61
76	71	61
77	71	61
89	71	61
109	71	61
73	72	61
74	72	61
76	72	61
77	72	61
89	72	61
109	72	61
74	73	61
76	73	61
77	73	61
89	73	61
109	73	61
77	74	61
89	74	61
109	74	61
77	76	61
89	76	61
109	76	61
141	76	61
89	77	61
109	77	61
141	77	61
109	89	61
141	89	61
141	109	61
81	61	150
82	61	150
95	61	150
175	61	150
82	61	164
120	61	164
133	61	164
152	61	164
173	61	164
174	61	164
73	72	62
74	72	62
75	72	62
76	72	62
78	72	62
86	72	62
74	73	62
75	73	62
76	73	62
78	73	62
86	73	62
90	73	62
75	74	62
78	74	62
86	74	62
90	74	62
76	75	62
78	75	62
86	75	62
90	75	62
78	76	62
86	76	62
90	76	62
86	78	62
90	78	62
118	62	79
138	62	79
165	62	79
166	62	79
114	62	84
90	86	62
87	68	64
88	68	64
114	68	64
110	109	64
114	109	64
114	110	64
77	65	111
109	65	111
146	65	111
76	66	112
110	66	112
114	66	112
110	109	67
73	67	146
74	67	146
147	67	146
150	67	146
151	67	146
160	67	146
73	67	177
110	109	68
151	68	178
77	71	69
89	71	69
89	77	69
72	69	166
74	69	166
78	69	166
92	69	166
94	69	166
118	69	166
131	69	166
132	69	166
137	69	166
145	69	166
162	69	166
164	69	166
179	69	166
78	72	70
90	78	70
89	70	118
107	70	118
73	71	82
120	71	82
147	71	82
173	71	82
74	71	91
76	71	91
77	71	91
78	71	91
89	71	91
108	71	91
72	71	93
77	71	93
107	71	93
108	71	93
116	71	93
139	71	93
140	71	93
72	71	94
97	71	94
107	71	94
108	71	94
136	71	94
139	71	94
140	71	94
73	71	96
74	71	96
77	71	96
99	71	96
100	71	96
107	71	96
108	71	96
123	71	96
124	71	96
139	71	96
140	71	96
124	71	103
72	71	141
73	71	141
74	71	141
78	71	141
81	71	141
72	71	142
73	71	142
74	71	142
77	71	142
81	71	142
140	71	142
72	71	145
73	71	145
74	71	145
76	71	145
89	71	145
90	71	145
119	71	145
173	71	145
72	71	148
73	71	148
75	71	148
76	71	148
77	71	148
78	71	148
123	71	148
72	71	149
73	71	149
74	71	149
75	71	149
76	71	149
77	71	149
152	71	149
72	71	162
73	71	163
74	71	163
72	71	164
73	71	164
74	71	164
76	71	164
120	71	164
133	71	164
152	71	164
173	71	164
72	71	165
73	71	165
74	71	165
81	71	165
138	71	165
72	71	166
74	71	166
77	71	166
78	71	166
92	71	166
118	71	166
131	71	166
132	71	166
137	71	166
179	71	166
72	71	168
77	71	168
78	71	168
92	71	168
97	71	168
123	71	168
124	71	168
152	71	168
72	71	174
73	71	174
74	71	174
75	71	174
76	71	174
77	71	174
78	71	174
101	72	90
102	72	90
121	72	90
122	72	90
130	72	90
77	72	92
78	72	92
107	72	92
139	72	92
140	72	92
77	72	93
96	72	93
107	72	93
108	72	93
116	72	93
139	72	93
140	72	93
96	72	94
97	72	94
107	72	94
108	72	94
139	72	94
140	72	94
73	72	95
74	72	95
91	72	95
100	72	95
107	72	95
108	72	95
124	72	95
139	72	95
140	72	95
123	72	104
96	72	128
103	72	136
122	72	136
73	72	141
74	72	141
78	72	141
81	72	141
82	72	141
73	72	142
74	72	142
77	72	142
81	72	142
96	72	142
140	72	142
75	72	143
77	72	143
97	72	143
99	72	143
100	72	143
106	72	143
150	72	143
153	72	143
179	72	143
76	72	144
78	72	144
98	72	144
100	72	144
121	72	144
125	72	144
132	72	144
151	72	144
153	72	144
161	72	144
163	72	144
179	72	144
73	72	145
74	72	145
76	72	145
89	72	145
119	72	145
153	72	145
73	72	148
75	72	148
76	72	148
77	72	148
78	72	148
123	72	148
73	72	149
74	72	149
75	72	149
76	72	149
77	72	149
73	72	164
74	72	164
76	72	164
82	72	164
120	72	164
133	72	164
73	72	165
74	72	165
81	72	165
138	72	165
153	72	165
74	72	166
77	72	166
78	72	166
118	72	166
131	72	166
132	72	166
137	72	166
179	72	166
77	72	168
78	72	168
91	72	168
97	72	168
123	72	168
124	72	168
153	72	168
73	72	173
74	72	173
75	72	173
76	72	173
77	72	173
78	72	173
131	72	173
132	72	173
134	72	173
73	72	174
74	72	174
75	72	174
76	72	174
77	72	174
78	72	174
74	73	81
114	73	81
120	73	81
120	73	82
147	73	82
74	73	95
91	73	95
100	73	95
107	73	95
108	73	95
124	73	95
139	73	95
140	73	95
152	73	95
74	73	96
77	73	96
91	73	96
99	73	96
100	73	96
107	73	96
108	73	96
123	73	96
124	73	96
139	73	96
140	73	96
153	73	96
74	73	141
78	73	141
74	73	142
77	73	142
140	73	142
74	73	145
76	73	145
89	73	145
90	73	145
119	73	145
153	73	145
74	73	146
109	73	146
147	73	146
160	73	146
75	73	148
76	73	148
77	73	148
78	73	148
123	73	148
144	73	148
166	73	148
74	73	149
75	73	149
76	73	149
[truncated: 1,113 more rows]
