# Supplementary material for: Search for computational modules in the C. elegans brain
Source: BMC Biol. 2004 Dec 2;2:25. doi: 10.1186/1741-7007-2-25 (PMC539283; doi:10.1186/1741-7007-2-25)
Supplement: Additional File 3 — Zip file containing files mentioned in Additional file 2 [file 1741-7007-2-25-S3.zip › iList_M2sS_i05.csv]

1	54	56
1	54	118
1	54	145
1	54	167
1	56	91
1	56	145
1	56	167
72	47	1
72	48	1
72	61	1
72	62	1
72	70	1
72	93	1
72	94	1
72	95	1
72	104	1
72	128	1
72	136	1
72	141	1
72	142	1
72	143	1
72	144	1
72	148	1
72	149	1
72	162	1
72	164	1
72	165	1
72	166	1
72	168	1
72	173	1
72	174	1
78	3	1
78	4	1
78	12	1
78	17	1
78	35	1
78	37	1
78	39	1
78	40	1
78	44	1
78	55	1
78	62	1
78	70	1
78	80	1
78	115	1
78	116	1
78	120	1
78	141	1
78	144	1
78	148	1
78	152	1
78	155	1
78	166	1
78	168	1
78	173	1
78	174	1
90	16	1
90	44	1
90	46	1
90	57	1
90	62	1
90	70	1
90	119	1
90	151	1
1	91	145
1	91	167
1	118	145
1	118	167
1	145	167
2	15	53
2	15	54
2	15	87
2	15	119
2	15	167
21	3	2
21	23	2
49	83	2
2	53	54
2	53	87
2	53	119
2	53	167
2	54	87
2	54	119
2	54	167
69	45	2
69	166	2
71	39	2
71	52	2
71	61	2
71	82	2
71	93	2
71	94	2
71	96	2
71	103	2
71	127	2
71	141	2
71	142	2
71	148	2
71	149	2
71	162	2
71	163	2
71	164	2
71	165	2
71	166	2
71	168	2
71	174	2
77	4	2
77	18	2
77	36	2
77	38	2
77	39	2
77	41	2
77	43	2
77	51	2
77	56	2
77	61	2
77	92	2
77	93	2
77	96	2
77	111	2
77	115	2
77	120	2
77	142	2
77	143	2
77	148	2
77	149	2
77	154	2
77	160	2
77	166	2
77	168	2
77	173	2
77	174	2
2	87	119
2	87	167
89	43	2
89	45	2
89	55	2
89	58	2
89	61	2
89	85	2
89	118	2
113	45	2
113	63	2
113	83	2
113	88	2
2	119	167
152	43	2
152	45	2
152	72	2
152	95	2
152	143	2
152	144	2
152	149	2
152	164	2
152	168	2
9	15	3
21	15	3
21	23	3
31	15	3
3	54	108
3	54	118
3	54	120
3	54	157
3	54	179
78	4	3
78	12	3
78	35	3
78	39	3
78	40	3
78	44	3
78	55	3
78	56	3
78	62	3
78	70	3
78	80	3
78	92	3
78	115	3
78	116	3
78	141	3
78	144	3
78	148	3
78	152	3
78	153	3
78	155	3
78	166	3
78	168	3
78	173	3
78	174	3
91	11	3
91	40	3
91	53	3
91	85	3
91	95	3
91	96	3
91	113	3
91	152	3
91	168	3
93	20	3
93	22	3
93	40	3
93	41	3
93	43	3
93	44	3
93	80	3
3	108	118
3	108	157
3	108	179
3	118	120
3	118	157
3	118	179
3	120	157
3	120	179
121	7	3
121	8	3
121	20	3
121	30	3
121	36	3
121	89	3
121	90	3
121	98	3
121	100	3
121	144	3
125	4	3
125	8	3
125	34	3
125	41	3
125	99	3
125	144	3
126	4	3
126	12	3
126	34	3
126	40	3
126	41	3
126	100	3
126	154	3
10	38	4
4	16	53
4	16	120
4	16	158
24	6	4
24	12	4
24	30	4
24	41	4
24	118	4
24	142	4
4	53	90
4	53	120
4	53	158
77	36	4
77	38	4
77	39	4
77	41	4
77	43	4
77	51	4
77	56	4
77	61	4
77	69	4
77	91	4
77	96	4
77	111	4
77	115	4
77	142	4
77	143	4
77	148	4
77	149	4
77	154	4
77	160	4
77	166	4
77	168	4
77	173	4
77	174	4
78	12	4
78	17	4
78	35	4
78	37	4
78	39	4
78	40	4
78	44	4
78	55	4
78	56	4
78	62	4
78	70	4
78	80	4
78	91	4
78	115	4
78	116	4
78	141	4
78	144	4
78	148	4
78	152	4
78	153	4
78	166	4
78	168	4
78	173	4
78	174	4
4	90	120
4	90	158
92	54	4
92	56	4
92	114	4
92	118	4
92	153	4
92	166	4
92	168	4
94	19	4
94	33	4
94	40	4
94	41	4
94	42	4
94	43	4
94	44	4
94	106	4
94	154	4
94	157	4
94	166	4
4	120	158
122	8	4
122	19	4
122	35	4
122	38	4
122	89	4
122	97	4
122	136	4
123	41	4
123	96	4
123	104	4
123	148	4
123	167	4
123	168	4
125	8	4
125	34	4
125	41	4
125	99	4
125	144	4
126	12	4
126	33	4
126	34	4
126	40	4
126	41	4
126	100	4
126	154	4
179	143	4
179	144	4
179	157	4
179	166	4
5	11	40
23	9	5
23	15	5
23	29	5
23	31	5
23	118	5
23	141	5
101	7	5
101	8	5
101	17	5
101	22	5
101	25	5
101	29	5
101	32	5
101	35	5
101	38	5
101	89	5
101	90	5
101	97	5
101	154	5
6	12	18
6	12	41
24	10	6
24	16	6
24	30	6
24	32	6
24	118	6
24	142	6
102	7	6
102	8	6
102	14	6
102	21	6
102	36	6
102	37	6
102	89	6
102	90	6
102	98	6
102	99	6
102	155	6
7	13	31
7	13	33
7	13	40
7	17	31
26	12	7
26	16	7
26	32	7
7	31	33
7	31	40
101	8	7
101	22	7
101	25	7
101	29	7
101	32	7
101	35	7
101	38	7
101	89	7
101	90	7
101	97	7
101	154	7
102	8	7
102	14	7
102	18	7
102	21	7
102	36	7
102	37	7
102	41	7
102	89	7
102	90	7
102	98	7
102	99	7
102	155	7
121	8	7
121	9	7
121	20	7
121	30	7
121	36	7
121	37	7
121	89	7
121	90	7
121	98	7
121	144	7
124	95	7
124	96	7
124	97	7
124	103	7
124	120	7
124	126	7
124	153	7
124	167	7
124	168	7
8	12	14
8	12	18
8	12	34
8	14	18
8	14	34
8	18	34
27	9	8
27	15	8
27	16	8
27	31	8
27	32	8
100	17	8
100	95	8
100	96	8
100	98	8
100	120	8
100	123	8
100	143	8
100	144	8
100	154	8
100	155	8
101	17	8
101	22	8
101	25	8
101	29	8
101	32	8
101	35	8
101	38	8
101	40	8
101	89	8
101	90	8
101	97	8
101	154	8
102	21	8
102	36	8
102	37	8
102	41	8
102	89	8
102	90	8
102	98	8
102	155	8
121	9	8
121	17	8
121	20	8
121	30	8
121	36	8
121	37	8
121	89	8
121	90	8
121	98	8
121	144	8
122	10	8
122	19	8
122	35	8
122	38	8
122	89	8
122	90	8
122	97	8
122	136	8
125	41	8
125	144	8
9	15	37
23	11	9
23	29	9
23	31	9
23	118	9
23	141	9
27	16	9
27	18	9
27	31	9
27	32	9
27	99	9
121	17	9
121	20	9
121	30	9
121	36	9
121	89	9
121	90	9
121	98	9
121	100	9
121	144	9
10	16	38
24	12	10
24	30	10
24	41	10
24	118	10
24	142	10
10	32	38
122	18	10
122	19	10
122	35	10
122	89	10
122	90	10
122	97	10
122	136	10
23	15	11
23	31	11
23	118	11
23	141	11
23	179	11
29	40	11
91	17	11
91	40	11
91	53	11
91	54	11
91	85	11
91	95	11
91	96	11
91	113	11
91	152	11
91	168	11
20	41	12
20	118	12
24	16	12
24	32	12
24	41	12
24	118	12
24	142	12
24	179	12
26	16	12
26	17	12
26	32	12
26	33	12
30	41	12
30	151	12
44	16	12
44	34	12
44	46	12
44	79	12
44	112	12
44	119	12
44	155	12
44	166	12
78	17	12
78	35	12
78	37	12
78	39	12
78	40	12
78	55	12
78	56	12
78	62	12
78	70	12
78	80	12
78	91	12
78	92	12
78	115	12
78	116	12
78	120	12
78	141	12
78	144	12
78	148	12
78	152	12
78	153	12
78	155	12
78	166	12
78	168	12
78	173	12
78	174	12
126	33	12
126	34	12
126	40	12
126	41	12
126	100	12
126	154	12
19	40	13
118	15	13
118	79	13
118	166	13
25	16	14
25	17	14
25	135	14
25	136	14
25	167	14
102	18	14
102	21	14
102	36	14
102	37	14
102	41	14
102	89	14
102	90	14
102	98	14
102	155	14
23	29	15
23	141	15
23	179	15
27	16	15
27	18	15
27	32	15
27	99	15
28	38	15
28	98	15
28	122	15
28	137	15
28	138	15
28	156	15
28	166	15
28	167	15
89	43	15
89	45	15
89	55	15
89	58	15
89	61	15
89	69	15
89	85	15
89	91	15
89	113	15
89	119	15
89	145	15
118	79	15
118	166	15
24	30	16
24	41	16
24	142	16
24	179	16
25	17	16
25	135	16
25	136	16
25	167	16
26	17	16
26	33	16
27	18	16
27	31	16
27	99	16
44	34	16
44	46	16
44	79	16
44	112	16
44	119	16
44	155	16
44	166	16
90	46	16
90	56	16
90	57	16
90	62	16
90	70	16
90	87	16
90	92	16
90	114	16
90	119	16
90	145	16
90	151	16
25	135	17
25	136	17
25	167	17
26	32	17
17	33	120
17	33	128
17	33	143
78	35	17
78	37	17
78	39	17
78	44	17
78	55	17
78	56	17
78	62	17
78	70	17
78	80	17
78	92	17
78	115	17
78	116	17
78	141	17
78	144	17
78	148	17
78	152	17
78	153	17
78	155	17
78	166	17
78	168	17
78	173	17
78	174	17
91	53	17
91	54	17
91	85	17
91	95	17
91	96	17
91	113	17
91	152	17
91	168	17
100	95	17
100	96	17
100	98	17
100	123	17
100	125	17
100	144	17
100	154	17
100	155	17
101	22	17
101	29	17
101	32	17
101	35	17
101	38	17
101	89	17
101	90	17
101	97	17
101	154	17
108	28	17
108	37	17
108	93	17
108	94	17
108	95	17
108	96	17
108	98	17
108	116	17
108	169	17
17	120	128
17	120	143
121	20	17
121	30	17
121	36	17
121	37	17
121	89	17
121	90	17
121	98	17
121	144	17
17	128	143
140	35	17
140	51	17
140	92	17
140	93	17
140	94	17
140	95	17
140	96	17
140	97	17
140	142	17
27	31	18
27	32	18
18	38	41
18	38	127
18	41	127
77	36	18
77	39	18
77	43	18
77	51	18
77	56	18
77	61	18
77	69	18
77	91	18
77	93	18
77	96	18
77	111	18
77	115	18
77	120	18
77	142	18
77	143	18
77	148	18
77	149	18
77	154	18
77	160	18
77	166	18
77	168	18
77	173	18
77	174	18
92	53	18
92	54	18
92	56	18
92	114	18
92	118	18
92	120	18
92	153	18
92	166	18
92	168	18
99	96	18
99	97	18
99	120	18
99	124	18
99	126	18
99	143	18
99	154	18
102	21	18
102	36	18
102	37	18
102	89	18
102	90	18
102	98	18
102	155	18
107	28	18
107	52	18
107	93	18
107	94	18
107	95	18
107	96	18
107	97	18
107	98	18
107	118	18
107	120	18
107	170	18
107	172	18
122	19	18
122	35	18
122	89	18
122	90	18
122	97	18
122	136	18
139	25	18
139	36	18
139	52	18
139	93	18
139	94	18
139	95	18
139	96	18
139	98	18
139	115	18
139	116	18
94	22	19
94	33	19
94	41	19
94	42	19
94	43	19
94	44	19
94	106	19
94	120	19
94	154	19
94	155	19
94	157	19
94	166	19
122	35	19
122	38	19
122	89	19
122	90	19
122	97	19
122	136	19
133	45	19
133	154	19
133	155	19
133	164	19
93	21	20
93	22	20
93	33	20
93	40	20
93	43	20
93	44	20
93	80	20
121	30	20
121	36	20
121	37	20
121	89	20
121	90	20
121	98	20
121	100	20
121	144	20
134	155	20
134	173	20
93	22	21
93	33	21
93	40	21
93	41	21
93	43	21
93	44	21
93	80	21
102	36	21
102	37	21
102	41	21
102	89	21
102	90	21
102	98	21
102	99	21
102	155	21
93	33	22
93	40	22
93	41	22
93	43	22
93	44	22
93	80	22
94	33	22
94	40	22
94	41	22
94	42	22
94	43	22
94	44	22
94	120	22
94	154	22
94	155	22
94	157	22
94	166	22
101	25	22
101	29	22
101	32	22
101	35	22
101	38	22
101	40	22
101	89	22
101	90	22
101	97	22
101	154	22
106	38	22
106	143	22
23	29	31
23	29	118
23	29	141
23	29	179
23	31	118
23	31	141
23	31	179
23	118	141
23	118	179
23	141	179
24	30	32
24	30	118
24	30	142
24	30	179
24	32	41
24	32	118
24	32	142
24	32	179
24	41	142
24	41	179
74	51	24
74	52	24
74	61	24
74	62	24
74	81	24
74	91	24
74	95	24
74	96	24
74	141	24
74	145	24
74	146	24
74	147	24
74	149	24
74	150	24
74	151	24
74	155	24
74	159	24
74	161	24
74	163	24
74	164	24
74	165	24
74	166	24
74	173	24
74	174	24
24	118	142
24	118	179
24	142	179
101	29	25
101	32	25
101	35	25
101	38	25
101	40	25
101	89	25
101	90	25
101	97	25
101	154	25
25	135	136
25	135	167
25	136	167
139	36	25
139	52	25
139	92	25
139	93	25
139	94	25
139	95	25
139	96	25
139	98	25
139	115	25
139	116	25
140	35	25
140	51	25
140	92	25
140	93	25
140	94	25
140	95	25
140	96	25
140	97	25
140	120	25
140	142	25
26	32	33
27	31	32
27	31	99
27	32	99
28	38	98
28	38	137
28	38	138
28	38	156
28	38	166
28	38	167
28	98	122
28	98	137
28	98	138
28	98	156
28	98	166
28	98	167
107	52	28
107	92	28
107	93	28
107	94	28
107	95	28
107	96	28
107	97	28
107	118	28
107	120	28
107	170	28
107	172	28
108	37	28
108	91	28
108	93	28
108	94	28
108	95	28
108	96	28
108	100	28
108	116	28
108	120	28
108	169	28
28	122	137
28	122	138
28	122	156
28	122	166
28	122	167
28	137	138
28	137	156
28	137	167
28	138	156
28	138	166
28	156	166
28	156	167
28	166	167
29	40	160
101	32	29
101	35	29
101	38	29
101	89	29
101	90	29
101	97	29
101	154	29
30	41	151
121	36	30
121	37	30
121	89	30
121	90	30
121	98	30
121	100	30
121	144	30
101	35	32
101	38	32
101	40	32
101	89	32
101	90	32
101	97	32
101	154	32
43	119	33
43	125	33
43	154	33
93	41	33
93	44	33
93	80	33
94	41	33
94	42	33
94	44	33
94	106	33
94	120	33
94	154	33
94	155	33
94	157	33
94	166	33
126	34	33
126	41	33
126	100	33
126	154	33
136	55	33
136	56	33
136	86	33
136	89	33
136	106	33
136	115	33
141	61	33
141	150	33
41	118	34
41	139	34
41	144	34
44	46	34
44	79	34
44	112	34
44	119	34
44	155	34
44	166	34
125	99	34
125	144	34
126	40	34
126	100	34
126	154	34
135	45	34
135	55	34
135	170	34
35	40	152
35	40	168
78	37	35
78	39	35
78	44	35
78	55	35
78	56	35
78	62	35
78	70	35
78	80	35
78	92	35
78	115	35
78	116	35
78	141	35
78	144	35
78	148	35
78	153	35
78	155	35
78	166	35
78	173	35
78	174	35
101	38	35
101	89	35
101	90	35
101	97	35
101	154	35
35	120	152
35	120	168
122	38	35
122	89	35
122	90	35
122	97	35
122	136	35
140	51	35
140	92	35
140	93	35
140	94	35
140	95	35
140	96	35
140	97	35
140	142	35
77	38	36
77	39	36
77	43	36
77	51	36
77	56	36
77	61	36
77	69	36
77	91	36
77	92	36
77	93	36
77	96	36
77	111	36
77	115	36
77	120	36
77	142	36
77	143	36
77	148	36
77	149	36
77	154	36
77	160	36
77	166	36
77	168	36
77	173	36
77	174	36
102	37	36
102	89	36
102	90	36
102	98	36
102	99	36
102	155	36
121	37	36
121	89	36
121	90	36
121	98	36
121	100	36
121	144	36
139	52	36
139	92	36
139	93	36
139	94	36
139	95	36
139	96	36
139	98	36
139	115	36
139	116	36
78	39	37
78	40	37
78	44	37
78	55	37
78	56	37
78	62	37
78	70	37
78	80	37
78	92	37
78	115	37
78	116	37
78	120	37
78	141	37
78	144	37
78	148	37
78	152	37
78	153	37
78	155	37
78	166	37
78	168	37
78	173	37
78	174	37
102	41	37
102	89	37
102	90	37
102	98	37
102	99	37
102	155	37
108	93	37
108	94	37
108	95	37
108	96	37
108	98	37
108	100	37
108	116	37
108	120	37
108	169	37
121	89	37
121	90	37
121	98	37
121	100	37
121	144	37
73	51	38
73	61	38
73	62	38
73	81	38
73	82	38
73	95	38
73	96	38
73	141	38
73	142	38
73	145	38
73	146	38
73	148	38
73	149	38
73	150	38
73	151	38
73	159	38
73	163	38
73	164	38
73	165	38
73	173	38
73	174	38
73	177	38
73	179	38
77	39	38
77	41	38
77	43	38
77	51	38
77	56	38
77	61	38
77	69	38
77	91	38
77	93	38
77	96	38
77	111	38
77	115	38
77	120	38
77	142	38
77	143	38
77	148	38
77	149	38
77	154	38
77	160	38
77	166	38
77	168	38
77	173	38
77	174	38
101	40	38
101	89	38
101	90	38
101	97	38
101	154	38
106	143	38
107	52	38
107	93	38
107	94	38
107	95	38
107	96	38
107	97	38
107	98	38
107	120	38
107	170	38
107	172	38
122	89	38
122	90	38
122	97	38
122	136	38
71	52	39
71	61	39
71	69	39
71	82	39
71	91	39
71	93	39
71	94	39
71	96	39
71	103	39
71	127	39
71	141	39
71	142	39
71	145	39
71	148	39
71	149	39
71	162	39
71	163	39
71	164	39
71	165	39
71	166	39
71	168	39
71	174	39
77	41	39
77	43	39
77	51	39
77	56	39
77	61	39
77	69	39
77	91	39
77	92	39
77	93	39
77	96	39
77	111	39
77	115	39
77	120	39
77	142	39
77	143	39
77	148	39
77	149	39
77	154	39
77	160	39
77	166	39
77	168	39
77	173	39
77	174	39
78	40	39
78	44	39
78	55	39
78	56	39
78	62	39
78	70	39
78	80	39
78	91	39
78	92	39
78	115	39
78	116	39
78	120	39
78	141	39
78	144	39
78	148	39
78	152	39
78	153	39
78	155	39
78	166	39
78	168	39
78	173	39
78	174	39
43	119	40
43	125	40
78	44	40
78	55	40
78	56	40
78	62	40
78	70	40
78	80	40
78	92	40
78	115	40
78	116	40
78	141	40
78	144	40
78	148	40
78	152	40
78	153	40
78	155	40
78	166	40
78	168	40
78	173	40
78	174	40
91	53	40
91	54	40
91	85	40
91	95	40
91	96	40
91	113	40
91	152	40
91	168	40
93	41	40
93	44	40
93	80	40
94	41	40
94	42	40
94	44	40
94	106	40
94	155	40
94	166	40
101	89	40
101	90	40
101	97	40
40	120	157
126	41	40
126	100	40
130	90	40
130	115	40
40	140	157
154	147	40
154	152	40
77	43	41
77	51	41
77	56	41
77	61	41
77	69	41
77	91	41
77	92	41
77	96	41
77	111	41
77	115	41
77	120	41
77	142	41
77	143	41
77	148	41
77	149	41
77	154	41
77	160	41
77	166	41
77	168	41
77	173	41
77	174	41
93	43	41
93	44	41
93	80	41
94	42	41
94	43	41
94	44	41
94	106	41
94	120	41
94	154	41
94	157	41
94	166	41
102	89	41
102	90	41
102	98	41
102	99	41
41	118	139
41	118	144
41	118	158
123	96	41
123	104	41
123	148	41
123	167	41
123	168	41
125	99	41
126	100	41
126	154	41
41	139	144
41	139	158
155	147	41
155	153	41
42	53	174
56	46	42
56	114	42
56	118	42
56	119	42
56	164	42
94	43	42
94	44	42
94	106	42
94	120	42
94	154	42
94	155	42
94	157	42
77	51	43
77	56	43
77	61	43
77	91	43
77	92	43
77	96	43
77	111	43
77	115	43
77	120	43
77	142	43
77	143	43
77	148	43
77	149	43
77	160	43
77	166	43
77	168	43
77	173	43
77	174	43
89	45	43
89	55	43
89	58	43
89	61	43
89	85	43
89	91	43
89	113	43
89	118	43
89	145	43
93	44	43
94	44	43
94	106	43
94	120	43
94	155	43
94	157	43
94	166	43
43	119	125
43	119	154
43	125	154
141	61	43
141	150	43
152	45	43
152	72	43
152	95	43
152	143	43
152	144	43
152	149	43
152	164	43
152	167	43
152	168	43
44	46	155
44	46	166
70	53	44
70	118	44
78	55	44
78	56	44
78	62	44
78	80	44
78	91	44
78	92	44
78	115	44
78	116	44
78	120	44
78	141	44
78	144	44
78	148	44
78	152	44
78	168	44
78	173	44
78	174	44
44	79	112
44	79	155
90	56	44
90	57	44
90	62	44
90	87	44
90	92	44
90	114	44
90	118	44
90	145	44
90	151	44
93	80	44
94	106	44
94	120	44
94	154	44
94	157	44
44	112	119
44	112	155
44	112	166
44	119	155
135	45	44
135	55	44
135	170	44
153	71	44
153	96	44
153	116	44
153	143	44
153	144	44
153	145	44
153	165	44
153	167	44
153	168	44
44	155	166
55	46	45
55	91	45
55	118	45
45	61	83
45	61	85
45	61	111
69	54	45
69	166	45
45	83	111
45	85	111
89	58	45
89	91	45
89	118	45
89	145	45
113	63	45
113	87	45
113	88	45
133	154	45
133	155	45
133	164	45
135	170	45
137	47	45
137	102	45
137	147	45
137	154	45
137	166	45
152	72	45
152	95	45
152	143	45
152	144	45
152	149	45
152	164	45
152	167	45
152	168	45
55	83	46
55	85	46
55	91	46
55	113	46
55	118	46
55	152	46
56	114	46
56	118	46
56	164	46
57	53	46
57	67	46
57	87	46
57	177	46
46	62	112
46	62	119
70	53	46
70	118	46
46	84	112
46	84	119
46	86	112
90	87	46
90	92	46
90	114	46
90	118	46
90	145	46
90	151	46
46	112	119
138	48	46
138	89	46
138	155	46
138	165	46
138	167	46
138	172	46
51	53	47
51	55	47
51	56	47
51	58	47
51	59	47
51	61	47
51	63	47
51	88	47
51	90	47
51	93	47
51	94	47
51	111	47
51	123	47
51	142	47
51	148	47
51	153	47
51	162	47
51	163	47
51	168	47
72	48	47
72	61	47
72	62	47
72	70	47
72	90	47
72	92	47
72	93	47
72	94	47
72	95	47
72	104	47
72	128	47
72	136	47
72	141	47
72	142	47
72	143	47
72	144	47
72	145	47
72	148	47
72	149	47
72	162	47
72	165	47
72	166	47
72	168	47
72	173	47
72	174	47
75	48	47
75	62	47
75	143	47
75	148	47
75	149	47
75	151	47
75	157	47
75	159	47
75	173	47
75	174	47
76	48	47
76	61	47
76	62	47
76	74	47
76	91	47
76	112	47
76	144	47
76	145	47
76	148	47
76	149	47
76	158	47
76	173	47
76	174	47
85	83	47
87	63	47
87	64	47
109	55	47
109	59	47
109	61	47
109	64	47
109	68	47
109	111	47
109	146	47
109	177	47
137	55	47
137	80	47
137	102	47
137	147	47
137	154	47
137	166	47
52	55	48
52	56	48
52	57	48
52	60	48
52	87	48
52	116	48
52	124	48
52	141	48
52	148	48
52	149	48
52	167	48
58	54	48
58	56	48
58	119	48
48	64	84
68	66	48
68	178	48
72	61	48
72	70	48
72	90	48
72	92	48
72	93	48
72	94	48
72	95	48
72	104	48
72	128	48
72	136	48
72	141	48
72	142	48
72	143	48
72	144	48
72	145	48
72	148	48
72	149	48
72	162	48
72	164	48
72	165	48
72	166	48
72	168	48
72	173	48
72	174	48
75	79	48
75	143	48
75	148	48
75	149	48
75	151	48
75	157	48
75	159	48
75	173	48
75	174	48
76	61	48
76	74	48
76	91	48
76	112	48
76	144	48
76	145	48
76	148	48
76	149	48
76	158	48
76	164	48
76	173	48
76	174	48
82	80	48
82	141	48
82	150	48
82	157	48
82	160	48
82	164	48
82	179	48
88	57	48
88	63	48
110	56	48
110	57	48
110	60	48
110	67	48
110	87	48
110	112	48
110	178	48
138	56	48
138	79	48
138	86	48
138	89	48
138	155	48
138	165	48
138	167	48
138	172	48
49	54	83
50	53	58
50	53	84
50	57	58
50	57	84
114	64	50
114	81	50
114	87	50
114	88	50
114	112	50
51	53	55
51	53	56
51	53	58
51	53	59
51	53	61
51	53	63
51	53	67
51	53	87
51	53	88
51	53	90
51	53	93
51	53	94
51	53	111
51	53	123
51	53	142
51	53	148
51	53	153
51	53	162
51	53	163
51	53	168
51	55	56
51	55	58
51	55	59
51	55	61
51	55	63
51	55	67
51	55	87
51	55	88
51	55	90
51	55	93
51	55	94
51	55	111
51	55	123
51	55	142
51	55	148
51	55	153
51	55	162
51	55	163
51	55	168
51	56	57
51	56	59
51	56	61
51	56	63
51	56	67
51	56	87
51	56	88
51	56	93
51	56	94
51	56	111
51	56	123
51	56	142
51	56	148
51	56	153
51	56	162
51	56	163
51	56	168
51	57	58
51	57	59
51	57	63
51	57	93
51	57	94
51	57	111
51	57	123
51	57	142
51	57	148
51	57	153
51	57	162
51	57	163
51	57	168
51	58	59
51	58	61
51	58	63
51	58	67
51	58	87
51	58	90
51	58	93
51	58	94
51	58	111
51	58	123
51	58	142
51	58	148
51	58	153
51	58	162
51	58	163
51	58	168
51	59	61
51	59	67
51	59	87
51	59	88
51	59	90
51	59	93
51	59	94
51	59	123
51	59	142
51	59	148
51	59	153
51	59	162
51	59	163
51	59	168
51	61	63
51	61	67
51	61	87
51	61	88
51	61	90
51	61	93
51	61	94
51	61	111
51	61	123
51	61	142
51	61	148
51	61	153
51	61	162
51	61	163
51	61	168
51	63	67
51	63	90
51	63	93
51	63	94
51	63	111
51	63	123
51	63	142
51	63	148
51	63	153
51	63	162
51	63	163
51	63	168
51	67	87
51	67	88
51	67	90
51	67	93
51	67	94
51	67	123
51	67	142
51	67	148
51	67	153
51	67	162
51	67	163
51	67	168
73	62	51
73	81	51
73	82	51
73	141	51
73	145	51
73	146	51
73	149	51
73	150	51
73	151	51
73	159	51
73	164	51
73	165	51
73	173	51
73	174	51
73	177	51
73	179	51
74	52	51
74	62	51
74	81	51
74	91	51
74	141	51
74	145	51
74	146	51
[truncated: 2,469 more rows]
