# Supplementary material for: Search for computational modules in the C. elegans brain
Source: BMC Biol. 2004 Dec 2;2:25. doi: 10.1186/1741-7007-2-25 (PMC539283; doi:10.1186/1741-7007-2-25)
Supplement: Additional File 3 — Zip file containing files mentioned in Additional file 2 [file 1741-7007-2-25-S3.zip › iList_M2sS_i06.csv]

1	72	54
1	78	54
1	90	54
56	1	42
56	1	46
1	72	56
56	1	119
56	1	164
1	72	91
1	72	118
72	152	1
1	72	167
1	78	118
1	78	145
1	78	167
90	4	1
90	51	1
1	90	91
90	101	1
90	102	1
90	121	1
90	122	1
90	130	1
1	90	167
91	1	3
91	1	11
91	1	17
91	1	40
91	1	85
91	1	95
91	1	96
91	1	113
91	1	152
91	1	168
118	1	13
118	1	15
118	1	79
118	1	166
145	1	81
145	1	165
145	1	166
2	49	15
2	69	15
2	71	15
2	77	15
2	113	15
2	152	15
2	21	53
2	21	54
2	21	87
21	93	2
21	102	2
21	105	2
2	21	119
2	21	167
2	49	53
2	49	87
2	49	119
2	49	167
53	2	64
2	69	53
2	71	53
2	77	53
2	89	53
2	113	53
2	152	53
2	71	54
2	77	54
2	89	54
2	113	54
2	152	54
2	69	87
2	69	119
2	69	167
2	71	87
2	71	119
71	153	2
2	71	167
2	77	87
2	77	119
2	77	167
87	2	47
87	2	63
87	2	64
2	89	87
2	152	87
89	101	2
89	102	2
89	121	2
89	122	2
89	131	2
89	132	2
89	136	2
89	138	2
89	162	2
2	89	167
113	55	2
2	113	167
119	2	80
119	2	86
152	35	2
152	55	2
152	78	2
152	115	2
152	154	2
9	23	3
9	27	3
3	9	54
3	9	108
3	9	118
3	9	120
3	9	157
3	21	54
21	102	3
21	105	3
3	21	108
3	21	120
3	21	157
3	21	179
31	7	3
31	23	3
31	27	3
3	31	54
3	31	108
3	31	118
3	31	120
3	31	157
3	31	179
3	37	54
37	102	3
3	37	118
3	37	120
3	37	157
3	37	179
3	78	54
3	93	54
3	121	54
3	125	54
3	126	54
3	78	108
3	78	118
3	78	157
3	78	179
91	35	3
91	55	3
91	71	3
91	74	3
91	76	3
91	77	3
91	89	3
3	91	157
3	91	179
93	51	3
93	71	3
93	72	3
93	77	3
93	96	3
93	107	3
93	116	3
3	93	118
3	93	120
93	139	3
93	140	3
93	142	3
3	93	157
3	93	179
108	3	28
108	3	95
108	3	96
108	3	98
108	3	100
108	3	116
3	121	108
3	125	108
3	126	108
108	3	169
118	3	13
118	3	15
118	3	79
3	121	118
3	125	118
3	126	118
118	3	166
120	3	81
120	3	82
3	121	120
3	125	120
3	126	120
120	3	164
3	121	157
3	121	179
125	43	3
125	100	3
125	115	3
125	123	3
125	155	3
3	125	157
3	125	179
126	99	3
126	115	3
126	124	3
3	126	157
3	126	179
179	3	4
179	3	143
179	3	144
179	3	166
4	10	53
4	10	90
4	10	120
4	10	158
4	77	16
4	78	16
4	92	16
4	94	16
4	122	16
4	123	16
4	125	16
4	126	16
4	179	16
4	22	53
4	22	90
22	101	4
22	106	4
4	22	120
4	22	158
4	24	53
24	74	4
4	24	90
4	24	120
4	24	158
32	26	4
32	27	4
4	32	53
4	32	90
32	101	4
4	32	120
4	32	158
53	4	64
4	77	53
4	78	53
4	94	53
4	122	53
4	123	53
4	125	53
4	126	53
4	179	53
4	77	90
4	77	158
4	78	90
4	78	158
90	4	44
90	4	46
90	4	56
90	4	57
90	4	62
90	4	70
90	4	87
4	94	90
90	4	114
90	4	118
90	4	119
4	123	90
4	125	90
4	126	90
90	4	145
90	4	151
4	179	90
92	72	4
92	107	4
92	139	4
92	140	4
4	92	158
94	51	4
94	71	4
94	72	4
94	96	4
94	97	4
94	107	4
94	108	4
94	136	4
94	139	4
94	140	4
94	142	4
4	94	158
120	4	81
120	4	82
4	122	120
4	123	120
4	125	120
4	126	120
120	4	164
4	179	120
122	28	4
4	122	158
123	51	4
123	100	4
123	115	4
123	116	4
4	123	158
125	43	4
125	100	4
125	115	4
4	125	158
126	99	4
126	115	4
126	124	4
4	126	158
179	23	4
179	73	4
179	74	4
179	81	4
179	82	4
5	101	11
11	5	160
23	21	5
5	23	40
40	5	120
40	5	140
40	5	157
6	102	12
6	24	18
18	6	38
18	6	127
24	22	6
24	74	6
41	6	34
41	6	118
41	6	139
41	6	144
41	6	158
102	137	6
7	26	13
7	101	13
7	102	13
7	121	13
7	124	13
7	102	17
17	7	120
7	124	17
17	7	128
17	7	143
7	26	31
7	26	40
31	7	15
7	101	31
7	102	31
7	121	31
7	124	31
7	101	33
7	102	33
7	121	33
7	124	33
7	102	40
40	7	120
7	121	40
7	124	40
40	7	140
40	7	157
102	137	7
124	52	7
124	99	7
124	115	7
124	116	7
8	27	12
8	100	12
8	101	12
8	102	12
8	121	12
8	122	12
8	125	12
8	27	14
8	100	14
8	101	14
8	121	14
8	122	14
8	125	14
18	8	38
18	8	41
8	100	18
8	101	18
8	121	18
8	125	18
18	8	127
8	27	34
8	100	34
8	101	34
8	102	34
8	121	34
8	122	34
34	8	158
100	108	8
100	126	8
102	137	8
122	28	8
125	43	8
125	115	8
125	123	8
125	155	8
9	121	15
23	21	9
9	23	37
9	27	37
10	122	16
24	22	10
10	24	38
24	74	10
10	122	32
38	10	118
122	28	10
23	21	11
11	23	160
29	101	11
91	35	11
91	55	11
91	71	11
91	74	11
91	76	11
91	77	11
91	78	11
91	89	11
91	108	11
11	91	160
160	11	146
160	11	157
160	11	159
20	93	12
20	121	12
20	134	12
24	22	12
24	74	12
30	121	12
44	70	12
44	90	12
44	93	12
44	94	12
44	135	12
44	153	12
126	99	12
126	115	12
126	124	12
19	94	13
19	122	13
19	133	13
118	20	13
118	23	13
118	24	13
118	38	13
118	41	13
118	55	13
118	56	13
118	70	13
118	89	13
118	90	13
118	92	13
118	107	13
25	101	14
25	139	14
25	140	14
102	137	14
21	93	15
21	102	15
21	105	15
28	107	15
28	108	15
89	101	15
89	102	15
89	121	15
89	122	15
89	131	15
89	132	15
89	136	15
89	138	15
89	162	15
118	20	15
118	24	15
118	38	15
118	41	15
118	55	15
118	56	15
118	70	15
118	90	15
118	92	15
118	107	15
22	93	16
22	94	16
22	101	16
22	106	16
24	74	16
25	101	16
25	139	16
25	140	16
32	101	16
44	70	16
44	78	16
44	93	16
44	94	16
44	135	16
44	153	16
90	51	16
90	72	16
90	101	16
90	102	16
90	121	16
90	122	16
90	130	16
17	25	33
17	25	120
17	25	128
25	139	17
17	25	143
17	26	120
17	26	128
17	26	143
17	78	33
17	91	33
17	100	33
17	101	33
17	108	33
17	121	33
17	140	33
17	78	128
17	78	143
91	35	17
91	55	17
91	71	17
91	74	17
91	76	17
91	77	17
91	89	17
17	91	128
17	91	143
100	126	17
17	100	128
17	101	120
17	101	128
17	101	143
17	108	128
17	108	143
120	17	81
120	17	82
17	121	120
120	17	164
17	121	128
17	121	143
128	17	52
128	17	97
128	17	115
128	17	138
17	140	128
128	17	154
128	17	172
17	140	143
143	17	147
143	17	157
143	17	165
18	27	38
18	27	41
18	27	127
18	99	38
18	102	38
38	18	118
18	139	38
41	18	34
18	92	41
18	99	41
18	107	41
41	18	118
18	122	41
41	18	144
41	18	158
18	77	127
92	72	18
92	78	18
92	90	18
18	92	127
92	140	18
99	125	18
18	99	127
18	102	127
102	137	18
18	107	127
122	28	18
18	122	127
127	18	51
127	18	98
127	18	116
127	18	137
18	139	127
127	18	155
127	18	156
127	18	171
40	19	120
19	122	40
19	133	40
40	19	140
40	19	157
94	51	19
94	71	19
94	72	19
94	96	19
94	97	19
94	107	19
94	108	19
94	136	19
94	139	19
94	140	19
94	142	19
122	28	19
41	20	34
20	121	41
20	134	41
41	20	139
41	20	144
41	20	158
93	51	20
93	71	20
93	72	20
93	77	20
93	96	20
93	107	20
93	108	20
93	116	20
20	93	118
93	139	20
93	140	20
93	142	20
118	20	79
20	121	118
20	134	118
118	20	166
23	21	29
23	21	31
21	93	23
21	102	23
21	105	23
23	21	141
23	21	179
93	51	21
93	71	21
93	72	21
93	77	21
93	96	21
93	107	21
93	108	21
93	116	21
93	139	21
93	140	21
93	142	21
102	137	21
24	22	30
24	22	32
24	22	41
22	93	24
22	94	24
22	101	24
22	106	24
24	22	142
24	22	179
93	51	22
93	71	22
93	72	22
93	77	22
93	96	22
93	107	22
93	108	22
93	116	22
93	139	22
93	140	22
93	142	22
94	51	22
94	71	22
94	72	22
94	96	22
94	97	22
94	107	22
94	108	22
94	136	22
94	139	22
94	140	22
94	142	22
106	136	22
29	23	40
29	23	160
118	23	79
118	23	166
141	23	33
141	23	43
141	23	61
141	23	150
179	23	143
179	23	144
179	23	157
179	23	166
24	74	30
30	24	151
24	74	32
41	24	34
24	74	41
41	24	139
41	24	144
41	24	158
74	76	24
24	74	118
118	24	79
118	24	166
142	24	93
142	24	94
142	24	110
142	24	144
142	24	148
142	24	149
179	24	143
179	24	144
179	24	157
179	24	166
25	101	135
25	101	136
25	101	167
135	25	34
135	25	44
135	25	45
135	25	55
25	139	135
25	140	135
135	25	170
136	25	33
136	25	55
136	25	56
136	25	86
136	25	89
136	25	94
136	25	106
136	25	115
25	139	136
25	140	136
139	41	25
25	139	167
140	40	25
25	140	167
99	27	96
99	27	97
99	27	120
99	27	124
99	27	126
99	27	143
99	27	154
28	108	38
38	28	118
98	28	144
98	28	169
28	107	122
28	107	137
28	107	138
28	107	156
28	107	166
28	107	167
28	108	122
28	108	137
28	108	138
28	108	156
28	108	166
28	108	167
122	28	35
122	28	89
122	28	90
122	28	97
122	28	136
137	28	45
137	28	47
137	28	55
137	28	80
137	28	85
137	28	102
137	28	147
137	28	154
138	28	46
138	28	48
138	28	56
138	28	79
138	28	86
138	28	89
138	28	155
138	28	165
138	28	172
156	28	147
166	28	79
166	28	80
166	28	148
166	28	163
40	29	120
40	29	140
40	29	157
29	101	160
160	29	146
160	29	157
160	29	159
41	30	34
41	30	118
30	121	41
41	30	139
41	30	144
41	30	158
30	121	151
151	30	84
151	30	110
151	30	144
151	30	146
151	30	147
151	30	176
151	30	178
43	77	33
43	89	33
43	152	33
93	51	33
93	71	33
93	72	33
93	77	33
93	96	33
93	107	33
93	108	33
93	116	33
93	139	33
93	140	33
93	142	33
94	51	33
94	71	33
94	72	33
94	96	33
94	97	33
94	107	33
94	108	33
94	139	33
94	140	33
94	142	33
126	99	33
126	115	33
126	124	33
136	72	33
136	103	33
136	104	33
136	122	33
141	52	33
141	71	33
141	72	33
141	73	33
141	74	33
141	78	33
141	81	33
141	82	33
41	36	34
41	77	34
41	93	34
41	94	34
41	102	34
41	123	34
41	129	34
41	155	34
44	70	34
44	78	34
44	90	34
44	93	34
44	94	34
44	153	34
34	44	158
125	43	34
125	100	34
125	115	34
125	123	34
125	155	34
34	125	158
126	99	34
126	115	34
126	124	34
34	126	158
135	104	34
34	135	158
158	34	155
158	34	179
35	122	40
40	35	157
91	35	53
91	35	54
91	35	85
91	35	95
91	35	96
35	101	91
91	35	113
35	122	91
35	140	91
35	101	120
35	101	152
35	101	168
120	35	81
120	35	82
35	122	120
120	35	164
35	122	152
35	122	168
35	140	152
35	140	168
152	35	43
152	35	45
152	35	72
152	35	95
152	35	143
152	35	144
152	35	149
152	35	164
152	35	167
168	35	167
41	36	118
36	121	41
41	36	144
41	36	158
102	137	36
102	137	37
38	73	118
38	77	118
38	101	118
106	94	38
38	106	118
106	136	38
118	38	79
38	122	118
118	38	166
71	153	39
39	71	178
39	77	178
39	78	178
178	39	66
43	77	40
43	89	40
40	43	120
40	43	140
43	141	40
43	152	40
40	43	157
40	78	140
40	78	157
91	55	40
91	71	40
91	74	40
91	76	40
91	77	40
91	89	40
91	108	40
40	91	140
40	91	157
93	51	40
93	71	40
93	72	40
93	77	40
93	96	40
93	107	40
93	108	40
93	116	40
40	93	120
93	139	40
93	142	40
40	93	157
94	51	40
94	71	40
94	72	40
94	96	40
94	97	40
94	107	40
94	108	40
94	136	40
94	139	40
94	142	40
40	101	120
40	101	140
40	101	157
120	40	81
120	40	82
40	126	120
40	130	120
40	154	120
120	40	164
126	99	40
126	115	40
126	124	40
40	126	140
40	126	157
40	130	140
40	130	157
140	40	51
140	40	92
140	40	95
140	40	96
140	40	97
140	40	142
40	154	140
154	77	40
154	99	40
154	100	40
154	111	40
154	128	40
154	133	40
154	137	40
40	154	157
41	77	118
41	77	139
41	77	144
41	77	158
93	51	41
93	71	41
93	72	41
93	96	41
93	107	41
93	108	41
93	116	41
41	93	118
93	140	41
93	142	41
41	93	144
41	93	158
94	51	41
94	71	41
94	72	41
94	96	41
94	97	41
94	107	41
94	108	41
41	94	118
94	136	41
94	140	41
94	142	41
41	94	144
41	94	158
41	102	118
102	137	41
41	102	139
41	102	144
41	102	158
118	41	79
41	123	118
41	125	118
41	126	118
41	129	118
41	155	118
118	41	166
123	51	41
123	100	41
123	115	41
123	116	41
41	123	139
41	123	144
41	123	158
125	43	41
125	100	41
125	115	41
41	125	139
41	125	158
126	99	41
126	115	41
126	124	41
41	126	139
41	126	144
41	126	158
41	129	139
41	129	144
41	129	158
139	41	52
139	41	92
139	41	95
139	41	96
139	41	98
139	41	115
139	41	116
41	155	139
144	41	148
144	41	149
41	155	144
155	44	41
155	74	41
155	78	41
155	81	41
155	100	41
155	127	41
155	133	41
155	134	41
155	138	41
158	41	179
42	56	53
53	42	64
42	94	53
56	51	42
56	52	42
56	58	42
56	77	42
56	78	42
56	90	42
56	92	42
56	96	42
56	110	42
56	136	42
56	138	42
42	56	174
94	51	42
94	71	42
94	72	42
94	96	42
94	97	42
94	107	42
94	108	42
94	136	42
94	139	42
94	140	42
94	142	42
42	94	174
174	42	81
174	42	145
174	42	157
174	42	158
174	42	159
174	42	164
174	42	165
174	42	173
174	42	175
43	77	119
43	77	125
89	101	43
89	102	43
89	121	43
89	122	43
43	89	125
89	131	43
89	132	43
89	136	43
89	138	43
43	89	154
89	162	43
93	51	43
93	71	43
93	72	43
93	96	43
93	107	43
93	108	43
93	116	43
43	93	119
43	93	125
93	139	43
93	140	43
93	142	43
43	93	154
94	51	43
94	71	43
94	72	43
94	96	43
94	97	43
94	107	43
94	108	43
43	94	119
43	94	125
94	136	43
94	139	43
94	140	43
94	142	43
119	43	86
119	43	113
43	141	119
119	43	145
125	43	99
43	141	125
125	43	144
43	152	125
141	52	43
141	71	43
141	72	43
141	73	43
141	74	43
141	78	43
141	81	43
141	82	43
43	141	154
152	55	43
152	78	43
152	91	43
152	115	43
154	43	147
46	44	62
44	78	46
46	44	84
46	44	86
44	93	46
44	94	46
44	135	46
44	153	46
70	72	44
44	70	79
44	70	112
44	70	119
44	70	155
44	70	166
44	78	79
44	78	112
44	78	119
79	44	47
44	90	79
44	93	79
44	94	79
44	135	79
44	153	79
90	51	44
90	72	44
90	101	44
90	102	44
44	90	112
90	121	44
90	122	44
90	130	44
44	90	155
44	90	166
93	51	44
93	71	44
93	72	44
93	77	44
93	96	44
93	107	44
93	108	44
44	93	112
93	116	44
44	93	119
93	139	44
93	140	44
93	142	44
44	93	155
44	93	166
94	51	44
94	71	44
94	72	44
94	96	44
94	97	44
94	107	44
94	108	44
44	94	112
44	94	119
94	136	44
94	139	44
94	140	44
94	142	44
44	135	112
44	153	112
112	44	178
119	44	80
119	44	86
119	44	113
44	135	119
119	44	145
119	44	152
135	104	44
44	135	155
44	135	166
153	51	44
153	92	44
153	115	44
153	124	44
153	132	44
44	153	166
155	44	125
155	44	147
166	44	80
166	44	148
166	44	163
55	51	45
55	52	45
45	55	61
55	78	45
55	95	45
55	109	45
45	55	111
55	136	45
61	45	57
45	69	61
45	113	61
45	133	61
45	135	61
45	137	61
61	45	150
45	152	61
61	45	164
69	71	45
69	77	45
45	69	83
45	69	85
45	69	111
45	89	83
45	133	83
45	135	83
45	137	83
45	152	83
85	45	47
45	113	85
45	133	85
45	135	85
45	152	85
89	101	45
89	102	45
45	89	111
89	121	45
89	122	45
89	131	45
89	132	45
89	136	45
89	138	45
89	162	45
45	113	111
45	133	111
45	135	111
45	137	111
45	152	111
111	45	154
111	45	177
113	91	45
135	104	45
137	127	45
137	131	45
152	78	45
152	91	45
152	115	45
152	154	45
55	51	46
55	52	46
46	55	62
55	78	46
46	55	84
46	55	86
55	89	46
55	95	46
55	109	46
46	55	112
55	135	46
55	136	46
55	137	46
56	51	46
56	52	46
56	58	46
46	56	62
56	77	46
56	78	46
56	92	46
56	96	46
56	110	46
46	56	112
56	136	46
57	50	46
57	51	46
57	52	46
57	61	46
46	57	62
46	57	84
46	57	86
57	88	46
57	110	46
46	57	112
57	114	46
46	57	119
46	70	62
46	138	62
70	72	46
70	78	46
46	70	84
46	70	86
46	70	112
46	70	119
46	90	84
46	138	84
86	46	80
46	90	86
90	51	46
90	72	46
90	101	46
90	102	46
46	90	112
90	121	46
90	122	46
90	130	46
46	138	112
112	46	178
119	46	80
119	46	113
46	138	119
119	46	145
119	46	152
138	128	46
51	73	47
51	74	47
51	77	47
51	95	47
51	127	47
51	140	47
72	152	47
79	62	47
79	86	47
79	118	47
79	138	47
79	165	47
79	166	47
85	55	47
85	89	47
85	91	47
87	52	47
87	90	47
87	110	47
87	113	47
87	114	47
109	150	47
137	127	47
137	131	47
52	71	48
52	74	48
48	52	84
52	96	48
52	107	48
52	128	48
52	139	48
58	50	48
58	51	48
48	58	64
58	89	48
48	72	64
48	75	64
48	76	64
48	82	64
48	138	64
48	68	84
68	109	48
48	72	84
72	152	48
48	75	84
48	76	84
82	71	48
82	73	48
48	82	84
82	120	48
82	147	48
82	173	48
48	88	84
48	110	84
48	138	84
88	51	48
88	113	48
88	114	48
110	142	48
110	151	48
138	128	48
53	50	64
50	114	53
57	50	67
57	50	87
57	50	177
58	50	54
58	50	56
58	50	68
58	50	119
114	56	50
114	90	50
114	92	50
53	51	64
51	73	53
51	74	53
51	77	53
51	95	53
51	127	53
51	140	53
51	73	55
51	74	55
51	77	55
55	51	83
55	51	85
55	51	91
55	51	113
55	51	118
55	51	119
51	127	55
51	140	55
55	51	152
51	73	56
51	74	56
51	95	56
56	51	114
56	51	118
56	51	119
51	127	56
51	140	56
56	51	164
51	73	57
51	74	57
51	77	57
51	95	57
51	127	57
51	140	57
57	51	177
58	51	54
58	51	68
51	73	58
51	74	58
51	77	58
51	95	58
58	51	119
51	127	58
51	140	58
51	73	59
51	74	59
51	77	59
51	95	59
51	127	59
51	140	59
59	51	156
51	95	61
51	127	61
51	140	61
61	51	150
61	51	164
51	73	63
51	74	63
51	77	63
51	95	63
51	127	63
51	140	63
51	73	67
51	74	67
51	77	67
51	95	67
51	127	67
51	140	67
67	51	146
67	51	177
51	73	87
51	73	88
51	73	90
51	73	93
51	73	94
51	73	111
51	73	123
51	73	153
51	73	162
51	73	168
74	76	51
51	74	87
51	74	88
51	74	90
51	74	93
51	74	94
51	74	111
51	74	123
51	74	148
51	74	153
51	74	162
51	74	168
51	77	87
51	77	88
51	77	90
51	77	94
51	77	123
51	77	153
51	77	162
51	77	163
87	51	64
51	95	87
51	127	87
51	140	87
88	51	64
51	95	88
51	127	88
51	140	88
90	51	62
90	51	70
51	95	90
90	51	114
90	51	118
90	51	119
51	127	90
90	51	145
90	51	151
93	51	80
51	95	93
51	127	93
51	95	94
94	51	106
94	51	120
51	127	94
94	51	154
94	51	155
94	51	157
94	51	166
95	72	51
95	91	51
95	100	51
95	107	51
95	108	51
51	95	111
51	95	123
95	124	51
95	139	51
51	95	142
51	95	148
95	152	51
51	95	153
51	95	162
51	95	163
51	95	168
95	173	51
51	127	111
51	140	111
111	51	154
111	51	177
123	51	104
123	51	125
51	127	123
51	140	123
123	51	167
127	71	51
51	127	142
51	127	148
51	127	153
51	127	162
51	127	163
51	127	168
51	140	148
51	140	153
51	140	162
51	140	163
51	140	168
142	51	110
142	51	144
142	51	149
148	51	149
153	51	71
153	51	116
153	51	143
153	51	144
153	51	145
153	51	165
153	51	167
162	51	89
162	51	166
163	51	97
163	51	144
168	51	167
52	71	55
52	74	55
55	52	83
55	52	85
52	96	55
52	107	55
55	52	113
55	52	118
55	52	119
52	128	55
52	139	55
55	52	152
52	71	56
52	74	56
52	107	56
56	52	114
56	52	118
56	52	119
52	128	56
52	139	56
56	52	164
57	52	53
57	52	67
52	71	57
52	74	57
52	96	57
52	107	57
52	128	57
52	139	57
57	52	177
58	52	54
52	71	58
52	74	58
52	96	58
52	107	58
58	52	119
52	128	58
52	139	58
52	71	60
52	74	60
52	96	60
52	107	60
60	52	112
52	128	60
52	139	60
52	71	62
62	52	79
62	52	84
52	96	62
52	107	62
52	128	62
52	139	62
52	71	64
52	74	64
52	96	64
52	107	64
52	128	64
52	139	64
68	52	66
52	71	68
52	74	68
52	96	68
52	107	68
52	128	68
52	139	68
68	52	178
52	71	87
52	71	88
52	71	110
52	71	116
52	71	124
71	153	52
52	71	167
74	76	52
52	74	87
52	74	88
52	74	110
52	74	116
52	74	124
52	74	148
52	74	167
87	52	63
52	96	87
52	107	87
52	128	87
52	139	87
88	52	63
52	96	88
52	107	88
52	128	88
52	139	88
96	73	52
96	77	52
96	99	52
96	100	52
96	108	52
52	96	110
96	123	52
96	140	52
52	96	141
52	96	148
52	96	149
96	153	52
52	96	167
52	107	110
52	107	116
52	107	124
52	107	141
52	107	148
52	107	149
52	107	167
110	52	67
110	52	112
52	128	110
52	139	110
110	52	178
116	52	93
116	52	120
116	52	123
52	128	116
124	52	97
124	52	103
124	52	120
124	52	126
52	128	124
52	139	124
124	52	153
128	72	52
52	128	141
52	128	148
52	128	149
52	128	167
52	139	141
52	139	148
52	139	149
52	139	167
141	52	61
141	52	150
148	52	162
57	61	53
53	57	64
57	88	53
57	90	53
57	110	53
57	114	53
53	70	64
53	91	64
53	92	64
70	72	53
70	78	53
70	90	53
91	55	53
91	71	53
91	74	53
91	76	53
91	77	53
91	78	53
91	89	53
91	108	53
92	72	53
92	77	53
92	78	53
92	90	53
92	107	53
92	139	53
92	140	53
58	89	54
69	71	54
69	77	54
69	89	54
91	55	54
91	71	54
91	74	54
91	76	54
91	77	54
91	78	54
91	89	54
91	108	54
92	72	54
92	77	54
92	78	54
92	90	54
92	107	54
92	139	54
92	140	54
95	72	54
95	73	54
95	74	54
95	100	54
95	107	54
95	108	54
95	124	54
95	139	54
95	140	54
95	152	54
95	173	54
55	78	83
55	78	85
55	78	113
55	78	118
55	78	119
55	89	83
55	95	83
55	109	83
55	135	83
55	136	83
55	137	83
55	95	85
55	109	85
55	135	85
55	136	85
89	101	55
89	102	55
89	121	55
89	122	55
89	131	55
89	132	55
89	138	55
55	89	152
89	162	55
91	55	96
55	109	91
55	135	91
55	136	91
55	137	91
91	55	168
95	72	55
95	73	55
95	74	55
95	100	55
95	107	55
95	108	55
55	95	113
55	95	118
55	95	119
95	124	55
95	139	55
95	140	55
95	173	55
55	109	113
55	109	118
55	109	119
109	150	55
55	109	152
113	55	63
113	55	87
113	55	88
55	135	113
55	136	113
55	137	113
118	55	79
55	135	118
55	136	118
55	137	118
118	55	166
119	55	80
119	55	86
55	135	119
55	136	119
55	137	119
119	55	145
135	104	55
55	135	152
136	72	55
136	103	55
136	104	55
136	122	55
55	136	152
137	127	55
137	131	55
55	137	152
152	55	72
152	55	143
152	55	144
152	55	149
152	55	164
152	55	167
152	55	168
58	89	56
56	58	118
56	58	164
56	77	114
56	77	118
56	77	119
56	77	164
56	78	114
56	78	118
56	78	119
56	78	164
90	72	56
90	101	56
90	102	56
90	121	56
90	122	56
90	130	56
56	90	164
92	72	56
92	107	56
56	92	119
92	139	56
92	140	56
56	92	164
96	71	56
96	73	56
96	74	56
96	91	56
96	99	56
96	100	56
96	107	56
96	108	56
56	96	114
56	96	118
56	96	119
96	123	56
96	124	56
96	139	56
96	140	56
96	153	56
56	96	164
56	110	114
56	110	118
56	110	119
110	142	56
110	151	56
56	110	164
114	56	57
114	56	64
114	56	81
114	56	87
114	56	88
114	56	112
56	136	114
56	138	114
118	56	79
56	136	118
56	138	118
118	56	166
119	56	80
119	56	113
56	136	119
56	138	119
119	56	145
119	56	152
136	72	56
136	103	56
136	104	56
136	122	56
56	136	164
138	128	56
56	138	164
164	56	159
164	56	166
57	61	67
61	71	57
61	72	57
61	73	57
61	74	57
61	76	57
[truncated: 1,568 more rows]
