# Supplementary material for: Search for computational modules in the C. elegans brain
Source: BMC Biol. 2004 Dec 2;2:25. doi: 10.1186/1741-7007-2-25 (PMC539283; doi:10.1186/1741-7007-2-25)
Supplement: Additional File 3 — Zip file containing files mentioned in Additional file 2 [file 1741-7007-2-25-S3.zip › iList_M2sS_i07.csv]

1	50	54
1	50	56
50	1	57
50	1	58
50	1	84
1	50	91
1	50	118
1	50	145
1	50	167
1	53	54
1	53	56
53	1	64
1	53	118
1	53	145
1	53	167
1	87	54
1	114	54
1	153	54
1	87	56
1	153	56
87	1	47
87	1	63
87	1	64
1	87	91
1	87	118
1	87	145
1	87	167
90	89	1
90	97	1
90	99	1
90	100	1
90	107	1
90	108	1
90	139	1
90	140	1
1	92	91
1	114	91
1	153	91
92	1	4
92	1	18
92	1	120
1	92	145
92	1	166
1	92	167
92	1	168
114	1	57
114	1	64
114	1	81
114	1	84
114	1	88
114	1	112
1	114	118
1	114	145
1	114	167
1	153	118
153	1	44
153	1	71
153	1	96
153	1	116
153	1	143
153	1	144
153	1	165
153	1	168
2	91	15
2	145	15
21	13	2
21	118	2
2	145	53
2	145	54
69	43	2
71	143	2
71	144	2
2	91	87
2	145	87
89	90	2
89	97	2
89	98	2
89	99	2
89	100	2
89	107	2
89	108	2
89	139	2
89	140	2
91	2	3
91	2	11
91	2	17
91	2	40
91	2	85
91	2	95
91	2	96
2	91	119
2	91	167
91	2	168
113	57	2
113	58	2
145	2	81
145	2	165
145	2	166
2	145	167
152	116	2
152	126	2
3	17	54
3	17	118
17	3	128
17	3	143
3	17	157
3	17	179
21	13	3
3	33	54
3	33	108
3	33	118
3	33	120
3	33	157
3	33	179
3	94	54
91	52	3
91	69	3
93	4	3
93	141	3
94	3	4
94	3	19
94	3	22
94	3	40
94	3	41
94	3	42
94	3	43
94	3	44
94	3	106
3	94	118
94	3	154
94	3	155
94	3	166
3	94	179
121	102	3
125	153	3
126	152	3
4	18	16
4	93	16
4	155	16
18	4	38
18	4	41
4	18	53
4	18	90
4	18	120
18	4	127
4	18	158
22	118	4
4	93	53
4	155	53
4	93	90
4	155	90
92	38	4
92	51	4
92	70	4
92	96	4
93	4	20
93	4	21
93	4	33
93	4	40
93	4	41
93	4	43
93	4	44
93	4	80
4	93	120
4	93	158
94	141	4
4	155	120
122	101	4
125	153	4
126	152	4
155	4	41
155	4	147
155	4	153
179	5	4
179	6	4
179	9	4
5	179	11
5	179	40
101	122	5
179	5	143
179	5	144
179	5	157
179	5	166
6	179	12
6	179	18
6	179	41
102	25	6
102	121	6
179	6	143
179	6	144
179	6	157
179	6	166
26	15	7
7	100	31
7	100	33
7	100	40
100	7	8
100	7	95
100	7	96
100	7	98
100	7	120
100	7	123
100	7	125
100	7	143
100	7	144
100	7	154
100	7	155
101	122	7
102	25	7
8	99	12
8	99	34
99	8	96
99	8	97
99	8	120
99	8	124
99	8	126
99	8	143
99	8	154
100	13	8
100	89	8
100	90	8
102	25	8
125	153	8
9	179	15
9	179	37
121	102	9
179	9	143
179	9	144
179	9	157
179	9	166
10	179	16
10	179	32
10	179	38
122	101	10
179	10	143
179	10	144
179	10	157
179	10	166
91	37	11
91	52	11
91	69	11
91	118	11
91	120	11
20	14	12
26	15	12
126	152	12
17	13	33
17	13	120
17	13	128
17	13	143
21	13	15
21	13	23
100	13	95
100	13	96
100	13	98
100	13	120
100	13	123
100	13	125
100	13	143
100	13	144
100	13	154
100	13	155
118	14	13
118	16	13
118	22	13
118	91	13
20	14	41
99	14	18
99	14	96
99	14	97
99	14	120
99	14	124
99	14	126
99	14	143
99	14	154
102	121	14
118	14	15
118	14	79
118	14	166
26	15	16
26	15	17
26	15	32
26	15	33
89	90	15
89	97	15
89	98	15
89	99	15
89	100	15
89	107	15
89	108	15
89	139	15
89	140	15
118	16	15
118	22	15
118	91	15
25	102	16
90	89	16
90	97	16
90	99	16
90	100	16
90	107	16
90	108	16
90	139	16
90	140	16
118	16	79
118	16	166
25	102	17
17	40	128
17	40	143
40	17	157
91	37	17
91	52	17
91	69	17
91	118	17
100	89	17
100	90	17
100	99	17
101	122	17
108	89	17
108	90	17
108	139	17
121	102	17
140	89	17
140	90	17
140	103	17
140	107	17
92	51	18
92	70	18
92	96	18
99	89	18
99	90	18
99	95	18
99	100	18
99	155	18
102	25	18
102	121	18
107	89	18
107	90	18
107	128	18
107	140	18
122	101	18
139	89	18
139	90	18
139	104	18
139	108	18
139	170	18
94	141	19
122	101	19
93	141	20
121	102	20
93	141	21
102	25	21
102	121	21
118	21	79
118	21	166
93	141	22
94	141	22
101	122	22
118	22	79
118	22	166
74	82	24
101	122	25
102	25	36
102	25	37
102	25	41
102	25	89
102	25	90
102	25	98
102	25	99
25	102	135
25	102	136
102	25	155
25	102	167
139	89	25
139	90	25
139	104	25
139	108	25
139	170	25
140	89	25
140	90	25
140	103	25
140	107	25
107	89	28
107	90	28
107	128	28
107	140	28
108	89	28
108	90	28
108	139	28
101	122	29
121	102	30
101	122	32
40	33	120
40	33	140
40	33	157
43	69	33
43	80	33
126	152	33
136	169	33
141	95	33
125	153	34
126	152	34
140	89	35
140	90	35
140	103	35
140	107	35
139	89	36
139	90	36
139	104	36
139	108	36
139	170	36
91	37	40
91	37	53
91	37	54
91	37	85
91	37	95
91	37	96
91	37	113
91	37	152
91	37	168
108	89	37
108	90	37
108	139	37
92	38	53
92	38	54
92	38	56
92	38	114
92	38	120
92	38	153
92	38	166
92	38	168
107	89	38
107	90	38
107	128	38
107	140	38
71	143	39
71	144	39
43	69	40
43	80	40
91	52	40
91	69	40
91	118	40
93	141	40
94	141	40
101	122	40
126	152	40
93	141	41
94	141	41
102	121	41
125	153	41
126	152	41
155	99	41
42	166	53
56	84	42
56	86	42
94	141	42
166	42	79
166	42	80
166	42	148
166	42	163
42	166	174
69	43	45
69	43	54
43	69	119
43	69	125
43	69	154
69	43	166
43	80	125
43	80	154
89	90	43
89	97	43
89	98	43
89	99	43
89	100	43
89	107	43
89	108	43
89	139	43
89	140	43
141	95	43
152	116	43
152	126	43
70	92	44
90	89	44
90	97	44
90	99	44
90	100	44
90	107	44
90	108	44
90	139	44
90	140	44
93	141	44
94	141	44
153	125	44
55	57	45
45	80	61
45	119	61
69	91	45
45	80	83
45	80	85
45	80	111
45	119	83
45	119	85
89	90	45
89	97	45
89	98	45
89	99	45
89	100	45
89	107	45
89	108	45
89	139	45
89	140	45
45	119	111
113	49	45
113	57	45
113	58	45
119	45	86
119	45	145
137	171	45
152	116	45
152	126	45
57	47	46
57	109	46
57	113	46
70	92	46
79	46	47
46	79	84
46	79	112
90	89	46
90	97	46
90	99	46
90	100	46
90	107	46
90	108	46
90	139	46
90	140	46
51	92	47
51	96	47
57	47	53
57	47	177
67	47	146
67	47	177
79	119	47
87	88	47
109	63	47
109	88	47
137	171	47
164	47	159
164	47	166
52	91	48
52	95	48
52	168	48
58	113	48
58	114	48
48	62	64
62	48	79
68	112	48
82	74	48
88	87	48
88	109	48
49	113	54
113	49	63
113	49	87
113	49	88
51	96	53
51	109	53
51	92	55
51	96	55
51	109	56
51	92	57
51	96	57
51	92	58
51	96	58
51	109	58
51	92	59
51	96	59
51	92	61
51	96	61
51	92	63
51	96	63
51	92	67
51	96	67
74	82	51
51	92	87
51	96	87
51	92	88
51	96	88
51	96	90
51	109	90
92	51	54
51	92	93
51	92	94
51	92	111
92	51	114
92	51	118
92	51	120
51	92	123
51	92	142
51	92	148
51	92	162
51	92	163
92	51	166
51	109	93
51	109	94
95	52	51
95	99	51
95	103	51
95	104	51
95	128	51
95	141	51
96	51	52
96	51	81
51	96	111
96	51	115
96	51	116
96	51	120
96	51	128
51	96	148
96	51	151
51	96	162
51	96	163
51	96	168
109	51	64
109	51	68
51	109	123
51	109	142
109	51	146
51	109	148
51	109	153
51	109	162
51	109	163
51	109	168
109	51	177
140	89	51
140	103	51
140	107	51
52	168	55
52	91	56
52	95	56
52	168	56
52	91	57
52	95	57
52	168	57
52	91	58
52	95	58
52	168	58
52	91	60
52	95	60
52	168	60
52	91	62
52	95	62
52	168	62
52	91	64
52	95	64
52	168	64
52	91	68
52	95	68
52	168	68
71	143	52
71	144	52
74	82	52
52	91	87
52	95	87
52	168	87
52	91	88
52	95	88
52	168	88
91	52	53
91	52	54
91	52	85
52	91	110
91	52	113
52	91	116
52	91	124
52	91	141
52	91	148
52	91	149
91	52	152
52	91	167
95	52	54
95	52	80
52	95	110
95	52	115
95	52	120
52	95	148
52	95	149
95	52	150
95	52	160
52	95	167
96	92	52
96	103	52
96	104	52
96	127	52
107	89	52
107	90	52
107	140	52
52	168	110
52	168	116
139	89	52
139	90	52
139	104	52
139	108	52
139	170	52
52	168	141
52	168	148
52	168	149
57	55	53
57	109	53
57	113	53
91	69	53
91	118	53
91	120	53
92	96	53
58	84	54
58	88	54
58	110	54
58	113	54
58	114	54
91	118	54
91	120	54
92	70	54
92	96	54
95	99	54
95	103	54
95	104	54
95	127	54
95	128	54
95	141	54
57	55	67
55	57	83
55	57	85
57	55	87
55	57	91
55	57	118
55	57	119
55	57	152
57	55	177
89	90	55
89	97	55
89	98	55
89	99	55
89	100	55
89	107	55
89	108	55
89	139	55
89	140	55
95	99	55
95	103	55
95	104	55
95	127	55
95	128	55
95	141	55
109	63	55
109	88	55
136	169	55
137	171	55
58	88	56
58	113	56
56	84	118
56	84	119
56	84	164
86	56	62
86	56	79
86	56	80
56	86	114
56	86	118
56	86	164
90	89	56
90	97	56
90	99	56
90	100	56
90	107	56
90	108	56
90	139	56
90	140	56
92	70	56
96	103	56
96	104	56
96	127	56
110	62	56
110	88	56
136	169	56
57	113	67
88	58	57
90	89	57
90	97	57
90	99	57
90	100	57
90	107	57
90	108	57
90	139	57
90	140	57
109	57	59
109	57	64
109	57	68
109	57	111
109	57	146
110	58	57
110	62	57
113	57	63
113	57	83
57	113	177
114	58	57
58	84	68
58	88	68
58	113	68
58	114	68
58	84	119
88	58	63
88	58	64
58	88	119
89	90	58
89	97	58
89	98	58
89	99	58
89	100	58
89	107	58
89	108	58
89	139	58
89	140	58
110	58	60
110	58	64
110	58	67
110	58	87
110	58	112
58	110	119
110	58	178
113	58	63
113	58	83
113	58	87
114	58	64
114	58	81
114	58	87
114	58	112
58	114	119
109	88	59
110	62	60
110	88	60
71	143	61
71	144	61
74	82	61
89	90	61
89	97	61
89	98	61
89	99	61
89	100	61
89	107	61
89	108	61
89	139	61
89	140	61
109	63	61
109	88	61
141	93	61
141	94	61
141	95	61
74	82	62
62	110	79
62	142	79
62	151	79
62	110	84
62	142	84
90	89	62
90	97	62
90	99	62
90	100	62
90	107	62
90	108	62
90	139	62
90	140	62
110	62	64
110	62	67
110	62	68
110	62	87
110	62	112
110	62	178
142	62	93
142	62	94
142	62	144
142	62	148
142	62	149
151	62	144
151	62	146
151	62	147
151	62	176
151	62	178
88	110	63
109	63	64
109	63	67
109	63	68
109	63	111
109	63	146
109	63	177
68	112	64
67	65	146
178	147	66
109	88	67
110	88	67
111	67	154
109	88	68
110	88	68
71	143	69
71	144	69
89	90	69
89	97	69
89	98	69
89	99	69
89	100	69
89	107	69
89	108	69
89	139	69
89	140	69
91	69	85
91	69	95
91	69	96
91	69	113
91	69	152
69	91	166
91	69	168
90	89	70
90	97	70
90	99	70
90	100	70
90	107	70
90	108	70
90	139	70
90	140	70
92	70	114
92	70	120
92	70	153
92	70	166
92	70	168
71	143	82
71	144	82
71	143	91
71	144	91
71	143	93
71	144	93
71	143	94
71	144	94
71	143	96
71	144	96
71	143	103
71	144	103
71	143	127
71	144	127
71	143	141
71	144	141
71	143	142
71	143	145
143	71	147
71	143	149
143	71	157
71	143	162
71	143	163
71	143	164
71	143	166
71	143	168
71	143	174
71	144	145
71	144	162
71	144	164
71	144	165
71	144	166
71	144	168
71	144	174
153	119	71
153	125	71
152	116	72
152	126	72
74	82	81
82	74	80
74	82	91
74	82	95
74	82	96
74	82	142
74	82	145
74	82	146
74	82	149
74	82	151
74	82	155
82	74	157
74	82	159
82	74	160
74	82	161
74	82	163
74	82	165
74	82	166
74	82	174
118	91	79
119	79	80
119	79	113
119	79	145
119	79	152
165	80	79
165	151	79
93	141	80
95	99	80
95	103	80
95	104	80
95	127	80
95	128	80
95	141	80
119	153	80
137	171	80
164	80	159
96	92	81
96	103	81
96	104	81
96	127	81
120	91	81
120	91	82
147	178	82
151	165	84
89	90	85
89	97	85
89	98	85
89	99	85
89	100	85
89	107	85
89	108	85
89	139	85
89	140	85
91	118	85
91	120	85
137	171	85
119	153	86
119	166	86
136	169	86
90	89	87
90	97	87
90	99	87
90	100	87
90	107	87
90	108	87
90	139	87
90	140	87
109	88	111
109	88	146
109	88	177
110	88	112
110	88	178
89	90	91
90	89	92
89	90	113
90	89	114
90	89	151
89	97	91
89	98	91
89	99	91
89	100	91
89	107	91
89	139	91
89	140	91
97	89	94
89	97	113
89	97	118
89	97	119
97	89	143
89	97	145
97	89	168
89	98	113
89	98	118
89	98	119
98	89	144
89	98	145
98	89	169
99	89	96
89	99	113
89	99	118
89	99	119
99	89	120
99	89	124
99	89	126
99	89	143
89	99	145
99	89	154
100	89	95
100	89	96
89	100	113
89	100	118
89	100	119
100	89	120
100	89	123
100	89	125
100	89	143
100	89	144
89	100	145
100	89	154
100	89	155
107	89	92
107	89	93
107	89	94
107	89	95
107	89	96
89	107	113
89	107	119
107	89	120
89	107	145
107	89	170
107	89	172
108	89	93
108	89	94
108	89	95
108	89	96
89	108	113
108	89	116
89	108	118
89	108	119
108	89	120
89	108	145
108	89	169
89	139	113
89	140	113
89	139	118
89	140	118
89	139	119
89	140	119
136	169	89
139	89	92
139	89	93
139	89	94
139	89	95
139	89	96
139	89	115
139	89	116
89	139	145
140	89	92
140	89	93
140	89	94
140	89	95
140	89	96
140	89	120
140	89	142
89	140	145
90	97	92
90	99	92
90	100	92
90	108	92
97	90	94
90	97	114
90	97	118
90	97	119
97	90	143
90	97	145
90	97	151
97	90	168
99	90	96
90	99	114
90	99	118
90	99	119
99	90	120
99	90	124
99	90	126
99	90	143
90	99	145
90	99	151
99	90	154
100	90	95
100	90	96
100	90	98
90	100	114
90	100	118
90	100	119
100	90	120
100	90	123
100	90	125
100	90	143
100	90	144
90	100	145
90	100	151
100	90	154
100	90	155
107	90	93
107	90	94
107	90	95
107	90	96
107	90	98
90	107	114
90	107	119
107	90	120
90	107	145
90	107	151
107	90	170
107	90	172
108	90	91
108	90	93
108	90	94
108	90	95
108	90	96
108	90	98
90	108	114
108	90	116
90	108	118
90	108	119
108	90	120
90	108	145
90	108	151
108	90	169
90	139	114
90	140	114
90	139	118
90	140	118
90	139	119
90	140	119
139	90	93
139	90	94
139	90	95
139	90	96
139	90	98
139	90	115
139	90	116
90	139	145
90	139	151
140	90	93
140	90	94
140	90	95
140	90	96
140	90	120
140	90	142
90	140	145
90	140	151
91	118	95
91	118	96
108	139	91
91	118	113
91	120	113
91	118	152
118	91	166
91	118	168
91	120	152
120	91	164
91	120	168
96	92	93
96	92	94
92	96	114
96	92	115
96	92	116
92	96	118
96	92	128
96	92	142
96	92	151
92	96	166
92	96	168
107	128	92
139	104	92
139	108	92
139	170	92
140	103	92
96	103	93
96	104	93
96	127	93
107	128	93
116	115	93
116	148	93
116	152	93
139	104	93
139	170	93
140	103	93
141	93	150
96	103	94
96	104	94
96	127	94
94	141	106
107	128	94
94	141	120
136	169	94
139	104	94
139	170	94
140	103	94
141	94	150
94	141	154
94	141	155
94	141	157
94	141	166
99	95	96
99	95	97
95	99	115
95	99	116
99	95	126
99	95	143
95	99	150
99	95	154
95	99	160
95	103	115
95	103	116
95	103	120
103	95	136
95	103	150
95	103	160
103	95	169
103	95	172
95	104	116
95	104	120
104	95	135
104	95	136
95	104	150
104	95	156
95	104	160
104	95	170
95	127	115
95	141	115
95	128	116
95	141	116
95	127	120
95	128	120
95	141	120
127	95	98
127	95	137
95	127	150
127	95	155
127	95	156
95	127	160
127	95	171
128	95	97
128	95	138
95	128	150
128	95	154
95	128	160
128	95	172
139	170	95
95	141	160
152	126	95
99	155	96
96	103	115
96	103	116
96	103	120
96	103	128
103	96	136
96	103	142
96	103	151
103	96	169
103	96	172
96	104	116
96	104	120
96	104	128
104	96	135
104	96	136
96	104	142
96	104	151
104	96	156
104	96	170
96	127	115
96	127	120
127	96	98
96	127	128
127	96	137
96	127	142
96	127	151
127	96	155
127	96	156
127	96	171
139	170	96
153	119	96
153	125	96
99	100	97
99	155	97
140	103	97
100	99	98
107	128	98
107	140	98
139	104	98
139	170	98
100	99	123
99	100	124
100	99	144
102	121	99
99	155	120
99	155	124
125	153	99
99	155	126
99	155	143
99	155	154
155	99	147
155	99	153
108	139	100
121	102	100
126	152	100
122	101	136
101	122	154
121	102	144
102	121	155
137	171	102
103	140	136
140	103	120
140	103	142
103	140	169
103	140	172
104	139	135
104	139	136
139	104	116
104	139	156
136	169	106
107	128	118
107	140	118
107	128	120
128	107	115
128	107	138
128	107	154
107	128	170
140	107	142
107	140	170
107	140	172
108	139	120
139	108	115
108	139	169
151	165	110
119	153	113
119	166	113
115	116	125
115	116	126
115	168	120
115	168	125
115	168	126
136	169	115
139	170	115
116	148	120
116	152	120
116	152	123
116	148	124
116	152	124
139	170	116
148	116	149
148	116	162
116	148	167
152	116	143
152	116	144
152	116	149
152	116	164
152	116	168
153	119	116
153	125	116
119	153	152
119	166	152
153	119	143
153	119	144
153	119	165
153	119	167
153	119	168
166	119	148
166	119	163
153	125	143
153	125	145
153	125	165
153	125	167
153	125	168
152	126	143
152	126	144
152	126	149
152	126	164
152	126	167
152	126	168
137	171	147
137	171	154
137	171	166
143	144	147
144	143	149
143	144	157
143	144	165
143	148	147
148	143	149
143	148	157
148	143	162
143	148	165
160	143	146
160	143	159
143	160	165
144	158	148
144	158	149
151	165	144
158	144	155
161	175	144
161	176	144
147	178	146
151	165	146
160	176	146
151	165	147
147	178	160
176	161	147
175	158	150
175	161	150
151	165	176
151	165	178
175	158	151
175	161	151
158	161	155
158	175	155
160	176	157
175	158	157
175	161	157
161	158	159
158	161	179
175	158	159
175	158	160
158	175	179
176	160	158
160	176	159
161	176	159
175	161	160
