# Supplementary material for: Search for computational modules in the C. elegans brain
Source: BMC Biol. 2004 Dec 2;2:25. doi: 10.1186/1741-7007-2-25 (PMC539283; doi:10.1186/1741-7007-2-25)
Supplement: Additional File 3 — Zip file containing files mentioned in Additional file 2 [file 1741-7007-2-25-S3.zip › iList_M2sS_i08.csv]

1	50	72
1	50	78
1	50	90
53	1	2
53	1	4
53	1	42
53	1	51
53	1	57
53	1	70
1	53	72
1	53	78
1	53	90
56	84	1
56	86	1
1	87	72
1	114	72
1	153	72
1	87	78
1	114	78
87	1	2
87	1	51
87	1	52
87	1	57
87	1	109
87	1	110
87	1	113
1	153	90
91	2	1
91	37	1
91	52	1
91	69	1
91	120	1
92	1	77
92	1	107
92	1	139
92	1	140
118	14	1
118	16	1
118	21	1
118	22	1
145	2	1
153	1	51
153	1	115
153	1	124
153	1	132
153	1	155
15	26	2
2	91	21
2	145	21
2	91	49
2	145	49
2	145	69
2	145	77
87	88	2
91	2	35
91	2	55
91	2	74
91	2	76
91	2	78
91	2	108
2	145	113
119	45	2
119	79	2
119	153	2
119	166	2
145	2	72
145	2	73
145	2	74
145	2	76
145	2	90
2	145	152
145	2	153
145	2	173
145	2	174
3	17	9
3	33	9
3	94	9
17	3	7
3	17	21
17	3	25
17	3	26
3	17	31
3	17	37
3	17	93
17	3	100
17	3	101
3	17	125
3	17	126
17	3	140
3	33	21
3	94	21
3	33	31
3	94	31
33	3	7
33	3	26
3	33	37
33	3	43
3	33	78
3	33	91
3	33	121
3	33	125
33	3	136
33	3	141
3	94	37
3	94	78
3	94	91
3	94	93
94	3	51
94	3	71
94	3	72
94	3	96
94	3	97
94	3	107
3	94	121
3	94	125
3	94	126
94	3	136
94	3	139
94	3	140
94	3	142
108	89	3
108	90	3
108	139	3
118	14	3
118	16	3
118	22	3
179	5	3
179	6	3
179	10	3
4	18	10
4	93	10
4	155	10
16	118	4
18	4	6
18	4	8
4	18	22
4	18	24
18	4	27
4	18	32
4	18	78
4	18	94
18	4	99
18	4	102
18	4	107
4	18	123
4	18	125
4	18	126
18	4	139
4	18	179
4	155	22
4	93	24
4	155	24
4	93	32
4	155	32
4	155	77
4	93	78
90	89	4
90	97	4
90	99	4
90	100	4
90	107	4
90	108	4
90	139	4
90	140	4
4	93	92
4	155	92
93	4	51
93	4	71
93	4	72
4	93	94
93	4	96
93	4	107
93	4	108
93	4	116
4	93	122
4	93	123
4	93	125
4	93	126
93	4	139
93	4	140
93	4	142
4	93	179
120	91	4
4	155	122
4	155	123
4	155	126
155	4	44
155	4	74
155	4	81
155	4	100
155	4	102
155	4	127
155	4	133
155	4	134
155	4	138
4	155	179
158	144	4
158	161	4
158	175	4
40	17	5
40	33	5
5	179	101
179	5	24
179	5	73
179	5	74
179	5	81
179	5	82
179	5	158
6	179	102
179	6	23
179	6	73
179	6	74
179	6	81
179	6	82
179	6	158
13	21	7
7	100	26
7	100	101
7	100	102
100	7	108
7	100	124
100	7	126
14	20	8
14	118	8
8	99	101
8	99	121
8	99	122
15	26	9
9	179	27
37	91	9
9	179	121
179	9	24
179	9	73
179	9	74
179	9	81
179	9	82
179	9	158
16	118	10
38	92	10
10	179	122
179	10	23
179	10	73
179	10	74
179	10	81
179	10	82
179	10	158
160	143	11
160	176	11
13	17	19
17	13	25
17	13	26
17	13	78
17	13	91
17	13	101
17	13	108
13	17	118
17	13	121
17	13	140
13	21	19
13	100	19
21	13	93
21	13	102
21	13	105
100	13	108
13	100	118
100	13	121
100	13	126
14	20	25
20	14	93
14	20	102
20	14	121
20	14	134
14	99	25
14	118	25
99	14	27
99	14	125
14	118	102
118	14	23
118	14	24
118	14	38
118	14	41
118	14	55
118	14	56
118	14	70
118	14	89
118	14	90
118	14	92
118	14	107
15	26	21
15	26	23
15	26	27
15	26	28
15	26	31
15	26	89
15	26	118
16	118	25
16	118	26
16	118	27
16	118	32
16	118	44
118	16	20
118	16	23
118	16	38
118	16	41
118	16	55
118	16	56
118	16	70
118	16	89
118	16	92
118	16	107
17	40	25
17	40	26
40	17	19
40	17	29
40	17	35
40	17	43
40	17	93
40	17	94
17	40	100
17	40	108
17	40	121
40	17	126
40	17	130
40	17	154
128	95	17
128	107	17
143	71	17
143	144	17
143	148	17
143	160	17
127	95	18
127	96	18
40	33	19
118	21	20
118	22	20
118	91	20
21	118	93
21	118	102
21	118	105
118	21	24
118	21	38
118	21	41
118	21	55
118	21	56
118	21	70
118	21	89
118	21	90
118	21	92
118	21	107
22	118	93
22	118	94
22	118	101
22	118	106
118	22	23
118	22	38
118	22	41
118	22	55
118	22	56
118	22	70
118	22	89
118	22	90
118	22	92
118	22	107
118	91	23
141	93	23
141	94	23
141	95	23
118	91	24
142	62	24
25	102	101
102	25	137
25	102	139
25	102	140
136	169	25
33	40	26
99	89	27
99	90	27
99	95	27
99	100	27
99	155	27
38	92	28
98	89	28
122	101	28
137	171	28
166	42	28
166	119	28
40	33	29
160	143	29
160	176	29
151	62	30
151	165	30
40	33	35
40	33	78
40	33	91
40	33	101
40	33	130
33	40	136
33	40	141
40	33	154
158	144	34
158	161	34
158	175	34
91	37	35
91	52	35
91	69	35
91	118	35
152	116	35
152	126	35
168	52	35
168	115	35
91	37	55
91	37	71
91	37	74
91	37	76
91	37	77
91	37	89
37	91	102
37	91	121
38	92	73
92	38	72
92	38	78
92	38	90
38	92	101
38	92	106
38	92	122
92	38	139
92	38	140
118	91	38
178	147	39
140	89	40
140	90	40
140	103	40
140	107	40
118	91	41
139	89	41
139	90	41
139	104	41
139	108	41
139	170	41
144	71	41
144	143	41
158	161	41
158	175	41
42	166	56
166	42	44
166	42	69
166	42	71
166	42	72
166	42	74
166	42	77
166	42	78
166	42	92
166	42	118
166	42	131
166	42	132
166	42	137
166	42	145
166	42	162
166	42	164
166	42	179
69	43	71
43	69	93
43	69	94
43	69	141
43	69	152
43	80	77
80	43	78
80	43	82
80	43	86
43	80	89
43	80	94
80	43	95
80	43	137
43	80	141
43	80	152
80	43	166
80	43	177
119	45	43
119	79	43
119	153	43
119	166	43
125	153	43
112	68	44
119	45	44
155	99	44
45	80	55
45	80	69
45	119	69
80	45	78
80	45	82
80	45	86
45	80	89
80	45	93
80	45	95
45	80	113
45	80	133
45	80	135
45	80	152
80	45	166
80	45	177
111	67	45
119	45	46
119	45	56
119	45	58
119	45	90
45	119	133
45	119	135
45	119	137
46	79	55
46	79	56
46	79	57
62	48	46
62	110	46
62	142	46
62	151	46
46	79	70
79	46	75
46	79	90
79	46	118
79	46	165
79	46	166
84	58	46
112	68	46
119	153	46
119	166	46
47	164	51
57	47	50
57	47	52
57	47	61
47	57	72
47	57	75
47	57	76
47	57	79
47	57	85
57	47	88
57	47	90
57	47	110
57	47	114
47	57	137
47	67	72
47	67	75
47	67	76
47	67	79
47	67	85
47	67	87
67	47	110
47	67	137
47	164	75
47	164	79
47	164	85
47	164	87
47	164	109
47	164	137
164	47	56
164	47	61
164	47	71
164	47	73
164	47	74
164	47	82
164	47	120
164	47	133
164	47	152
164	47	173
164	47	174
48	62	58
48	62	68
62	48	73
62	48	74
62	48	78
48	62	82
62	48	86
48	62	88
62	48	90
48	62	138
84	56	48
113	49	55
113	49	89
113	49	91
113	49	119
57	55	50
57	109	50
57	113	50
58	88	50
58	110	50
58	113	50
84	56	50
56	84	51
56	86	51
57	113	51
58	84	51
58	110	51
58	113	51
58	114	51
67	65	51
51	92	73
51	109	73
51	92	74
51	109	74
51	109	77
88	110	51
90	89	51
90	97	51
90	99	51
90	100	51
90	107	51
90	108	51
90	139	51
92	51	72
92	51	78
51	92	95
92	51	107
51	92	127
92	51	139
93	141	51
94	141	51
51	96	95
51	109	95
96	51	71
96	51	91
96	51	99
96	51	100
96	51	107
96	51	108
96	51	124
96	51	139
51	109	127
51	109	140
109	51	150
142	62	51
148	116	51
148	143	51
153	119	51
153	125	51
168	52	51
168	115	51
56	84	52
56	86	52
57	109	52
57	113	52
58	84	52
58	113	52
58	114	52
62	142	52
62	151	52
68	112	52
52	95	71
52	168	74
88	109	52
91	52	76
91	52	77
91	52	78
91	52	89
52	91	107
91	52	108
52	91	128
52	91	139
95	52	72
95	52	73
52	95	96
95	52	100
95	52	108
95	52	140
95	52	152
95	52	173
52	168	96
52	168	107
116	115	52
116	152	52
52	168	128
52	168	139
141	93	52
141	94	52
148	143	52
168	52	72
168	52	77
168	52	78
168	52	92
168	52	97
168	52	123
168	52	152
168	52	153
57	55	61
55	57	78
57	55	88
55	57	89
57	55	90
55	57	95
57	55	110
57	55	114
55	57	135
55	57	136
55	57	137
91	69	55
91	120	55
113	58	55
119	79	55
119	153	55
119	166	55
152	116	55
152	126	55
56	86	58
56	84	77
56	86	77
56	84	78
56	86	78
84	56	62
56	84	90
56	84	92
56	84	96
56	84	110
56	84	136
56	84	138
84	56	151
56	86	90
56	86	92
56	86	96
56	86	110
118	91	56
119	79	56
119	153	56
119	166	56
164	80	56
57	113	61
67	65	57
67	111	57
57	109	90
57	113	90
57	109	110
57	109	114
109	57	150
57	113	110
113	57	89
113	57	91
57	113	114
113	57	119
68	112	58
84	58	62
84	58	86
58	84	89
84	58	151
58	88	89
58	110	89
58	114	89
110	58	142
110	58	151
113	58	91
114	58	90
114	58	92
119	79	58
119	153	58
119	166	58
111	67	59
112	68	60
164	80	61
62	110	72
62	151	72
62	110	73
62	110	74
62	110	75
62	142	75
62	110	76
62	142	76
62	151	76
62	110	78
62	142	78
62	151	78
79	119	62
62	110	86
62	142	86
62	151	86
62	110	90
62	142	90
142	62	71
142	62	77
142	62	81
142	62	96
142	62	140
151	62	81
151	62	96
151	62	173
151	62	175
63	109	113
109	63	150
67	65	109
67	65	110
67	111	110
111	67	77
68	112	109
112	68	76
112	68	114
178	147	68
91	69	74
91	69	76
91	69	78
91	69	108
166	119	69
92	70	77
92	70	107
92	70	139
92	70	140
118	91	70
82	74	71
91	118	71
91	120	71
96	92	71
96	104	71
103	95	71
103	140	71
127	95	71
141	95	71
143	71	72
143	71	75
143	71	77
143	71	97
143	71	99
143	71	100
143	71	106
143	71	150
143	71	152
143	71	179
144	71	72
144	71	76
144	71	78
144	71	98
144	71	100
144	71	121
144	71	125
144	71	132
144	71	151
144	71	152
144	71	161
144	71	179
148	116	71
164	80	71
165	80	71
165	151	71
166	119	71
168	115	71
90	89	72
90	97	72
90	99	72
90	100	72
90	107	72
90	108	72
90	139	72
90	140	72
92	96	72
95	99	72
95	103	72
95	127	72
104	96	72
104	139	72
128	107	72
136	169	72
143	160	72
144	158	72
148	116	72
164	80	72
165	80	72
165	151	72
166	119	72
168	115	72
82	74	73
95	99	73
95	103	73
95	104	73
95	127	73
95	128	73
96	92	73
96	103	73
96	104	73
96	127	73
141	93	73
141	94	73
148	116	73
148	143	73
164	80	73
165	80	73
74	82	76
82	74	120
91	118	74
91	120	74
95	99	74
95	103	74
95	104	74
95	127	74
95	128	74
96	92	74
96	103	74
96	104	74
96	127	74
141	93	74
141	94	74
147	178	74
155	99	74
161	158	74
161	175	74
161	176	74
164	80	74
165	80	74
166	119	74
79	119	75
143	144	75
143	160	75
148	116	75
151	165	75
91	118	76
91	120	76
144	143	76
148	116	76
148	143	76
158	161	76
158	175	76
164	80	76
91	118	77
93	141	77
96	103	77
96	104	77
96	127	77
115	116	77
143	144	77
148	116	77
160	176	77
166	119	77
80	164	78
80	165	78
91	118	78
92	96	78
141	93	78
141	94	78
141	95	78
144	143	78
144	158	78
148	143	78
152	126	78
153	119	78
153	125	78
155	99	78
166	119	78
79	119	118
119	79	89
119	79	90
79	119	138
79	119	165
80	165	82
80	164	86
80	165	86
80	164	93
80	165	93
80	164	95
80	165	95
80	164	119
80	165	119
80	164	137
80	165	137
164	80	120
164	80	133
164	80	152
164	80	173
164	80	174
80	164	177
165	80	81
165	80	138
165	80	143
165	80	145
165	80	153
80	165	166
165	80	174
80	165	177
141	93	81
141	94	81
141	95	81
155	99	81
161	158	81
161	175	81
161	176	81
141	93	82
141	94	82
141	95	82
160	143	82
160	176	82
87	88	90
88	109	113
88	109	114
109	88	150
88	110	113
88	110	114
110	88	142
110	88	151
90	89	130
89	90	131
89	90	132
89	90	136
89	90	138
89	90	162
91	120	89
89	97	102
89	97	121
97	89	124
97	89	128
89	97	131
89	97	136
89	97	138
89	97	162
97	89	163
89	98	101
89	98	122
98	89	127
89	98	132
89	98	136
89	98	138
89	98	162
89	99	101
89	99	121
89	99	122
99	89	125
89	99	131
89	99	132
89	99	136
89	99	138
89	99	162
89	100	101
89	100	102
89	100	122
100	89	126
89	100	131
89	100	132
89	100	136
89	100	138
89	100	162
89	107	101
89	108	101
89	139	101
89	140	101
89	107	102
89	108	102
89	139	102
89	140	102
89	107	121
89	107	122
89	107	131
89	107	132
89	107	136
89	107	138
89	107	162
89	108	121
89	108	122
89	108	131
89	108	132
89	108	136
89	108	138
89	108	162
119	153	89
119	166	89
89	139	121
89	140	121
89	139	122
89	140	122
89	139	131
89	140	131
89	139	132
89	140	132
89	139	136
89	140	136
89	139	138
89	140	138
89	139	162
89	140	162
92	96	90
90	97	102
90	97	121
97	90	124
97	90	128
90	97	130
97	90	132
97	90	163
90	99	101
90	99	121
90	99	122
99	90	125
90	99	130
90	100	101
90	100	102
90	100	122
100	90	126
90	100	130
90	107	101
90	108	101
90	139	101
90	140	101
90	107	102
90	108	102
90	139	102
90	140	102
90	107	121
90	107	122
90	107	130
90	108	121
90	108	122
90	108	130
118	91	90
119	153	90
119	166	90
90	139	121
90	140	121
90	139	122
90	140	122
90	139	130
90	140	130
151	165	90
95	99	91
95	103	91
95	104	91
95	127	91
95	128	91
95	141	91
96	92	91
96	103	91
96	104	91
96	127	91
91	118	108
118	91	92
118	91	107
120	91	92
120	91	94
120	91	99
120	91	100
120	91	107
120	91	115
120	91	116
120	91	124
120	91	140
152	116	91
152	126	91
168	115	91
96	92	99
96	92	100
96	92	108
96	92	123
96	92	124
153	119	92
153	125	92
166	119	92
168	115	92
93	141	96
93	141	107
93	141	108
93	141	116
93	141	139
93	141	140
93	141	142
94	141	96
94	141	97
94	141	107
94	141	108
94	141	136
94	141	139
94	141	140
94	141	142
155	99	94
166	119	94
99	95	102
95	99	107
95	99	108
99	95	125
95	99	139
95	99	140
95	99	152
95	99	173
95	103	100
95	104	100
95	127	100
95	128	100
95	141	100
95	103	107
95	103	108
95	103	139
95	103	152
95	103	173
95	104	107
95	104	108
104	95	123
95	104	124
95	104	140
95	104	152
95	104	173
95	127	107
95	141	107
95	127	108
95	128	108
95	141	108
115	168	95
116	148	95
95	127	124
95	128	124
95	141	124
95	127	139
95	127	140
95	127	152
95	127	173
128	95	96
95	128	139
95	128	140
95	128	152
95	128	173
95	141	139
95	141	140
95	141	152
95	141	173
160	143	95
160	176	95
96	103	99
96	104	99
96	127	99
96	103	100
96	104	100
96	127	100
96	103	107
96	103	108
96	103	123
96	103	139
96	103	153
96	104	107
96	104	108
96	104	124
96	104	140
96	104	153
96	127	107
96	127	108
115	168	96
116	148	96
116	152	96
96	127	123
96	127	124
96	127	139
96	127	140
96	127	153
151	165	96
143	144	97
143	148	97
143	160	97
168	115	97
144	143	98
144	158	98
169	136	98
99	100	102
100	99	108
100	99	121
126	152	99
143	144	99
143	148	99
143	160	99
155	99	127
155	99	133
155	99	134
155	99	138
155	99	158
125	153	100
143	148	100
143	160	100
144	158	100
102	121	137
103	140	124
115	116	104
115	168	104
104	139	123
136	169	104
143	144	106
143	148	106
143	160	106
170	139	107
116	115	108
116	148	108
116	152	108
169	136	108
178	147	110
178	147	112
116	115	127
115	116	128
115	116	130
115	116	136
115	168	128
115	168	130
115	168	136
115	168	139
153	119	115
116	148	127
116	152	127
116	148	139
116	152	139
148	116	142
148	116	144
116	148	153
148	116	166
152	116	119
116	152	153
152	116	154
166	119	118
152	126	119
153	119	124
153	119	132
153	119	155
166	119	131
166	119	132
166	119	137
166	119	162
166	119	164
166	119	179
144	143	121
144	158	121
136	169	122
125	153	123
148	143	123
126	152	124
153	125	124
144	143	125
144	158	125
153	125	132
137	171	131
144	143	132
144	158	132
170	139	135
147	178	137
165	151	138
144	143	142
144	158	142
148	143	142
143	144	150
144	143	151
144	143	161
144	143	163
147	178	143
143	148	150
143	148	152
143	148	153
148	143	166
143	148	179
143	160	150
143	160	152
143	160	153
160	143	175
143	160	179
165	151	143
144	158	151
144	158	152
144	158	153
144	158	163
158	144	174
158	144	176
165	151	145
147	178	154
147	178	155
147	178	156
147	178	176
165	151	153
151	165	173
165	151	174
151	165	175
176	160	151
176	161	151
158	161	174
175	161	174
