# Supplementary material for: Search for computational modules in the C. elegans brain
Source: BMC Biol. 2004 Dec 2;2:25. doi: 10.1186/1741-7007-2-25 (PMC539283; doi:10.1186/1741-7007-2-25)
Supplement: Additional File 3 — Zip file containing files mentioned in Additional file 2 [file 1741-7007-2-25-S3.zip › iList_M2sS_i09.csv]

1	50	87
1	50	92
1	50	153
1	53	87
1	53	114
1	53	153
87	88	1
1	87	92
1	87	153
92	38	1
92	51	1
92	70	1
92	96	1
114	58	1
1	114	153
153	119	1
153	125	1
91	37	2
91	52	2
91	118	2
91	120	2
2	91	145
17	13	3
17	40	3
3	17	94
33	40	3
94	141	3
4	18	93
4	18	155
93	141	4
4	93	155
155	99	4
179	6	5
179	9	5
179	10	5
179	9	6
179	10	6
100	89	7
100	90	7
100	99	7
99	89	8
99	90	8
99	95	8
99	155	8
179	10	9
13	17	21
17	40	13
13	21	100
100	89	13
100	90	13
100	99	13
14	20	99
99	89	14
99	90	14
99	95	14
99	100	14
14	99	118
99	155	14
118	16	14
118	21	14
118	22	14
118	91	14
118	21	16
118	91	16
118	22	21
118	91	21
118	91	22
102	121	25
91	52	37
91	69	37
91	118	37
91	120	37
92	51	38
92	70	38
92	96	38
166	119	42
43	69	80
69	91	43
80	45	43
80	164	43
80	165	43
80	164	45
80	165	45
119	79	45
119	153	45
119	166	45
57	55	47
57	113	47
47	57	164
67	65	47
67	111	47
47	67	164
164	80	47
62	142	48
62	151	48
113	57	49
113	58	49
92	70	51
51	92	109
96	103	51
96	104	51
51	96	109
91	69	52
91	118	52
91	120	52
95	99	52
95	103	52
95	104	52
95	127	52
52	95	168
168	115	52
109	63	57
57	109	113
113	58	57
58	84	88
58	84	110
58	84	113
88	87	58
88	109	58
110	62	58
58	110	113
58	110	114
58	113	114
110	88	62
62	142	151
151	165	62
91	118	69
91	120	69
92	96	70
143	160	71
144	158	71
119	153	79
80	164	165
165	151	80
88	109	110
89	90	98
89	97	98
89	97	100
89	97	108
89	97	139
89	98	99
89	98	140
99	95	89
89	99	107
89	99	108
89	99	139
89	99	140
99	155	89
89	100	107
89	100	139
89	100	140
89	107	108
107	128	89
89	107	139
89	108	140
139	104	89
89	139	140
139	170	89
140	103	89
90	97	100
90	97	108
90	97	139
99	95	90
90	99	107
90	99	108
90	99	139
90	99	140
99	155	90
90	100	107
90	100	139
90	100	140
90	107	108
107	128	90
90	107	139
90	108	140
139	104	90
90	139	140
139	170	90
140	103	90
91	118	120
96	103	92
96	104	92
96	127	92
141	94	93
141	95	93
141	95	94
95	99	103
95	99	104
95	99	127
95	99	128
95	99	141
99	155	95
103	96	95
95	103	104
95	103	127
95	103	128
95	103	141
104	96	95
95	104	127
95	104	128
95	104	141
127	96	95
95	127	128
95	127	141
95	128	141
96	103	104
96	103	127
96	104	127
140	107	103
139	108	104
107	128	140
139	170	108
116	148	115
115	116	168
148	143	116
116	148	152
152	126	116
153	125	119
119	153	166
144	158	143
143	144	160
143	148	160
160	176	143
158	175	144
176	161	160
