# Supplementary material for: Search for computational modules in the C. elegans brain
Source: BMC Biol. 2004 Dec 2;2:25. doi: 10.1186/1741-7007-2-25 (PMC539283; doi:10.1186/1741-7007-2-25)
Supplement: Additional File 3 — Zip file containing files mentioned in Additional file 2 [file 1741-7007-2-25-S3.zip › iList_M2sS_i10.csv]

1	91	54
78	1	56
90	1	56
1	56	118
72	90	1
72	1	145
78	1	91
90	1	118
90	1	145
21	2	15
89	2	15
49	2	54
69	2	54
71	69	2
77	69	2
89	69	2
113	2	87
89	113	2
89	2	119
152	2	167
9	37	3
121	9	3
93	21	3
78	37	3
121	37	3
91	3	54
78	91	3
78	3	120
3	108	120
3	179	157
10	4	16
24	10	4
10	32	4
122	10	4
22	4	16
24	4	16
32	4	16
4	90	16
22	24	4
94	22	4
24	32	4
24	179	4
92	4	53
77	92	4
77	4	120
78	92	4
78	4	120
122	4	90
92	4	120
94	4	120
123	125	4
23	5	11
101	5	40
24	6	12
6	18	41
102	6	18
24	6	41
102	6	41
26	7	17
7	17	33
101	7	17
121	7	17
26	7	33
101	7	40
102	8	14
27	8	18
102	8	18
122	8	18
125	8	34
121	100	8
100	125	8
23	9	15
27	9	15
121	9	37
24	10	16
10	32	16
24	10	32
122	10	38
23	29	11
29	11	160
24	30	12
78	44	12
21	23	15
23	31	15
23	118	15
27	31	15
89	118	15
22	24	16
24	32	16
26	32	16
27	32	16
90	44	16
101	25	17
140	25	17
26	17	33
78	91	17
78	17	120
108	91	17
108	100	17
100	17	120
121	100	17
100	17	143
108	17	120
140	17	120
27	99	18
77	18	38
107	18	38
122	18	38
77	18	41
102	18	41
77	92	18
107	92	18
139	92	18
102	99	18
94	19	40
93	20	41
20	41	118
94	106	22
24	30	41
24	41	118
74	24	142
74	24	179
107	28	38
28	122	38
107	28	98
108	28	98
28	137	166
28	138	167
101	29	40
93	43	33
94	43	33
141	43	33
136	94	33
125	41	34
126	41	34
41	34	158
135	44	34
78	35	40
35	91	40
101	35	40
35	40	120
78	35	91
78	35	120
78	35	152
78	35	168
35	91	152
35	91	168
140	35	120
35	152	168
77	36	41
102	36	41
107	38	118
93	43	40
94	43	40
43	154	40
78	91	40
78	40	120
94	40	120
94	154	40
94	40	157
101	154	40
40	140	120
126	154	40
77	93	41
94	155	41
102	155	41
123	125	41
125	41	144
155	125	41
77	93	43
77	43	154
89	43	119
94	43	154
70	44	46
90	44	46
44	46	112
44	46	119
78	70	44
90	70	44
78	153	44
78	44	155
78	44	166
44	166	79
90	44	119
94	44	155
94	44	166
55	45	83
55	45	85
89	55	45
55	113	45
135	55	45
137	55	45
55	152	45
89	45	61
89	69	45
45	85	83
113	45	83
89	45	85
137	45	85
89	113	45
55	46	119
90	56	46
56	46	119
138	56	46
90	57	46
46	62	84
46	86	62
90	46	62
90	70	46
46	86	84
46	119	86
138	46	86
90	46	119
51	87	47
75	79	47
137	85	47
109	87	47
52	58	48
52	48	64
52	68	48
52	88	48
52	110	48
58	68	48
68	48	64
88	48	64
110	48	64
110	68	48
50	57	53
114	50	57
114	50	84
51	57	53
95	51	55
51	58	56
77	51	56
51	90	56
51	61	57
51	57	67
51	57	87
51	88	57
51	90	57
51	59	63
51	59	111
73	51	61
74	51	61
77	51	61
51	87	63
51	88	63
73	95	51
73	51	142
73	51	148
73	51	163
74	95	51
74	51	142
74	51	163
77	51	93
77	51	111
77	51	142
77	51	148
77	51	168
51	90	87
140	51	93
51	142	93
140	51	94
51	142	94
140	95	51
51	123	148
51	123	168
140	51	142
51	142	148
51	148	162
51	153	168
52	58	56
96	52	56
52	110	56
52	57	87
52	88	57
52	110	57
52	58	68
52	60	64
52	110	60
74	52	62
52	68	64
52	87	64
52	88	64
52	110	64
52	110	68
71	96	52
71	52	141
71	52	148
71	52	149
74	96	52
74	52	141
74	52	149
52	110	87
107	96	52
96	52	116
96	128	52
139	96	52
52	116	124
139	52	116
52	116	167
52	124	167
52	148	149
91	95	54
78	55	91
78	55	152
55	85	83
55	113	83
89	55	85
55	91	85
137	55	85
89	55	91
89	55	113
89	55	118
89	55	119
136	89	55
55	91	113
55	91	152
55	119	113
55	119	152
58	56	119
77	92	56
77	96	56
78	92	56
90	92	56
90	56	114
90	56	118
90	56	119
92	56	114
92	56	118
110	57	67
57	67	177
90	57	87
110	57	87
114	57	87
114	88	57
90	114	57
89	58	119
109	59	111
110	60	64
110	60	112
71	141	61
71	61	164
72	141	61
72	61	164
73	141	61
73	61	150
73	61	164
76	74	61
74	141	61
74	61	150
74	61	164
76	61	164
141	61	150
72	90	62
76	74	62
75	62	79
86	62	79
86	62	84
113	87	63
113	88	63
109	68	64
110	68	64
109	87	64
110	87	64
114	87	64
114	88	64
68	178	66
109	67	146
109	67	177
67	146	177
110	68	178
71	69	166
77	69	166
72	90	70
90	70	118
71	82	141
71	82	164
71	91	96
71	91	168
71	96	93
71	142	93
71	96	94
71	142	94
71	94	166
71	96	142
153	71	96
71	142	148
71	142	149
153	71	145
71	145	165
71	145	166
71	174	145
71	148	149
71	148	162
71	166	148
153	71	165
153	71	168
71	162	166
71	166	163
71	164	166
71	174	164
71	174	165
72	90	92
72	90	145
72	92	166
72	92	168
72	142	93
72	136	94
72	142	94
72	94	166
152	72	95
72	173	95
72	104	136
72	142	144
72	142	148
72	142	149
152	72	143
72	143	165
72	144	148
72	144	149
152	72	144
72	145	165
72	145	166
72	173	145
72	174	145
72	148	149
72	148	162
72	166	148
152	72	149
152	72	164
152	72	168
72	162	166
72	164	166
72	173	164
72	174	164
72	174	165
72	174	173
73	96	81
73	81	141
73	81	142
73	145	81
73	81	150
73	81	151
73	81	159
73	81	165
73	173	81
73	174	81
73	81	179
73	82	141
73	82	150
73	82	164
73	173	82
73	82	179
73	95	150
73	173	95
73	96	142
73	96	151
73	141	150
73	142	148
73	142	149
73	145	165
73	173	145
73	174	145
73	150	146
73	151	146
73	146	177
73	148	149
73	173	151
73	164	159
73	173	159
73	174	159
73	173	164
73	174	164
73	174	165
73	174	173
76	74	91
76	74	145
76	74	149
76	74	164
76	74	173
76	74	174
74	96	81
74	81	141
74	81	142
74	145	81
74	81	150
74	81	151
74	81	155
74	81	159
74	81	161
74	81	165
74	173	81
74	174	81
74	81	179
74	91	95
74	91	96
74	95	150
74	173	95
74	96	142
74	96	151
74	141	150
74	142	149
74	145	165
74	145	166
74	173	145
74	174	145
74	147	146
74	150	146
74	151	146
74	151	147
74	155	147
74	173	151
74	161	159
74	164	159
74	173	159
74	174	159
74	166	163
74	164	166
74	173	164
74	174	164
74	174	165
74	179	166
74	174	173
75	143	157
75	148	149
75	173	151
75	173	157
75	174	157
75	173	159
75	174	159
75	174	173
76	144	148
76	144	149
76	173	145
76	174	145
76	148	149
76	174	158
76	173	164
76	174	164
76	174	173
77	91	96
77	91	168
77	92	120
77	92	166
77	92	168
77	96	93
77	142	93
77	96	115
77	96	120
77	96	142
77	111	154
77	115	120
77	142	148
77	142	149
77	148	149
77	166	148
77	174	173
78	166	80
78	91	152
78	91	168
78	92	120
78	92	153
78	92	166
78	92	168
78	115	120
78	115	152
78	115	153
78	116	120
78	153	116
78	144	148
78	152	144
78	153	144
78	166	148
78	152	168
78	155	153
78	153	168
78	174	173
138	86	79
118	166	79
138	165	79
119	86	80
137	166	80
96	120	81
96	81	142
96	81	151
81	141	150
145	81	165
173	145	81
174	145	81
173	81	151
81	161	159
173	81	159
174	81	159
174	81	165
174	173	81
120	82	164
82	141	150
147	82	160
82	150	157
82	160	157
173	82	157
82	179	157
173	82	164
89	91	85
90	114	87
89	91	113
89	119	113
89	119	145
122	136	89
90	92	114
90	92	118
90	119	145
108	91	95
91	152	95
108	91	96
91	152	168
107	92	118
107	92	120
92	118	166
140	92	120
92	153	168
107	96	93
108	96	93
96	116	93
139	96	93
140	96	93
96	142	93
108	116	93
139	116	93
140	142	93
107	96	94
108	96	94
96	94	120
139	96	94
140	96	94
96	142	94
107	97	94
140	97	94
136	94	106
107	94	120
108	94	120
140	94	120
140	142	94
108	100	95
100	95	120
107	95	120
108	95	116
108	95	120
95	115	120
139	95	115
95	116	120
139	95	116
124	95	120
140	95	120
99	96	120
99	124	96
108	100	96
100	96	120
100	123	96
107	96	120
108	96	116
108	96	120
96	115	120
96	128	115
139	96	115
96	116	120
139	96	116
153	96	116
124	96	120
140	96	120
124	153	96
140	96	142
99	124	97
99	97	143
124	97	168
108	100	98
121	100	98
100	98	144
108	98	169
121	98	144
99	124	120
99	124	126
99	126	154
108	100	120
121	100	144
100	123	125
100	125	144
100	155	125
126	100	154
104	136	115
104	135	170
108	116	120
109	146	111
109	111	177
150	109	146
109	146	177
110	112	178
151	110	178
146	111	177
115	124	120
115	123	125
115	123	167
115	124	126
115	124	153
115	124	167
115	152	167
115	153	167
116	124	120
116	123	167
116	124	167
153	116	167
123	168	167
124	153	167
124	153	168
124	168	167
128	138	172
131	137	166
132	153	144
137	154	147
142	144	148
142	144	149
142	148	149
150	143	157
153	143	165
179	143	157
144	148	149
152	144	149
153	145	165
174	145	165
174	173	145
151	147	146
147	160	146
151	176	147
175	150	157
175	151	176
152	168	167
153	168	167
175	160	157
174	173	157
174	175	157
175	160	159
173	164	159
174	164	159
174	173	159
174	175	159
174	173	164
