# Supplementary material for: Search for computational modules in the C. elegans brain
Source: BMC Biol. 2004 Dec 2;2:25. doi: 10.1186/1741-7007-2-25 (PMC539283; doi:10.1186/1741-7007-2-25)
Supplement: Additional File 3 — Zip file containing files mentioned in Additional file 2 [file 1741-7007-2-25-S3.zip › iList_M2sS_i11.csv]

119	113	2
2	119	152
108	37	3
108	91	3
108	93	3
4	90	92
4	158	179
18	41	139
35	40	140
36	41	139
140	93	40
140	94	40
139	93	41
139	94	41
158	155	41
43	119	152
154	152	43
155	153	44
124	96	52
55	91	95
152	95	55
150	109	61
65	111	177
66	112	178
95	115	124
95	115	152
95	116	124
96	115	123
96	115	124
96	115	153
96	116	123
96	116	124
104	115	123
116	124	153
148	162	166
