# Supplementary material for: Search for computational modules in the C. elegans brain
Source: BMC Biol. 2004 Dec 2;2:25. doi: 10.1186/1741-7007-2-25 (PMC539283; doi:10.1186/1741-7007-2-25)
Supplement: Additional File 3 — Zip file containing files mentioned in Additional file 2 [file 1741-7007-2-25-S3.zip › iList_M2sS_i12.csv]

92	1	54
92	1	56
1	92	118
153	1	145
1	153	167
113	49	2
91	2	53
91	2	54
3	17	120
91	37	3
3	94	120
3	94	157
179	10	4
100	7	17
121	102	7
99	8	18
122	101	8
121	102	8
102	25	14
118	21	15
17	40	120
141	93	33
141	94	33
122	101	35
121	102	36
121	102	37
38	92	118
122	101	38
141	93	43
141	94	43
57	55	46
109	51	47
88	58	48
110	58	48
48	62	84
110	88	48
113	49	83
92	51	53
109	51	55
92	51	56
96	51	56
109	51	59
109	51	61
109	51	67
109	51	87
51	92	153
51	92	168
96	51	93
96	51	94
127	95	51
51	96	142
51	109	111
95	52	55
52	95	116
128	107	52
168	52	167
92	70	53
91	69	54
110	58	56
96	92	56
109	57	67
109	57	87
113	57	87
110	88	57
57	109	177
110	58	68
151	62	84
88	87	63
88	87	64
109	88	64
110	88	64
67	111	177
68	112	178
70	92	118
71	143	165
71	144	148
71	144	149
74	82	141
74	82	150
74	82	164
74	82	179
166	119	80
89	90	118
89	90	119
89	90	145
108	89	91
122	101	89
121	102	89
89	107	118
107	90	92
139	90	92
140	90	92
122	101	90
121	102	90
90	107	118
92	96	120
140	107	92
140	107	93
139	108	93
140	107	94
139	108	94
95	99	120
95	104	115
140	107	95
139	108	95
128	95	115
127	95	116
95	141	150
100	99	96
96	104	115
140	107	96
139	108	96
127	96	116
122	101	97
128	107	97
140	107	97
121	102	98
139	108	98
99	100	120
99	100	143
99	100	154
139	104	115
140	107	120
107	128	172
139	108	116
115	116	120
115	116	123
115	116	124
115	116	167
168	115	167
116	152	167
153	119	145
153	125	144
160	143	157
175	161	159
