# Supplementary material for: Search for computational modules in the C. elegans brain
Source: BMC Biol. 2004 Dec 2;2:25. doi: 10.1186/1741-7007-2-25 (PMC539283; doi:10.1186/1741-7007-2-25)
Supplement: Additional File 3 — Zip file containing files mentioned in Additional file 2 [file 1741-7007-2-25-S3.zip › iList_M2sS_i13.csv]

1	91	53
1	56	114
91	113	2
91	152	2
2	119	145
9	3	179
3	108	17
21	3	118
91	3	118
91	3	120
3	108	94
93	22	4
155	125	4
4	158	155
40	140	17
91	17	120
92	18	38
21	23	118
22	24	118
91	40	120
43	119	80
153	44	119
119	113	45
119	152	45
56	46	84
56	46	86
46	62	79
46	86	79
57	87	47
58	48	84
114	50	58
51	90	92
140	51	90
51	123	96
51	153	96
52	55	91
91	96	52
52	124	95
52	124	168
58	56	114
56	114	84
56	119	86
109	61	57
88	57	87
113	88	57
58	119	113
109	59	63
109	87	63
67	177	65
68	66	112
67	146	111
71	142	144
71	163	144
74	147	82
74	173	82
119	86	79
164	166	80
91	95	120
91	96	120
92	153	96
99	124	95
152	95	116
107	96	128
100	125	99
99	126	100
155	125	99
115	153	116
115	123	168
115	124	168
115	152	168
115	153	168
116	123	148
119	145	166
126	154	152
143	147	160
158	179	144
176	147	160
175	176	158
