# Supplementary material for: Search for computational modules in the C. elegans brain
Source: BMC Biol. 2004 Dec 2;2:25. doi: 10.1186/1741-7007-2-25 (PMC539283; doi:10.1186/1741-7007-2-25)
Supplement: Additional File 3 — Zip file containing files mentioned in Additional file 2 [file 1741-7007-2-25-S3.zip › iList_M2sS_i14.csv]

1	72	92
1	78	92
1	78	153
87	90	1
1	90	92
1	90	114
118	1	91
2	71	91
2	71	145
2	77	91
2	89	91
2	89	145
17	78	3
17	91	3
17	121	3
33	93	3
33	126	3
18	77	4
18	92	4
18	122	4
4	77	93
4	78	155
4	94	155
5	23	179
6	24	179
17	7	13
40	7	17
40	7	33
100	121	7
8	27	99
99	102	8
99	125	8
9	23	179
10	24	179
99	102	14
16	24	118
16	90	118
40	78	17
40	91	17
40	101	17
40	43	33
40	93	33
40	94	33
40	126	33
120	35	91
37	78	91
91	108	37
38	77	92
92	107	38
158	41	144
42	94	166
69	77	43
69	89	43
80	93	43
79	44	46
119	44	79
166	44	119
45	55	119
80	137	45
45	89	119
79	138	46
47	51	57
47	51	67
67	109	47
47	72	164
47	76	164
48	52	62
62	72	48
62	75	48
62	76	48
84	50	58
57	51	55
88	51	58
111	51	67
51	73	96
51	74	96
51	77	92
51	77	96
88	51	87
92	140	51
96	140	51
57	52	55
88	52	58
110	52	58
110	52	62
52	71	91
52	71	168
52	74	91
52	74	95
88	52	87
110	52	88
95	107	52
95	139	52
148	52	116
118	55	91
86	136	56
86	138	56
58	89	113
62	72	142
62	73	142
62	73	151
62	74	142
62	74	151
62	75	151
62	90	151
67	109	111
68	110	112
69	71	91
69	77	91
69	89	91
70	72	92
70	78	92
70	90	92
141	71	93
141	71	94
103	71	96
127	71	96
143	153	71
144	153	71
141	72	93
141	72	94
104	72	95
128	72	95
141	72	95
144	72	143
148	72	143
141	73	95
165	73	151
141	74	95
165	74	151
148	75	143
158	76	144
120	77	91
96	77	92
168	77	115
148	77	143
160	77	143
120	78	91
116	78	115
168	78	115
148	78	116
152	78	116
80	82	164
165	81	151
88	113	87
88	114	87
90	101	89
90	102	89
90	121	89
90	122	89
118	89	91
97	101	89
97	122	89
97	132	89
98	102	89
98	121	89
98	131	89
99	102	89
100	121	89
97	101	90
97	122	90
99	102	90
100	121	90
91	108	120
96	107	92
96	139	92
96	140	92
103	124	95
116	95	115
103	124	96
104	123	96
116	96	115
99	102	155
144	100	143
169	103	136
116	139	115
153	115	125
152	115	126
153	155	125
171	127	137
144	152	143
144	153	143
144	179	143
147	151	178
158	174	175
160	175	176
