# Supplementary material for: Search for computational modules in the C. elegans brain
Source: BMC Biol. 2004 Dec 2;2:25. doi: 10.1186/1741-7007-2-25 (PMC539283; doi:10.1186/1741-7007-2-25)
Supplement: Additional File 3 — Zip file containing files mentioned in Additional file 2 [file 1741-7007-2-25-S3.zip › iList_M2sS_i15.csv]

1	50	53
1	114	50
1	92	53
1	114	87
1	92	114
1	92	153
91	69	2
3	17	33
3	94	33
100	7	13
99	8	14
99	100	8
13	100	17
21	118	13
14	20	118
118	22	16
40	17	33
45	119	80
79	46	119
47	57	67
57	109	47
62	110	48
109	51	57
109	51	63
109	51	88
96	127	51
52	91	95
52	91	168
95	128	52
95	52	141
57	109	55
57	55	113
84	58	56
56	86	84
109	88	57
58	114	84
58	113	88
58	114	88
62	142	110
62	151	110
109	88	63
67	65	111
143	71	148
119	166	79
88	109	87
88	110	87
89	99	97
89	107	97
89	140	97
89	100	98
89	107	98
89	108	98
89	139	98
89	108	100
90	99	97
90	107	97
90	140	97
90	108	100
99	100	95
103	140	95
104	139	95
128	107	95
103	140	96
104	139	96
99	100	155
139	104	170
116	115	152
143	144	148
158	161	144
161	176	158
161	175	176
