# Supplementary material for: Search for computational modules in the C. elegans brain
Source: BMC Biol. 2004 Dec 2;2:25. doi: 10.1186/1741-7007-2-25 (PMC539283; doi:10.1186/1741-7007-2-25)
Supplement: Additional File 3 — Zip file containing files mentioned in Additional file 2 [file 1741-7007-2-25-S3.zip › iList_M2sS_i16.csv]

51	92	96
58	88	110
71	143	144
89	90	97
89	90	99
89	90	100
89	90	107
89	90	108
89	90	139
89	90	140
89	99	100
89	107	140
89	108	139
90	99	100
90	107	140
90	108	139
158	161	175
