# Supplementary material for: Search for computational modules in the C. elegans brain
Source: BMC Biol. 2004 Dec 2;2:25. doi: 10.1186/1741-7007-2-25 (PMC539283; doi:10.1186/1741-7007-2-25)
Supplement: Additional File 3 — Zip file containing files mentioned in Additional file 2 [file 1741-7007-2-25-S3.zip › iList_M3sS_i04.csv]

51	2	1
72	2	1
78	2	1
90	2	1
154	2	1
72	51	1
77	51	1
78	51	1
90	51	1
91	51	1
153	51	1
50	1	53
57	1	53
60	1	53
70	1	53
77	72	1
78	72	1
90	72	1
91	72	1
154	72	1
78	77	1
90	77	1
154	77	1
90	78	1
91	90	1
153	90	1
154	90	1
154	91	1
43	1	145
71	1	145
73	1	145
74	1	145
75	1	145
76	1	145
81	1	145
89	1	145
154	153	1
9	2	15
13	2	15
23	2	15
26	2	15
27	2	15
28	2	15
31	2	15
42	2	54
50	2	54
51	2	54
57	2	54
58	2	54
70	2	54
109	2	54
77	71	2
89	71	2
113	71	2
89	77	2
113	77	2
3	2	118
4	2	118
19	2	118
20	2	118
23	2	118
24	2	118
27	2	118
28	2	118
38	2	118
40	2	118
41	2	118
46	2	118
55	2	118
56	2	118
70	2	118
90	2	118
43	2	119
44	2	119
50	2	119
55	2	119
56	2	119
69	2	119
90	2	119
167	2	119
171	2	119
43	2	145
72	2	145
73	2	145
74	2	145
75	2	145
76	2	145
81	2	145
90	2	145
31	9	3
47	9	3
78	9	3
93	9	3
94	9	3
125	9	3
131	9	3
31	21	3
78	21	3
94	21	3
121	21	3
125	21	3
131	21	3
78	23	3
93	23	3
94	23	3
121	23	3
125	23	3
131	23	3
47	31	3
78	31	3
93	31	3
94	31	3
121	31	3
125	31	3
131	31	3
78	47	3
93	47	3
94	47	3
121	47	3
125	47	3
131	47	3
93	78	3
94	78	3
121	78	3
125	78	3
131	78	3
101	3	89
102	3	89
122	3	89
129	3	89
94	93	3
121	93	3
125	93	3
131	93	3
121	94	3
125	94	3
131	94	3
4	3	118
19	3	118
20	3	118
24	3	118
27	3	118
28	3	118
38	3	118
40	3	118
41	3	118
46	3	118
55	3	118
56	3	118
70	3	118
90	3	118
91	3	118
4	3	120
18	3	120
38	3	120
77	3	120
91	3	120
92	3	120
95	3	120
99	3	120
108	3	120
115	3	120
116	3	120
117	3	120
140	3	120
125	121	3
131	121	3
131	125	3
40	3	162
76	3	162
77	3	162
122	3	162
165	3	162
180	3	162
181	3	162
32	10	4
60	10	4
77	10	4
93	10	4
94	10	4
97	10	4
126	10	4
132	10	4
60	16	4
77	16	4
93	16	4
94	16	4
97	16	4
122	16	4
126	16	4
132	16	4
32	22	4
60	22	4
77	22	4
93	22	4
97	22	4
122	22	4
126	22	4
132	22	4
60	24	4
77	24	4
93	24	4
94	24	4
97	24	4
122	24	4
126	24	4
132	24	4
60	32	4
77	32	4
93	32	4
94	32	4
97	32	4
122	32	4
126	32	4
132	32	4
77	60	4
93	60	4
94	60	4
97	60	4
122	60	4
126	60	4
132	60	4
84	4	68
110	4	68
152	4	68
93	77	4
94	77	4
97	77	4
122	77	4
126	77	4
132	77	4
8	4	90
101	4	90
102	4	90
121	4	90
128	4	90
129	4	90
130	4	90
131	4	90
94	93	4
97	93	4
122	93	4
126	93	4
132	93	4
97	94	4
122	94	4
126	94	4
132	94	4
122	97	4
126	97	4
19	4	118
20	4	118
23	4	118
27	4	118
28	4	118
38	4	118
40	4	118
41	4	118
46	4	118
55	4	118
56	4	118
70	4	118
89	4	118
91	4	118
38	4	120
78	4	120
91	4	120
92	4	120
95	4	120
99	4	120
108	4	120
115	4	120
116	4	120
117	4	120
121	4	120
140	4	120
126	122	4
132	122	4
132	126	4
41	4	163
121	4	163
129	4	163
181	4	163
27	5	7
78	5	7
99	5	7
100	5	7
102	5	7
121	5	7
19	5	11
26	5	11
27	5	11
69	5	11
91	5	11
35	23	5
101	23	5
122	23	5
26	5	29
118	35	5
19	5	40
78	5	40
91	5	40
93	5	40
94	5	40
120	5	40
126	5	40
130	5	40
136	5	40
118	101	5
122	118	5
26	6	8
44	6	8
77	6	8
78	6	8
99	6	8
100	6	8
101	6	8
121	6	8
122	6	8
125	6	8
25	6	12
26	6	12
27	6	12
28	6	12
94	6	12
10	6	18
27	6	18
77	6	18
92	6	18
107	6	18
108	6	18
122	6	18
140	6	18
102	24	6
25	6	30
27	6	30
36	6	30
20	6	41
36	6	41
77	6	41
92	6	41
93	6	41
94	6	41
121	6	41
125	6	41
126	6	41
129	6	41
136	6	41
156	6	41
166	6	41
9	6	186
10	6	186
23	6	186
29	6	186
73	6	186
74	6	186
81	6	186
82	6	186
115	6	186
141	6	186
157	6	186
173	6	186
23	7	9
19	7	13
21	7	13
28	7	13
43	7	13
77	7	13
93	7	13
78	27	7
100	27	7
101	27	7
102	27	7
121	27	7
43	7	33
73	7	33
94	7	33
122	7	33
131	7	33
136	7	33
99	78	7
100	78	7
101	78	7
102	78	7
121	78	7
101	99	7
102	99	7
121	99	7
101	100	7
102	100	7
102	101	7
121	101	7
17	7	143
40	7	143
71	7	143
72	7	143
77	7	143
89	7	143
97	7	143
98	7	143
106	7	143
117	7	143
118	7	143
125	7	143
130	7	143
136	7	143
141	7	143
151	7	143
153	7	143
154	7	143
155	7	143
24	8	10
27	8	10
20	8	14
22	8	14
28	8	14
144	8	14
44	26	8
77	26	8
78	26	8
99	26	8
100	26	8
101	26	8
102	26	8
121	26	8
122	26	8
125	26	8
24	8	32
27	8	32
28	8	32
74	8	34
94	8	34
132	8	34
135	8	34
142	8	34
20	8	41
30	8	41
36	8	41
92	8	41
93	8	41
94	8	41
126	8	41
129	8	41
136	8	41
156	8	41
166	8	41
77	44	8
99	44	8
101	44	8
102	44	8
121	44	8
122	44	8
125	44	8
78	77	8
99	77	8
100	77	8
101	77	8
102	77	8
121	77	8
122	77	8
125	77	8
99	78	8
100	78	8
101	78	8
102	78	8
121	78	8
122	78	8
125	78	8
128	8	90
129	8	90
130	8	90
131	8	90
101	99	8
102	99	8
121	99	8
125	99	8
101	100	8
102	100	8
122	100	8
102	101	8
121	101	8
125	101	8
122	102	8
125	102	8
122	121	8
125	121	8
125	122	8
13	9	15
26	9	15
27	9	15
28	9	15
31	9	15
89	9	15
118	9	15
26	9	17
35	9	17
78	9	17
91	9	17
99	9	17
101	9	17
108	9	17
139	9	17
140	9	17
93	9	21
102	9	21
105	9	21
121	23	9
10	9	186
24	9	186
29	9	186
73	9	186
74	9	186
81	9	186
82	9	186
115	9	186
141	9	186
157	9	186
173	9	186
77	10	18
92	10	18
102	10	18
107	10	18
108	10	18
140	10	18
94	10	22
101	10	22
106	10	22
27	24	10
122	24	10
122	27	10
71	10	38
77	10	38
90	10	38
92	10	38
101	10	38
106	10	38
107	10	38
133	10	38
23	10	186
29	10	186
73	10	186
74	10	186
81	10	186
82	10	186
115	10	186
141	10	186
157	10	186
173	10	186
26	19	11
27	19	11
29	19	11
69	19	11
91	19	11
26	23	11
27	23	11
69	23	11
91	23	11
27	26	11
69	26	11
91	26	11
29	27	11
69	27	11
91	27	11
69	29	11
91	29	11
25	24	12
26	24	12
27	24	12
28	24	12
41	24	12
94	24	12
26	25	12
27	25	12
28	25	12
41	25	12
94	25	12
27	26	12
28	26	12
30	26	12
41	26	12
94	26	12
28	27	12
41	27	12
94	27	12
30	28	12
41	28	12
94	28	12
94	30	12
23	13	15
26	13	15
31	13	15
89	13	15
21	19	13
27	19	13
28	19	13
43	19	13
77	19	13
93	19	13
99	19	13
100	19	13
27	21	13
28	21	13
43	21	13
77	21	13
99	21	13
100	21	13
28	27	13
43	27	13
77	27	13
93	27	13
100	27	13
43	28	13
77	28	13
93	28	13
99	28	13
100	28	13
99	43	13
100	43	13
93	77	13
99	77	13
100	77	13
99	93	13
100	93	13
22	20	14
26	20	14
28	20	14
99	20	14
144	20	14
26	22	14
28	22	14
99	22	14
144	22	14
28	26	14
99	26	14
144	26	14
99	28	14
144	28	14
144	99	14
26	23	15
27	23	15
28	23	15
89	23	15
27	26	15
28	26	15
89	26	15
118	26	15
28	27	15
89	27	15
89	28	15
89	31	15
118	31	15
26	22	16
28	22	16
32	22	16
90	22	16
26	24	16
27	24	16
28	24	16
90	24	16
27	26	16
28	26	16
32	26	16
44	26	16
90	26	16
118	26	16
28	27	16
44	27	16
90	27	16
44	28	16
90	28	16
44	32	16
90	32	16
118	32	16
118	44	16
35	26	17
78	26	17
91	26	17
99	26	17
101	26	17
108	26	17
121	26	17
139	26	17
140	26	17
99	35	17
108	35	17
121	35	17
99	78	17
101	78	17
108	78	17
121	78	17
139	78	17
140	78	17
99	91	17
101	91	17
121	91	17
139	91	17
140	91	17
101	99	17
108	99	17
121	99	17
139	99	17
140	99	17
108	101	17
121	101	17
139	101	17
140	101	17
140	108	17
139	121	17
140	121	17
52	17	128
72	17	128
96	17	128
123	17	128
155	17	128
140	139	17
33	17	143
71	17	143
72	17	143
77	17	143
89	17	143
97	17	143
98	17	143
106	17	143
117	17	143
118	17	143
125	17	143
130	17	143
136	17	143
141	17	143
151	17	143
153	17	143
154	17	143
155	17	143
77	27	18
92	27	18
102	27	18
107	27	18
108	27	18
122	27	18
140	27	18
52	18	48
58	18	48
62	18	48
72	18	48
73	18	48
74	18	48
75	18	48
76	18	48
82	18	48
88	18	48
93	18	48
94	18	48
180	18	48
102	77	18
107	77	18
108	77	18
122	77	18
140	77	18
102	92	18
107	92	18
108	92	18
122	92	18
140	92	18
107	102	18
108	102	18
122	102	18
140	102	18
51	18	103
71	18	103
124	18	103
108	107	18
122	108	18
140	108	18
38	18	120
78	18	120
91	18	120
95	18	120
115	18	120
116	18	120
117	18	120
121	18	120
140	122	18
39	18	144
71	18	144
76	18	144
78	18	144
82	18	144
100	18	144
104	18	144
115	18	144
116	18	144
118	18	144
142	18	144
153	18	144
154	18	144
186	18	144
20	19	23
20	19	24
29	19	40
35	19	40
78	19	40
91	19	40
93	19	40
101	19	40
120	19	40
126	19	40
130	19	40
136	19	40
122	94	19
133	94	19
20	19	118
27	19	118
28	19	118
38	19	118
41	19	118
46	19	118
55	19	118
56	19	118
70	19	118
89	19	118
90	19	118
91	19	118
133	122	19
30	20	41
36	20	41
77	20	41
92	20	41
102	20	41
125	20	41
129	20	41
136	20	41
156	20	41
166	20	41
94	93	20
121	93	20
126	93	20
134	93	20
121	94	20
126	94	20
134	94	20
60	20	112
66	20	112
76	20	112
110	20	112
146	20	112
147	20	112
152	20	112
167	20	112
168	20	112
183	20	112
27	20	118
28	20	118
38	20	118
40	20	118
46	20	118
55	20	118
56	20	118
70	20	118
89	20	118
90	20	118
91	20	118
126	121	20
134	121	20
134	126	20
93	23	21
102	23	21
105	23	21
55	21	45
69	21	45
89	21	45
119	21	45
137	21	45
141	21	45
153	21	45
39	21	47
51	21	47
52	21	47
58	21	47
61	21	47
71	21	47
72	21	47
73	21	47
75	21	47
76	21	47
81	21	47
82	21	47
85	21	47
109	21	47
102	93	21
105	93	21
105	102	21
27	24	22
94	24	22
101	24	22
106	24	22
94	27	22
101	27	22
106	27	22
73	22	44
74	22	44
78	22	44
90	22	44
100	22	44
132	22	44
154	22	44
101	94	22
106	94	22
106	101	22
26	23	29
26	23	31
27	23	31
28	23	31
35	23	40
78	23	40
91	23	40
93	23	40
94	23	40
101	23	40
120	23	40
126	23	40
130	23	40
136	23	40
39	23	47
51	23	47
52	23	47
58	23	47
71	23	47
72	23	47
73	23	47
75	23	47
76	23	47
81	23	47
82	23	47
85	23	47
109	23	47
45	23	61
51	23	61
67	23	61
71	23	61
73	23	61
75	23	61
76	23	61
89	23	61
95	23	61
24	23	118
27	23	118
28	23	118
38	23	118
41	23	118
46	23	118
55	23	118
56	23	118
70	23	118
89	23	118
90	23	118
91	23	118
51	23	141
52	23	141
72	23	141
73	23	141
74	23	141
75	23	141
77	23	141
82	23	141
93	23	141
94	23	141
95	23	141
108	23	141
150	23	141
24	23	186
73	23	186
74	23	186
81	23	186
82	23	186
115	23	186
157	23	186
173	23	186
25	24	30
27	24	30
36	24	30
102	24	30
27	24	32
28	24	32
101	24	32
73	24	44
74	24	44
78	24	44
90	24	44
100	24	44
132	24	44
154	24	44
27	24	118
28	24	118
38	24	118
40	24	118
41	24	118
46	24	118
55	24	118
56	24	118
70	24	118
89	24	118
90	24	118
91	24	118
51	24	142
52	24	142
71	24	142
73	24	142
74	24	142
77	24	142
81	24	142
98	24	142
107	24	142
62	24	152
73	24	152
74	24	152
79	24	152
82	24	152
96	24	152
146	24	152
172	24	152
180	24	152
181	24	152
29	24	186
73	24	186
74	24	186
81	24	186
82	24	186
115	24	186
141	24	186
157	24	186
173	24	186
27	25	30
36	25	30
102	25	30
92	91	25
72	25	135
104	25	135
71	25	136
103	25	136
27	26	31
28	26	31
36	27	30
102	27	30
28	27	31
28	27	32
101	27	32
122	27	99
123	27	99
28	27	118
38	27	118
40	27	118
41	27	118
46	27	118
55	27	118
56	27	118
70	27	118
89	27	118
90	27	118
91	27	118
101	28	32
90	28	98
100	28	98
102	28	98
121	28	98
127	28	98
131	28	98
139	28	98
38	28	118
40	28	118
41	28	118
46	28	118
55	28	118
56	28	118
70	28	118
89	28	118
90	28	118
91	28	118
127	28	137
128	28	138
51	28	174
52	28	174
115	28	174
116	28	174
117	28	174
124	28	174
136	28	174
153	28	174
154	28	174
35	29	40
78	29	40
91	29	40
93	29	40
94	29	40
101	29	40
120	29	40
126	29	40
130	29	40
136	29	40
79	29	165
82	29	165
127	29	165
167	29	165
73	29	186
74	29	186
81	29	186
82	29	186
115	29	186
141	29	186
157	29	186
173	29	186
77	30	41
92	30	41
93	30	41
94	30	41
121	30	41
125	30	41
126	30	41
129	30	41
136	30	41
156	30	41
71	30	166
79	30	166
81	30	166
144	30	166
169	30	166
180	30	166
94	43	33
122	43	33
131	43	33
136	43	33
94	73	33
122	73	33
131	73	33
136	73	33
122	94	33
131	94	33
131	122	33
136	122	33
136	131	33
71	33	143
72	33	143
77	33	143
89	33	143
97	33	143
98	33	143
99	33	143
106	33	143
117	33	143
118	33	143
125	33	143
130	33	143
141	33	143
151	33	143
153	33	143
154	33	143
155	33	143
94	44	34
99	44	34
135	44	34
142	44	34
94	74	34
99	74	34
100	74	34
132	74	34
135	74	34
99	94	34
100	94	34
132	94	34
135	94	34
132	99	34
135	99	34
142	99	34
132	100	34
135	100	34
142	100	34
135	132	34
142	132	34
142	135	34
93	35	40
94	35	40
120	35	40
126	35	40
130	35	40
136	35	40
101	78	35
139	78	35
140	78	35
101	91	35
139	91	35
140	91	35
139	101	35
140	101	35
140	139	35
93	36	41
94	36	41
125	36	41
126	36	41
129	36	41
136	36	41
156	36	41
166	36	41
78	77	36
102	77	36
121	77	36
139	77	36
102	78	36
121	78	36
139	78	36
102	92	36
121	92	36
139	102	36
139	121	36
78	74	37
89	74	37
102	74	37
108	74	37
118	74	37
120	74	37
121	74	37
134	74	37
89	78	37
102	78	37
108	78	37
118	78	37
121	78	37
134	78	37
120	89	37
134	89	37
102	91	37
121	91	37
134	91	37
108	102	37
118	102	37
120	102	37
118	108	37
134	108	37
120	118	37
121	118	37
134	118	37
134	120	37
134	121	37
77	71	38
90	71	38
92	71	38
101	71	38
106	71	38
107	71	38
122	71	38
133	71	38
90	77	38
101	77	38
106	77	38
107	77	38
122	77	38
133	77	38
106	90	38
133	90	38
101	92	38
106	92	38
107	92	38
122	92	38
133	92	38
106	101	38
107	101	38
133	101	38
107	106	38
122	106	38
133	106	38
133	107	38
40	38	118
41	38	118
46	38	118
55	38	118
56	38	118
70	38	118
89	38	118
91	38	118
78	38	120
91	38	120
95	38	120
99	38	120
108	38	120
115	38	120
116	38	120
117	38	120
121	38	120
140	38	120
133	122	38
51	39	47
52	39	47
58	39	47
61	39	47
72	39	47
73	39	47
75	39	47
76	39	47
81	39	47
82	39	47
85	39	47
109	39	47
77	71	39
78	71	39
100	71	39
78	77	39
100	77	39
100	78	39
143	78	39
143	100	39
41	39	144
76	39	144
82	39	144
104	39	144
115	39	144
116	39	144
118	39	144
142	39	144
153	39	144
154	39	144
186	39	144
93	78	40
94	78	40
101	78	40
126	78	40
130	78	40
136	78	40
93	91	40
94	91	40
101	91	40
126	91	40
130	91	40
136	91	40
94	93	40
101	93	40
120	93	40
126	93	40
130	93	40
136	93	40
101	94	40
120	94	40
126	94	40
130	94	40
120	101	40
126	101	40
130	101	40
136	101	40
41	40	118
46	40	118
55	40	118
56	40	118
70	40	118
89	40	118
90	40	118
126	120	40
130	120	40
136	120	40
130	126	40
136	126	40
136	130	40
71	40	143
72	40	143
77	40	143
89	40	143
97	40	143
98	40	143
99	40	143
106	40	143
117	40	143
125	40	143
141	40	143
151	40	143
153	40	143
154	40	143
76	40	162
77	40	162
122	40	162
165	40	162
180	40	162
181	40	162
93	77	41
94	77	41
102	77	41
121	77	41
125	77	41
126	77	41
129	77	41
136	77	41
156	77	41
166	77	41
93	92	41
94	92	41
102	92	41
121	92	41
125	92	41
126	92	41
129	92	41
136	92	41
156	92	41
166	92	41
94	93	41
102	93	41
121	93	41
125	93	41
126	93	41
129	93	41
136	93	41
156	93	41
166	93	41
102	94	41
121	94	41
125	94	41
126	94	41
129	94	41
156	94	41
166	94	41
125	102	41
126	102	41
129	102	41
136	102	41
166	102	41
46	41	118
55	41	118
56	41	118
70	41	118
89	41	118
90	41	118
91	41	118
125	121	41
126	121	41
129	121	41
136	121	41
156	121	41
166	121	41
126	125	41
129	125	41
136	125	41
156	125	41
166	125	41
129	126	41
136	126	41
156	126	41
166	126	41
136	129	41
156	129	41
166	129	41
156	136	41
166	136	41
71	41	144
76	41	144
78	41	144
82	41	144
100	41	144
104	41	144
115	41	144
116	41	144
142	41	144
153	41	144
154	41	144
186	41	144
166	156	41
181	41	163
50	42	54
51	42	54
57	42	54
58	42	54
70	42	54
91	42	54
109	42	54
52	42	155
61	42	155
71	42	155
74	42	155
77	42	155
99	42	155
100	42	155
101	42	155
131	42	155
133	42	155
134	42	155
137	42	155
141	42	155
176	42	155
73	42	164
74	42	164
82	42	164
133	42	164
144	42	164
148	42	164
165	42	164
166	42	164
182	42	164
186	42	164
72	42	180
73	42	180
74	42	180
75	42	180
76	42	180
78	42	180
120	42	180
133	42	180
71	42	181
72	42	181
73	42	181
74	42	181
75	42	181
76	42	181
77	42	181
78	42	181
134	42	181
149	42	181
69	61	43
77	61	43
82	61	43
93	61	43
153	61	43
73	69	43
82	69	43
93	69	43
153	69	43
77	73	43
89	73	43
93	73	43
153	73	43
82	77	43
89	77	43
93	77	43
89	82	43
93	82	43
153	82	43
93	89	43
153	89	43
153	93	43
44	43	119
50	43	119
55	43	119
56	43	119
90	43	119
167	43	119
171	43	119
71	43	145
72	43	145
74	43	145
75	43	145
76	43	145
81	43	145
90	43	145
56	44	46
136	44	46
138	44	46
142	44	46
74	73	44
78	73	44
90	73	44
100	73	44
132	73	44
154	73	44
78	74	44
90	74	44
100	74	44
132	74	44
154	74	44
90	78	44
100	78	44
132	78	44
132	90	44
154	90	44
132	100	44
154	100	44
50	44	119
55	44	119
56	44	119
69	44	119
89	44	119
167	44	119
171	44	119
154	132	44
69	55	45
141	55	45
51	45	61
67	45	61
71	45	61
73	45	61
75	45	61
76	45	61
95	45	61
137	69	45
141	69	45
153	69	45
52	45	85
73	45	85
135	45	85
137	89	45
141	89	45
153	89	45
137	119	45
141	119	45
141	137	45
153	137	45
153	141	45
70	56	46
142	56	46
154	56	46
51	46	57
52	46	57
109	46	57
113	46	57
119	70	46
136	70	46
138	70	46
142	70	46
154	70	46
73	46	79
74	46	79
75	46	79
96	46	79
161	46	79
50	46	84
152	46	84
136	90	46
138	90	46
142	90	46
154	90	46
55	46	118
89	46	118
91	46	118
136	119	46
138	119	46
142	119	46
138	136	46
142	136	46
154	136	46
142	138	46
154	138	46
154	142	46
52	51	47
72	51	47
75	51	47
76	51	47
81	51	47
82	51	47
85	51	47
61	52	47
71	52	47
73	52	47
75	52	47
76	52	47
81	52	47
82	52	47
109	52	47
61	58	47
71	58	47
72	58	47
73	58	47
75	58	47
76	58	47
81	58	47
82	58	47
85	58	47
72	61	47
81	61	47
82	61	47
85	61	47
72	71	47
73	71	47
75	71	47
76	71	47
81	71	47
85	71	47
109	71	47
73	72	47
75	72	47
76	72	47
81	72	47
82	72	47
85	72	47
109	72	47
75	73	47
76	73	47
109	73	47
76	75	47
81	75	47
82	75	47
85	75	47
109	75	47
81	76	47
85	76	47
109	76	47
48	47	80
74	47	80
119	47	80
135	47	80
137	47	80
145	47	80
153	47	80
85	81	47
109	81	47
85	82	47
109	82	47
109	85	47
74	47	170
94	47	170
125	47	170
126	47	170
173	47	170
73	52	48
75	52	48
76	52	48
82	52	48
93	52	48
94	52	48
180	52	48
62	58	48
72	58	48
73	58	48
74	58	48
75	58	48
76	58	48
82	58	48
93	58	48
94	58	48
180	58	48
73	62	48
82	62	48
88	62	48
93	62	48
94	62	48
180	62	48
73	72	48
74	72	48
75	72	48
76	72	48
82	72	48
88	72	48
74	73	48
75	73	48
76	73	48
88	73	48
93	73	48
94	73	48
75	74	48
76	74	48
88	74	48
93	74	48
94	74	48
76	75	48
82	75	48
88	75	48
93	75	48
94	75	48
88	76	48
93	76	48
94	76	48
119	48	80
135	48	80
137	48	80
145	48	80
153	48	80
88	82	48
93	82	48
94	82	48
93	88	48
94	88	48
180	88	48
94	93	48
180	93	48
180	94	48
52	49	58
87	49	58
88	49	58
114	49	58
55	49	83
57	49	83
59	49	83
85	49	83
141	49	83
57	50	53
60	50	53
70	50	53
91	50	53
92	50	53
51	50	54
57	50	54
70	50	54
91	50	54
109	50	54
56	50	84
57	50	84
70	50	84
86	50	84
152	50	84
154	50	84
55	50	119
56	50	119
69	50	119
89	50	119
90	50	119
167	50	119
171	50	119
70	51	54
91	51	54
52	51	55
78	51	55
89	51	55
135	51	55
137	51	55
153	51	55
160	51	55
52	51	56
77	51	56
78	51	56
90	51	56
136	51	56
138	51	56
173	51	56
52	51	57
90	51	57
114	51	57
75	51	61
76	51	61
89	51	61
88	51	63
91	51	63
73	71	51
113	71	51
128	71	51
140	71	51
151	71	51
154	71	51
113	73	51
128	73	51
140	73	51
154	73	51
52	51	87
89	51	87
113	95	51
154	95	51
124	51	103
88	51	109
155	51	109
128	113	51
140	113	51
151	113	51
154	113	51
140	128	51
151	128	51
154	128	51
151	140	51
154	140	51
52	51	141
72	51	141
74	51	141
75	51	141
77	51	141
82	51	141
93	51	141
94	51	141
108	51	141
150	51	141
52	51	142
74	51	142
77	51	142
81	51	142
98	51	142
107	51	142
154	151	51
52	51	168
81	51	168
85	51	168
146	51	168
156	51	168
183	51	168
185	51	168
74	51	170
94	51	170
125	51	170
126	51	170
173	51	170
52	51	174
115	51	174
116	51	174
117	51	174
118	51	174
124	51	174
136	51	174
153	51	174
52	51	175
72	51	175
91	51	175
115	51	175
116	51	175
123	51	175
124	51	175
78	52	55
135	52	55
137	52	55
153	52	55
160	52	55
78	52	56
90	52	56
136	52	56
138	52	56
140	52	56
173	52	56
90	52	57
109	52	57
113	52	57
114	52	57
113	52	58
114	52	58
114	52	60
75	52	62
76	52	62
78	52	62
90	52	62
109	52	64
74	72	52
77	72	52
89	72	52
95	72	52
96	72	52
107	72	52
127	72	52
139	72	52
77	74	52
89	74	52
107	74	52
127	74	52
139	74	52
89	77	52
95	77	52
96	77	52
107	77	52
127	77	52
139	77	52
73	52	85
135	52	85
71	52	87
109	52	87
114	52	88
95	89	52
96	89	52
127	89	52
96	95	52
139	95	52
107	96	52
127	107	52
139	107	52
84	52	110
152	52	110
139	127	52
123	52	128
73	52	141
75	52	141
82	52	141
93	52	141
94	52	141
108	52	141
71	52	142
73	52	142
81	52	142
98	52	142
71	52	149
75	52	149
76	52	149
173	52	149
71	52	150
73	52	150
75	52	150
76	52	150
78	52	150
82	52	150
173	52	150
180	52	150
61	52	155
71	52	155
99	52	155
100	52	155
101	52	155
131	52	155
133	52	155
134	52	155
137	52	155
176	52	155
61	52	168
81	52	168
146	52	168
156	52	168
183	52	168
185	52	168
71	52	169
94	52	169
120	52	169
123	52	169
115	52	174
116	52	174
117	52	174
118	52	174
124	52	174
136	52	174
153	52	174
154	52	174
[truncated: 2,019 more rows]
