# Supplementary material for: Search for computational modules in the C. elegans brain
Source: BMC Biol. 2004 Dec 2;2:25. doi: 10.1186/1741-7007-2-25 (PMC539283; doi:10.1186/1741-7007-2-25)
Supplement: Additional File 3 — Zip file containing files mentioned in Additional file 2 [file 1741-7007-2-25-S3.zip › iList_M3sS_i05.csv]

2	15	1
2	54	1
2	118	1
2	119	1
51	47	1
51	54	1
51	55	1
51	56	1
51	57	1
51	59	1
51	61	1
51	63	1
51	67	1
51	87	1
51	103	1
51	109	1
51	141	1
51	142	1
51	168	1
51	170	1
51	174	1
51	175	1
1	53	145
72	47	1
72	48	1
72	52	1
72	62	1
72	70	1
72	93	1
72	94	1
72	104	1
72	128	1
72	135	1
72	141	1
72	143	1
72	149	1
72	150	1
72	156	1
72	169	1
72	171	1
72	172	1
72	173	1
72	175	1
72	180	1
72	181	1
77	4	1
77	8	1
77	13	1
77	18	1
77	36	1
77	38	1
77	39	1
77	41	1
77	43	1
77	52	1
77	56	1
77	69	1
77	115	1
77	120	1
77	141	1
77	142	1
77	143	1
77	150	1
77	155	1
77	162	1
77	169	1
77	173	1
77	181	1
77	183	1
78	3	1
78	7	1
78	8	1
78	17	1
78	35	1
78	36	1
78	37	1
78	39	1
78	40	1
78	44	1
78	55	1
78	56	1
78	62	1
78	70	1
78	111	1
78	115	1
78	120	1
78	144	1
78	150	1
78	156	1
78	171	1
78	173	1
78	180	1
78	181	1
90	16	1
90	38	1
90	44	1
90	46	1
90	56	1
90	57	1
90	62	1
90	70	1
90	86	1
90	98	1
90	114	1
90	118	1
90	119	1
90	172	1
90	173	1
91	11	1
91	17	1
91	25	1
91	35	1
91	37	1
91	40	1
91	54	1
91	63	1
91	95	1
91	113	1
91	118	1
91	120	1
91	175	1
153	43	1
153	45	1
153	55	1
153	80	1
153	143	1
153	144	1
153	171	1
153	174	1
154	44	1
154	46	1
154	84	1
154	123	1
154	143	1
154	144	1
154	172	1
154	174	1
154	175	1
2	15	54
2	15	119
2	15	145
2	54	118
2	54	119
2	54	145
71	38	2
71	39	2
71	47	2
71	51	2
71	61	2
71	69	2
71	82	2
71	87	2
71	93	2
71	94	2
71	95	2
71	96	2
71	103	2
71	127	2
71	136	2
71	142	2
71	143	2
71	144	2
71	149	2
71	150	2
71	155	2
71	166	2
71	169	2
71	170	2
71	171	2
71	172	2
71	173	2
71	175	2
71	181	2
77	4	2
77	8	2
77	13	2
77	18	2
77	36	2
77	38	2
77	39	2
77	41	2
77	43	2
77	52	2
77	56	2
77	69	2
77	92	2
77	115	2
77	120	2
77	141	2
77	142	2
77	143	2
77	150	2
77	155	2
77	162	2
77	169	2
77	173	2
77	181	2
77	183	2
89	37	2
89	43	2
89	45	2
89	52	2
89	55	2
89	61	2
89	69	2
89	85	2
89	87	2
89	143	2
89	173	2
113	49	2
113	51	2
113	57	2
113	58	2
113	63	2
2	118	119
2	118	145
2	119	145
9	15	3
9	186	3
21	13	3
21	45	3
23	5	3
23	11	3
23	15	3
23	29	3
23	40	3
23	61	3
23	141	3
23	186	3
31	15	3
47	80	3
47	170	3
78	7	3
78	8	3
78	35	3
78	36	3
78	37	3
78	39	3
78	40	3
78	44	3
78	55	3
78	56	3
78	62	3
78	70	3
78	91	3
78	92	3
78	111	3
78	115	3
78	144	3
78	150	3
78	153	3
78	154	3
78	156	3
78	171	3
78	173	3
78	180	3
78	181	3
3	89	120
3	89	162
93	4	3
93	13	3
93	20	3
93	40	3
93	41	3
93	43	3
93	48	3
93	141	3
94	4	3
94	12	3
94	19	3
94	20	3
94	22	3
94	33	3
94	34	3
94	40	3
94	41	3
94	48	3
94	141	3
94	169	3
94	170	3
3	118	120
3	118	162
3	120	162
121	7	3
121	8	3
121	20	3
121	36	3
121	37	3
121	41	3
121	90	3
121	98	3
121	100	3
121	108	3
121	163	3
125	8	3
125	41	3
125	143	3
125	154	3
125	170	3
131	33	3
131	90	3
131	98	3
131	155	3
10	38	4
10	186	4
22	14	4
22	44	4
24	6	4
24	12	4
24	30	4
24	44	4
24	142	4
24	152	4
24	186	4
60	53	4
60	86	4
60	88	4
60	112	4
4	68	90
4	68	118
4	68	120
4	68	163
77	8	4
77	13	4
77	36	4
77	38	4
77	39	4
77	41	4
77	43	4
77	52	4
77	56	4
77	69	4
77	91	4
77	92	4
77	115	4
77	141	4
77	142	4
77	143	4
77	150	4
77	153	4
77	155	4
77	162	4
77	169	4
77	173	4
77	181	4
77	183	4
4	90	120
4	90	163
93	13	4
93	20	4
93	21	4
93	40	4
93	41	4
93	43	4
93	48	4
93	141	4
94	12	4
94	19	4
94	20	4
94	33	4
94	34	4
94	40	4
94	41	4
94	48	4
94	141	4
94	169	4
94	170	4
97	107	4
97	143	4
4	118	120
4	118	163
4	120	163
122	5	4
122	8	4
122	19	4
122	33	4
122	38	4
122	89	4
122	99	4
122	107	4
122	162	4
126	20	4
126	40	4
126	41	4
126	153	4
126	170	4
126	177	4
132	34	4
132	44	4
132	115	4
5	7	11
5	7	29
5	7	40
5	11	40
23	9	5
23	15	5
23	21	5
23	31	5
23	47	5
23	61	5
23	141	5
35	17	5
101	8	5
101	17	5
101	22	5
101	32	5
101	38	5
101	89	5
101	90	5
101	155	5
118	15	5
118	16	5
118	37	5
118	143	5
118	144	5
118	174	5
122	8	5
122	10	5
122	18	5
122	19	5
122	33	5
122	38	5
122	89	5
122	90	5
122	99	5
122	107	5
122	162	5
6	8	12
6	8	18
6	8	30
6	8	186
6	12	18
6	12	186
6	18	30
6	18	186
24	10	6
24	16	6
24	22	6
24	32	6
24	44	6
24	118	6
24	142	6
24	152	6
6	30	186
6	41	186
102	7	6
102	21	6
102	36	6
102	37	6
102	89	6
102	90	6
102	98	6
102	156	6
7	9	13
7	9	33
7	9	143
7	13	33
27	10	7
27	11	7
27	12	7
27	15	7
27	16	7
27	18	7
27	22	7
27	30	7
27	31	7
27	32	7
27	118	7
27	126	7
78	8	7
78	17	7
78	35	7
78	36	7
78	37	7
78	39	7
78	40	7
78	44	7
78	55	7
78	56	7
78	62	7
78	70	7
78	91	7
78	92	7
78	111	7
78	115	7
78	120	7
78	144	7
78	150	7
78	153	7
78	154	7
78	156	7
78	171	7
78	173	7
78	180	7
78	181	7
99	8	7
99	14	7
99	17	7
99	34	7
99	95	7
99	96	7
99	97	7
99	120	7
99	124	7
99	155	7
99	156	7
100	8	7
100	34	7
100	39	7
100	44	7
100	95	7
100	98	7
100	116	7
100	123	7
100	125	7
100	144	7
100	155	7
100	156	7
101	8	7
101	17	7
101	22	7
101	32	7
101	35	7
101	38	7
101	40	7
101	89	7
101	90	7
101	155	7
102	8	7
102	18	7
102	21	7
102	30	7
102	36	7
102	37	7
102	41	7
102	89	7
102	90	7
102	98	7
102	156	7
121	8	7
121	17	7
121	20	7
121	36	7
121	37	7
121	41	7
121	89	7
121	90	7
121	98	7
121	108	7
121	120	7
121	163	7
8	10	14
8	10	32
8	10	34
8	10	41
8	10	90
8	14	32
8	14	41
8	14	90
26	11	8
26	12	8
26	15	8
26	16	8
26	17	8
26	29	8
26	31	8
8	32	34
8	32	41
8	32	90
8	34	90
8	41	90
44	16	8
44	46	8
44	119	8
77	13	8
77	18	8
77	36	8
77	38	8
77	39	8
77	43	8
77	52	8
77	56	8
77	69	8
77	91	8
77	92	8
77	115	8
77	120	8
77	141	8
77	142	8
77	143	8
77	150	8
77	153	8
77	155	8
77	162	8
77	169	8
77	173	8
77	181	8
77	183	8
78	17	8
78	35	8
78	36	8
78	37	8
78	39	8
78	40	8
78	55	8
78	56	8
78	62	8
78	70	8
78	91	8
78	92	8
78	111	8
78	115	8
78	120	8
78	144	8
78	150	8
78	153	8
78	154	8
78	156	8
78	171	8
78	173	8
78	180	8
78	181	8
99	13	8
99	17	8
99	95	8
99	96	8
99	97	8
99	120	8
99	124	8
99	143	8
99	155	8
99	156	8
100	13	8
100	39	8
100	95	8
100	98	8
100	116	8
100	123	8
100	144	8
100	155	8
100	156	8
101	17	8
101	22	8
101	35	8
101	38	8
101	40	8
101	89	8
101	155	8
102	18	8
102	21	8
102	30	8
102	36	8
102	37	8
102	89	8
102	98	8
102	156	8
121	9	8
121	17	8
121	20	8
121	36	8
121	37	8
121	89	8
121	98	8
121	108	8
121	120	8
121	163	8
122	18	8
122	19	8
122	33	8
122	38	8
122	89	8
122	107	8
122	162	8
125	143	8
125	154	8
125	170	8
9	15	17
9	15	186
9	17	21
9	17	186
9	21	186
23	11	9
23	29	9
23	31	9
23	40	9
23	47	9
23	61	9
23	118	9
23	141	9
121	20	9
121	36	9
121	41	9
121	89	9
121	90	9
121	98	9
121	100	9
121	108	9
121	120	9
121	163	9
10	18	22
10	18	38
10	18	186
10	22	38
10	22	186
24	12	10
24	30	10
24	32	10
24	44	10
24	118	10
24	142	10
24	152	10
27	11	10
27	12	10
27	13	10
27	15	10
27	30	10
27	31	10
27	32	10
27	99	10
27	118	10
27	126	10
10	38	186
122	19	10
122	33	10
122	89	10
122	90	10
122	99	10
122	107	10
122	162	10
19	13	11
19	24	11
19	40	11
19	118	11
23	15	11
23	21	11
23	31	11
23	40	11
23	47	11
23	61	11
23	118	11
23	141	11
23	186	11
26	12	11
26	14	11
26	15	11
26	16	11
26	17	11
26	31	11
27	12	11
27	13	11
27	15	11
27	16	11
27	18	11
27	22	11
27	30	11
27	31	11
27	32	11
27	99	11
27	118	11
27	126	11
29	40	11
29	165	11
29	186	11
69	43	11
69	45	11
69	119	11
69	173	11
91	17	11
91	25	11
91	35	11
91	37	11
91	40	11
91	53	11
91	54	11
91	63	11
91	95	11
91	113	11
91	118	11
91	120	11
91	153	11
91	175	11
24	16	12
24	22	12
24	32	12
24	44	12
24	118	12
24	142	12
24	152	12
24	186	12
25	135	12
25	136	12
26	14	12
26	15	12
26	16	12
26	17	12
26	29	12
26	31	12
27	13	12
27	15	12
27	16	12
27	18	12
27	22	12
27	31	12
27	32	12
27	99	12
27	118	12
27	126	12
28	13	12
28	14	12
28	15	12
28	16	12
28	31	12
28	32	12
28	98	12
28	118	12
28	137	12
28	138	12
28	174	12
30	166	12
41	118	12
41	144	12
41	163	12
94	19	12
94	20	12
94	22	12
94	33	12
94	34	12
94	40	12
94	48	12
94	141	12
94	169	12
94	170	12
19	23	13
19	24	13
19	40	13
21	45	13
21	47	13
27	16	13
27	18	13
27	22	13
27	30	13
27	31	13
27	32	13
27	126	13
28	14	13
28	16	13
28	31	13
28	32	13
28	98	13
28	137	13
28	138	13
28	174	13
43	33	13
43	119	13
43	145	13
77	18	13
77	36	13
77	38	13
77	39	13
77	41	13
77	52	13
77	56	13
77	69	13
77	91	13
77	92	13
77	115	13
77	120	13
77	141	13
77	142	13
77	150	13
77	153	13
77	155	13
77	162	13
77	169	13
77	173	13
77	181	13
77	183	13
93	20	13
93	40	13
93	41	13
93	48	13
93	141	13
99	14	13
99	17	13
99	34	13
99	95	13
99	96	13
99	97	13
99	120	13
99	124	13
99	155	13
99	156	13
100	34	13
100	39	13
100	44	13
100	95	13
100	98	13
100	116	13
100	123	13
100	125	13
100	144	13
100	155	13
100	156	13
20	23	14
20	24	14
20	41	14
20	112	14
22	16	14
22	44	14
26	15	14
26	16	14
26	17	14
26	29	14
26	31	14
28	15	14
28	16	14
28	31	14
28	32	14
28	98	14
28	137	14
28	138	14
28	174	14
99	17	14
99	95	14
99	96	14
99	97	14
99	120	14
99	124	14
99	143	14
99	155	14
99	156	14
144	164	14
144	166	14
144	177	14
23	29	15
23	40	15
23	47	15
23	61	15
23	141	15
23	186	15
26	16	15
26	17	15
26	29	15
27	16	15
27	18	15
27	22	15
27	30	15
27	32	15
27	99	15
27	126	15
28	16	15
28	32	15
28	98	15
28	137	15
28	138	15
28	174	15
89	37	15
89	43	15
89	45	15
89	52	15
89	55	15
89	61	15
89	69	15
89	85	15
89	87	15
89	91	15
89	113	15
89	119	15
89	143	15
89	145	15
89	173	15
118	16	15
118	37	15
118	143	15
118	144	15
118	174	15
24	30	16
24	142	16
24	152	16
24	186	16
26	17	16
26	29	16
26	31	16
27	18	16
27	30	16
27	31	16
27	99	16
27	126	16
28	31	16
28	98	16
28	137	16
28	138	16
28	174	16
44	34	16
44	46	16
44	119	16
90	38	16
90	46	16
90	56	16
90	57	16
90	62	16
90	70	16
90	86	16
90	92	16
90	98	16
90	114	16
90	119	16
90	145	16
90	172	16
90	173	16
118	37	16
118	143	16
118	144	16
118	174	16
26	29	17
26	31	17
78	36	17
78	37	17
78	39	17
78	44	17
78	55	17
78	56	17
78	62	17
78	70	17
78	92	17
78	111	17
78	115	17
78	120	17
78	144	17
78	150	17
78	153	17
78	154	17
78	156	17
78	171	17
78	173	17
78	180	17
78	181	17
91	25	17
91	37	17
91	53	17
91	54	17
91	63	17
91	95	17
91	113	17
91	118	17
91	120	17
91	153	17
91	175	17
99	34	17
99	95	17
99	96	17
99	97	17
99	120	17
99	124	17
99	155	17
99	156	17
101	22	17
101	32	17
101	38	17
101	89	17
101	90	17
101	155	17
108	18	17
108	37	17
108	93	17
108	94	17
108	120	17
108	141	17
121	20	17
121	36	17
121	37	17
121	41	17
121	89	17
121	90	17
121	98	17
121	100	17
121	120	17
121	163	17
17	128	143
139	36	17
139	52	17
139	92	17
139	93	17
139	94	17
139	96	17
139	98	17
139	104	17
139	116	17
140	18	17
140	28	17
140	51	17
140	56	17
140	93	17
140	94	17
140	95	17
140	96	17
140	97	17
140	103	17
140	107	17
140	115	17
140	116	17
140	120	17
140	177	17
27	22	18
27	30	18
27	31	18
27	32	18
27	118	18
27	126	18
18	48	103
18	48	120
18	48	144
77	36	18
77	38	18
77	39	18
77	43	18
77	52	18
77	56	18
77	69	18
77	91	18
77	115	18
77	141	18
77	142	18
77	143	18
77	150	18
77	153	18
77	155	18
77	162	18
77	169	18
77	173	18
77	181	18
77	183	18
92	25	18
92	36	18
92	38	18
92	53	18
92	70	18
92	96	18
92	114	18
92	175	18
102	21	18
102	30	18
102	36	18
102	37	18
102	89	18
102	90	18
102	98	18
102	156	18
18	103	120
18	103	144
107	38	18
107	52	18
107	94	18
107	95	18
107	142	18
107	176	18
107	177	18
108	37	18
108	91	18
108	93	18
108	94	18
108	141	18
18	120	144
122	19	18
122	33	18
122	38	18
122	89	18
122	90	18
122	162	18
140	28	18
140	35	18
140	51	18
140	56	18
140	93	18
140	94	18
140	95	18
140	96	18
140	97	18
140	115	18
140	116	18
140	177	18
19	23	24
19	24	40
94	20	19
94	22	19
94	33	19
94	34	19
94	41	19
94	48	19
94	141	19
94	169	19
94	170	19
122	33	19
122	38	19
122	89	19
122	90	19
122	99	19
122	107	19
122	162	19
133	38	19
133	155	19
133	164	19
133	180	19
20	23	24
20	23	41
20	23	112
20	24	41
20	24	112
20	41	112
93	21	20
93	40	20
93	43	20
93	48	20
93	141	20
94	22	20
94	33	20
94	34	20
94	40	20
94	48	20
94	141	20
94	169	20
94	170	20
20	112	118
121	36	20
121	37	20
121	89	20
121	90	20
121	98	20
121	100	20
121	108	20
121	120	20
121	163	20
126	40	20
126	153	20
126	170	20
126	177	20
134	37	20
134	102	20
134	155	20
134	181	20
23	29	21
23	31	21
23	40	21
23	61	21
23	141	21
23	186	21
21	45	47
93	40	21
93	41	21
93	43	21
93	48	21
93	141	21
102	30	21
102	36	21
102	37	21
102	41	21
102	89	21
102	90	21
102	98	21
102	156	21
24	30	22
24	32	22
24	142	22
24	152	22
24	186	22
27	30	22
27	31	22
27	32	22
27	99	22
27	126	22
94	33	22
94	34	22
94	40	22
94	41	22
94	48	22
94	141	22
94	169	22
94	170	22
101	32	22
101	35	22
101	38	22
101	40	22
101	89	22
101	90	22
101	155	22
106	38	22
106	102	22
106	143	22
23	29	31
23	29	47
23	29	61
23	29	118
23	29	141
23	31	40
23	31	47
23	31	61
23	31	118
23	31	141
23	31	186
23	40	47
23	40	61
23	40	141
23	40	186
23	47	118
23	47	141
23	47	186
23	61	118
23	61	186
23	118	141
23	118	186
24	30	32
24	30	44
24	30	118
24	30	142
24	30	152
24	30	186
24	32	44
24	32	118
24	32	142
24	32	152
24	32	186
24	44	118
24	44	142
24	44	152
24	44	186
24	118	142
24	118	152
24	118	186
24	142	152
24	142	186
24	152	186
25	30	135
25	30	136
91	35	25
91	37	25
91	40	25
91	53	25
91	54	25
91	63	25
91	95	25
91	113	25
91	118	25
91	120	25
91	153	25
91	175	25
92	36	25
92	38	25
92	41	25
92	53	25
92	70	25
92	96	25
92	114	25
92	120	25
92	175	25
25	135	136
26	29	31
27	30	31
27	30	32
27	30	99
27	30	118
27	30	126
27	31	32
27	31	99
27	31	118
27	31	126
27	32	99
27	32	118
27	32	126
27	99	118
27	99	126
27	118	126
28	31	32
28	31	98
28	31	118
28	31	137
28	31	138
28	31	174
28	32	98
28	32	118
28	32	137
28	32	138
28	32	174
28	98	118
28	98	137
28	98	138
28	98	174
28	118	137
28	118	138
28	137	138
28	137	174
28	138	174
140	35	28
140	51	28
140	56	28
140	93	28
140	94	28
140	95	28
140	96	28
140	97	28
140	103	28
140	107	28
140	115	28
140	116	28
140	120	28
140	177	28
29	40	165
29	40	186
29	165	186
102	37	30
102	89	30
102	90	30
102	98	30
102	156	30
101	35	32
101	38	32
101	40	32
101	89	32
101	90	32
101	155	32
43	119	33
43	145	33
73	44	33
73	47	33
73	48	33
73	51	33
73	61	33
73	79	33
73	80	33
73	81	33
73	82	33
73	85	33
73	95	33
73	96	33
73	115	33
73	141	33
73	142	33
73	145	33
73	146	33
73	147	33
73	150	33
73	151	33
73	152	33
73	164	33
73	170	33
73	171	33
73	172	33
73	173	33
73	175	33
73	180	33
73	181	33
73	185	33
73	186	33
94	34	33
94	41	33
94	48	33
94	141	33
94	169	33
94	170	33
122	38	33
122	89	33
122	90	33
122	99	33
122	107	33
122	162	33
131	90	33
131	98	33
131	155	33
136	41	33
136	46	33
136	56	33
136	79	33
136	173	33
136	174	33
136	176	33
44	46	34
44	119	34
74	37	34
74	48	34
74	52	34
74	62	34
74	79	34
74	80	34
74	81	34
74	82	34
74	86	34
74	91	34
74	95	34
74	96	34
74	111	34
74	141	34
74	145	34
74	146	34
74	147	34
74	149	34
74	150	34
74	151	34
74	152	34
74	155	34
74	156	34
74	164	34
74	170	34
74	171	34
74	172	34
74	180	34
74	181	34
74	186	34
94	40	34
94	48	34
94	141	34
94	169	34
94	170	34
99	95	34
99	96	34
99	97	34
99	120	34
99	124	34
99	143	34
99	155	34
99	156	34
100	39	34
100	95	34
100	98	34
100	116	34
100	123	34
100	125	34
100	144	34
100	155	34
100	156	34
132	97	34
132	115	34
135	55	34
135	80	34
135	85	34
135	93	34
135	116	34
135	173	34
135	177	34
142	46	34
142	62	34
142	110	34
142	144	34
142	156	34
78	36	35
78	37	35
78	39	35
78	44	35
78	55	35
78	56	35
78	62	35
78	70	35
78	92	35
78	111	35
78	115	35
78	120	35
78	144	35
78	150	35
78	153	35
78	154	35
78	156	35
78	171	35
78	173	35
78	180	35
78	181	35
91	37	35
91	53	35
91	54	35
91	63	35
91	95	35
91	113	35
91	118	35
91	120	35
91	153	35
91	175	35
101	38	35
101	89	35
101	90	35
101	155	35
139	36	35
139	52	35
139	92	35
139	93	35
139	94	35
139	96	35
139	98	35
139	104	35
139	116	35
140	51	35
140	56	35
140	93	35
140	94	35
140	95	35
140	96	35
140	97	35
140	103	35
140	107	35
140	115	35
140	116	35
140	120	35
140	177	35
77	38	36
77	39	36
77	43	36
77	52	36
77	56	36
77	69	36
77	91	36
77	115	36
77	120	36
77	141	36
77	142	36
77	143	36
77	150	36
77	153	36
77	155	36
77	162	36
77	169	36
77	173	36
77	181	36
77	183	36
78	37	36
78	39	36
78	40	36
78	44	36
78	55	36
78	56	36
78	62	36
78	70	36
78	91	36
78	111	36
78	115	36
78	120	36
78	144	36
78	150	36
78	153	36
78	154	36
78	156	36
78	171	36
78	173	36
78	180	36
78	181	36
92	38	36
92	53	36
92	70	36
92	96	36
92	114	36
92	120	36
92	175	36
102	37	36
102	89	36
102	90	36
102	98	36
102	156	36
121	37	36
121	89	36
121	90	36
121	98	36
121	100	36
121	108	36
121	120	36
121	163	36
139	52	36
139	93	36
139	94	36
139	96	36
139	98	36
139	104	36
139	116	36
74	44	37
74	48	37
74	52	37
74	62	37
74	79	37
74	80	37
74	81	37
74	82	37
74	86	37
74	95	37
74	96	37
74	111	37
74	141	37
74	142	37
74	145	37
74	146	37
74	147	37
74	149	37
74	150	37
74	151	37
74	152	37
74	155	37
74	156	37
74	164	37
74	170	37
74	171	37
74	172	37
74	180	37
74	181	37
74	186	37
78	39	37
78	40	37
78	44	37
78	55	37
78	56	37
78	62	37
78	70	37
78	92	37
78	111	37
78	115	37
78	144	37
78	150	37
78	153	37
78	154	37
78	156	37
78	171	37
78	173	37
78	180	37
78	181	37
89	43	37
89	45	37
89	52	37
89	55	37
89	61	37
89	69	37
89	85	37
89	87	37
89	113	37
89	119	37
89	143	37
89	145	37
89	173	37
91	40	37
91	53	37
91	54	37
91	63	37
91	95	37
91	113	37
91	153	37
91	175	37
102	41	37
102	90	37
102	98	37
102	156	37
108	93	37
108	94	37
108	141	37
118	143	37
118	144	37
118	174	37
120	40	37
120	81	37
120	169	37
120	180	37
121	41	37
121	90	37
121	98	37
121	100	37
121	163	37
134	155	37
134	181	37
71	39	38
71	47	38
71	51	38
71	61	38
71	69	38
71	82	38
71	87	38
71	91	38
71	93	38
71	94	38
71	95	38
71	96	38
71	103	38
71	127	38
71	136	38
71	142	38
71	143	38
71	144	38
71	145	38
71	149	38
71	150	38
71	155	38
71	166	38
71	169	38
71	170	38
71	171	38
71	172	38
71	173	38
71	175	38
71	181	38
77	39	38
77	41	38
77	43	38
77	52	38
77	56	38
77	69	38
77	91	38
77	115	38
77	141	38
77	142	38
77	143	38
77	150	38
77	153	38
77	155	38
77	162	38
77	169	38
77	173	38
77	181	38
77	183	38
90	44	38
90	46	38
90	56	38
90	57	38
90	62	38
90	70	38
90	86	38
90	98	38
90	114	38
90	119	38
90	145	38
90	172	38
90	173	38
92	41	38
92	53	38
92	70	38
92	96	38
92	114	38
92	175	38
101	40	38
101	89	38
101	155	38
106	102	38
106	143	38
107	52	38
107	94	38
107	95	38
107	142	38
107	176	38
107	177	38
38	118	120
122	89	38
122	99	38
122	162	38
133	155	38
133	164	38
133	180	38
39	47	144
71	51	39
71	61	39
71	69	39
71	82	39
71	87	39
71	91	39
71	93	39
71	94	39
71	95	39
71	96	39
71	103	39
71	127	39
71	136	39
71	142	39
71	145	39
71	149	39
71	150	39
71	155	39
71	166	39
71	169	39
71	170	39
71	171	39
71	172	39
71	173	39
71	175	39
71	181	39
77	41	39
77	43	39
77	52	39
77	56	39
77	69	39
77	91	39
77	92	39
77	115	39
77	120	39
77	141	39
77	142	39
77	150	39
77	153	39
77	155	39
77	162	39
77	169	39
77	173	39
77	181	39
77	183	39
78	40	39
78	44	39
78	55	39
78	56	39
78	62	39
78	70	39
78	91	39
78	92	39
78	111	39
78	115	39
78	120	39
78	150	39
78	153	39
78	154	39
78	156	39
78	171	39
78	173	39
78	180	39
78	181	39
100	44	39
100	95	39
100	98	39
100	116	39
100	123	39
100	125	39
100	155	39
100	156	39
78	44	40
78	55	40
78	56	40
78	62	40
78	70	40
78	92	40
78	111	40
78	115	40
78	144	40
78	150	40
78	153	40
78	154	40
78	156	40
78	171	40
78	173	40
78	180	40
78	181	40
91	53	40
91	54	40
91	63	40
91	95	40
91	113	40
91	153	40
91	175	40
93	41	40
93	43	40
93	48	40
93	141	40
94	41	40
94	48	40
94	141	40
94	169	40
94	170	40
101	89	40
101	90	40
40	118	162
120	81	40
120	169	40
120	180	40
126	41	40
126	153	40
126	170	40
126	177	40
130	90	40
136	41	40
136	46	40
136	56	40
136	79	40
136	173	40
136	174	40
136	176	40
40	143	162
77	43	41
77	52	41
77	56	41
77	69	41
77	91	41
77	115	41
77	141	41
77	142	41
77	143	41
77	150	41
77	153	41
77	155	41
77	162	41
77	169	41
77	173	41
77	181	41
77	183	41
92	53	41
92	70	41
92	96	41
92	114	41
92	175	41
93	43	41
93	48	41
93	141	41
94	48	41
94	141	41
94	169	41
94	170	41
102	89	41
102	90	41
[truncated: 3,512 more rows]
