# Supplementary material for: Search for computational modules in the C. elegans brain
Source: BMC Biol. 2004 Dec 2;2:25. doi: 10.1186/1741-7007-2-25 (PMC539283; doi:10.1186/1741-7007-2-25)
Supplement: Additional File 3 — Zip file containing files mentioned in Additional file 2 [file 1741-7007-2-25-S3.zip › iList_M3sS_i06.csv]

1	2	53
2	71	1
2	89	1
2	113	1
1	51	53
51	71	1
51	73	1
51	95	1
51	113	1
51	128	1
51	140	1
1	51	145
51	151	1
1	72	53
1	77	53
1	78	53
1	90	53
1	153	53
1	154	53
1	77	145
1	78	145
90	4	1
90	8	1
90	101	1
90	102	1
90	121	1
90	122	1
90	128	1
90	129	1
90	130	1
90	131	1
91	71	1
91	74	1
91	76	1
91	89	1
91	108	1
1	91	145
145	1	80
1	153	145
1	154	145
145	1	172
145	1	173
153	56	1
153	116	1
153	123	1
153	126	1
153	176	1
154	115	1
154	116	1
154	119	1
154	125	1
154	177	1
2	71	15
2	77	15
2	113	15
54	2	59
2	71	54
2	77	54
2	89	54
2	113	54
2	71	118
2	71	119
2	77	118
2	77	119
2	77	145
89	3	2
89	101	2
89	102	2
89	121	2
89	122	2
89	129	2
113	55	2
2	113	118
2	113	119
2	113	145
113	168	2
118	2	5
118	2	16
118	2	37
118	2	143
118	2	144
118	2	174
119	2	45
119	2	46
119	2	79
119	2	80
119	2	84
119	2	154
119	2	156
145	2	80
145	2	172
145	2	173
9	7	3
3	9	89
3	9	118
3	9	120
3	9	162
3	21	89
21	102	3
21	105	3
3	21	120
3	21	162
23	19	3
23	20	3
3	23	89
3	23	120
3	23	162
31	26	3
31	27	3
31	28	3
3	31	89
3	31	118
3	31	120
3	31	162
47	39	3
47	51	3
47	52	3
47	58	3
47	61	3
47	71	3
47	72	3
47	73	3
47	75	3
47	76	3
47	81	3
47	82	3
47	85	3
3	47	89
47	109	3
3	47	118
3	47	120
3	47	162
3	78	89
3	78	118
3	78	162
89	3	15
89	3	37
89	3	43
89	3	45
89	3	52
89	3	55
89	3	61
89	3	69
89	3	85
89	3	87
89	3	91
3	93	89
3	94	89
89	3	113
89	3	119
3	125	89
3	131	89
89	3	143
89	3	145
89	3	173
93	71	3
93	72	3
93	95	3
93	96	3
93	98	3
93	108	3
93	116	3
3	93	118
3	93	120
93	124	3
93	135	3
93	139	3
93	140	3
3	93	162
94	71	3
94	72	3
94	107	3
94	108	3
3	94	118
3	94	120
94	136	3
94	139	3
94	140	3
94	142	3
3	94	162
118	3	5
118	3	15
118	3	16
118	3	37
3	121	118
3	125	118
3	131	118
118	3	143
118	3	144
118	3	174
120	3	37
120	3	40
120	3	81
3	125	120
3	131	120
120	3	169
120	3	180
3	121	162
125	100	3
3	125	162
3	131	162
162	3	111
162	3	151
10	8	4
10	27	4
4	10	68
4	10	90
4	10	118
4	10	120
4	10	163
16	26	4
16	27	4
16	28	4
16	44	4
4	16	68
4	16	120
4	16	163
22	27	4
4	22	68
4	22	90
22	101	4
22	106	4
4	22	120
4	22	163
24	19	4
24	20	4
4	24	68
4	24	90
4	24	120
4	24	163
32	8	4
32	27	4
32	28	4
4	32	68
4	32	90
32	101	4
4	32	118
4	32	120
4	32	163
60	52	4
4	60	68
4	60	90
60	114	4
4	60	118
4	60	120
4	60	163
68	4	66
4	77	68
4	93	68
4	94	68
4	97	68
4	122	68
4	126	68
4	132	68
68	4	185
4	77	90
4	77	118
4	77	163
90	4	38
90	4	44
90	4	46
90	4	56
90	4	57
90	4	62
90	4	70
90	4	86
90	4	92
4	93	90
4	94	90
90	4	98
90	4	114
90	4	119
4	126	90
4	132	90
90	4	145
90	4	172
90	4	173
93	71	4
93	72	4
93	95	4
93	96	4
93	98	4
93	108	4
93	116	4
4	93	118
4	93	120
93	124	4
93	135	4
93	139	4
93	140	4
4	93	163
94	71	4
94	72	4
94	107	4
94	108	4
4	94	118
4	94	120
94	136	4
94	139	4
94	140	4
94	142	4
4	94	163
97	99	4
4	97	118
4	97	120
97	128	4
97	140	4
4	97	163
118	4	5
118	4	15
118	4	37
4	122	118
4	126	118
4	132	118
118	4	143
118	4	144
118	4	174
120	4	37
120	4	40
120	4	81
4	122	120
4	126	120
4	132	120
120	4	169
120	4	180
4	122	163
126	27	4
4	126	163
4	132	163
7	5	9
7	5	13
5	23	7
7	5	33
5	35	7
5	118	7
5	122	7
7	5	143
5	35	11
5	101	11
5	118	11
5	122	11
23	19	5
23	20	5
5	35	29
5	101	29
5	118	29
5	122	29
29	5	165
35	78	5
35	91	5
35	139	5
35	140	5
5	122	40
40	5	143
40	5	162
118	19	5
118	20	5
118	24	5
118	27	5
118	28	5
118	38	5
118	41	5
118	46	5
118	55	5
118	56	5
118	70	5
118	89	5
118	90	5
118	91	5
8	6	10
8	6	14
6	24	8
8	6	32
8	6	34
8	6	90
6	102	12
6	24	18
18	6	48
18	6	103
18	6	120
18	6	144
24	19	6
24	20	6
6	24	41
30	6	166
41	6	118
41	6	144
41	6	163
102	106	6
102	134	6
6	102	186
186	6	107
186	6	144
186	6	164
9	7	15
9	7	17
9	7	21
7	27	9
7	78	9
7	99	9
7	100	9
7	101	9
7	102	9
9	7	186
13	7	15
7	78	13
7	101	13
7	102	13
7	121	13
7	27	33
7	27	143
7	78	33
7	99	33
7	100	33
7	101	33
7	102	33
7	121	33
7	78	143
99	122	7
99	123	7
100	115	7
7	100	143
7	101	143
102	106	7
102	134	7
7	102	143
7	121	143
143	7	39
10	8	18
10	8	22
8	26	10
10	8	38
8	44	10
8	77	10
8	78	10
8	99	10
8	100	10
8	101	10
8	102	10
8	121	10
8	125	10
10	8	186
8	44	14
8	77	14
8	78	14
8	100	14
8	101	14
8	102	14
8	121	14
8	122	14
8	125	14
8	26	32
8	26	34
8	26	41
8	26	90
32	8	16
8	44	32
8	77	32
8	78	32
8	99	32
8	100	32
8	102	32
8	121	32
8	122	32
8	125	32
8	77	34
8	78	34
8	101	34
8	102	34
8	121	34
8	122	34
8	125	34
41	8	12
8	44	41
8	78	41
8	99	41
8	100	41
8	101	41
41	8	118
8	122	41
41	8	144
41	8	163
44	22	8
44	24	8
44	73	8
44	74	8
44	132	8
44	154	8
8	77	90
8	78	90
90	8	16
90	8	38
90	8	46
90	8	56
90	8	57
90	8	62
90	8	70
90	8	86
90	8	92
90	8	98
90	8	114
90	8	118
90	8	119
8	125	90
90	8	145
90	8	172
90	8	173
99	27	8
99	123	8
100	115	8
102	106	8
102	134	8
9	121	15
9	23	17
17	9	128
17	9	143
21	9	13
21	9	45
21	9	47
9	121	21
23	19	9
23	20	9
9	121	186
186	9	107
186	9	144
186	9	164
10	24	18
18	10	48
18	10	103
18	10	120
18	10	144
22	10	14
22	10	44
10	122	22
24	19	10
24	20	10
10	24	38
10	27	38
10	27	186
38	10	118
38	10	120
10	122	186
186	10	107
186	10	144
186	10	164
19	94	11
19	122	11
19	133	11
23	20	11
69	71	11
69	76	11
69	77	11
69	89	11
91	71	11
91	74	11
91	76	11
91	77	11
91	78	11
91	89	11
91	108	11
24	19	12
24	20	12
25	91	12
25	92	12
28	140	12
30	36	12
30	102	12
41	20	12
41	36	12
41	77	12
41	92	12
41	93	12
41	102	12
41	121	12
41	125	12
41	126	12
41	129	12
41	136	12
41	156	12
41	166	12
94	71	12
94	72	12
94	107	12
94	108	12
94	136	12
94	139	12
94	140	12
94	142	12
13	19	15
13	43	15
13	77	15
13	93	15
13	99	15
13	100	15
19	94	13
19	122	13
19	133	13
21	23	13
21	102	13
21	105	13
28	140	13
43	61	13
43	69	13
43	73	13
43	82	13
43	89	13
43	153	13
93	71	13
93	72	13
93	95	13
93	96	13
93	98	13
93	108	13
93	116	13
93	124	13
93	135	13
93	139	13
93	140	13
99	122	13
99	123	13
100	115	13
100	121	13
20	93	14
20	94	14
20	121	14
20	126	14
20	134	14
22	24	14
22	27	14
22	94	14
22	101	14
22	106	14
28	140	14
99	27	14
99	122	14
99	123	14
144	39	14
144	41	14
144	71	14
144	76	14
144	78	14
144	82	14
144	100	14
144	104	14
144	115	14
144	116	14
144	142	14
144	153	14
144	154	14
144	186	14
23	19	15
23	20	15
28	140	15
89	101	15
89	102	15
89	121	15
89	122	15
89	129	15
118	19	15
118	20	15
118	24	15
118	38	15
118	40	15
118	41	15
118	46	15
118	55	15
118	56	15
118	70	15
118	90	15
118	91	15
22	94	16
22	101	16
22	106	16
24	19	16
24	20	16
28	140	16
32	101	16
44	73	16
44	74	16
44	78	16
44	100	16
44	132	16
44	154	16
90	101	16
90	102	16
90	121	16
90	122	16
90	128	16
90	129	16
90	130	16
90	131	16
118	19	16
118	20	16
118	23	16
118	38	16
118	40	16
118	41	16
118	46	16
118	55	16
118	56	16
118	70	16
118	89	16
118	91	16
17	26	128
17	26	143
17	35	128
17	35	143
17	78	128
17	78	143
91	71	17
91	74	17
91	76	17
91	77	17
91	89	17
17	91	128
17	91	143
99	27	17
99	122	17
99	123	17
17	99	128
17	101	128
17	101	143
17	108	128
17	108	143
17	121	128
17	121	143
128	17	51
128	17	90
128	17	97
128	17	115
128	17	138
17	139	128
17	140	128
128	17	159
128	17	173
128	17	179
17	139	143
17	140	143
143	17	39
18	27	48
18	27	103
18	27	120
18	27	144
18	77	48
48	18	80
18	92	48
18	102	48
18	107	48
18	108	48
18	122	48
18	140	48
18	77	103
18	77	144
92	56	18
92	72	18
92	78	18
92	90	18
18	92	103
92	139	18
18	92	144
18	102	103
102	106	18
18	102	120
102	134	18
18	102	144
18	107	103
18	108	103
18	122	103
103	18	136
103	18	173
107	97	18
18	107	120
18	107	144
107	186	18
108	121	18
18	108	144
120	18	37
120	18	40
120	18	81
18	122	120
120	18	169
120	18	180
18	122	144
18	140	144
144	18	164
144	18	166
144	18	177
23	19	21
23	19	29
23	19	31
23	19	47
23	19	61
19	94	23
19	122	23
19	133	23
23	19	141
23	19	186
24	19	22
24	19	30
24	19	32
24	19	44
19	94	24
19	122	24
19	133	24
24	19	142
24	19	152
24	19	186
19	122	40
19	133	40
40	19	143
40	19	162
94	71	19
94	72	19
94	107	19
94	108	19
19	94	118
94	136	19
94	139	19
94	140	19
94	142	19
118	19	37
19	122	118
19	133	118
118	19	143
118	19	144
118	19	174
23	20	21
23	20	29
23	20	31
23	20	40
23	20	47
23	20	61
20	93	23
20	94	23
20	121	23
20	126	23
20	134	23
23	20	141
23	20	186
24	20	22
24	20	30
24	20	32
24	20	44
20	93	24
20	94	24
20	121	24
20	126	24
20	134	24
24	20	142
24	20	152
24	20	186
20	134	41
41	20	144
41	20	163
93	71	20
93	72	20
93	95	20
93	96	20
93	98	20
93	108	20
20	93	112
93	116	20
20	93	118
93	124	20
93	135	20
93	139	20
93	140	20
94	71	20
94	72	20
94	107	20
94	108	20
20	94	112
20	94	118
94	136	20
94	139	20
94	140	20
94	142	20
20	121	112
20	126	112
20	134	112
118	20	37
20	121	118
20	126	118
20	134	118
118	20	143
118	20	144
118	20	174
126	27	20
21	23	45
45	21	61
45	21	85
21	93	45
21	102	45
21	105	45
47	21	80
21	93	47
21	102	47
21	105	47
47	21	170
93	71	21
93	72	21
93	95	21
93	96	21
93	98	21
93	108	21
93	116	21
93	124	21
93	135	21
93	139	21
93	140	21
102	106	21
102	134	21
22	27	44
44	22	34
44	22	46
22	94	44
22	101	44
22	106	44
44	22	119
94	71	22
94	72	22
94	107	22
94	108	22
94	136	22
94	139	22
94	140	22
94	142	22
29	23	165
40	23	143
40	23	162
47	23	80
47	23	170
61	23	43
61	23	155
61	23	167
61	23	168
118	23	37
118	23	143
118	23	144
118	23	174
141	23	45
141	23	83
141	23	109
141	23	143
141	23	155
141	23	171
186	23	107
186	23	144
186	23	164
30	24	41
30	24	166
44	24	34
44	24	46
44	24	119
118	24	37
118	24	143
118	24	144
118	24	174
142	24	34
142	24	46
142	24	62
142	24	94
142	24	110
142	24	144
142	24	156
152	24	68
152	24	84
152	24	110
152	24	112
152	24	185
186	24	107
186	24	144
186	24	164
30	25	41
25	91	30
25	92	30
30	25	166
91	71	25
91	74	25
91	76	25
91	77	25
91	78	25
91	89	25
91	108	25
25	91	135
25	91	136
92	56	25
92	72	25
92	77	25
92	78	25
92	90	25
25	92	135
25	92	136
92	139	25
135	25	34
135	25	55
135	25	80
135	25	85
135	25	93
135	25	116
135	25	173
135	25	177
136	25	33
136	25	40
136	25	41
136	25	46
136	25	56
136	25	79
136	25	94
136	25	143
136	25	173
136	25	174
136	25	176
29	26	40
29	26	165
29	26	186
30	27	41
30	27	166
99	27	34
99	27	95
99	27	96
99	27	97
99	27	120
99	27	124
99	27	143
99	27	155
99	27	156
118	27	37
118	27	143
118	27	144
118	27	174
126	27	40
126	27	41
126	27	153
126	27	170
126	27	177
28	140	31
28	140	32
98	28	93
28	140	98
98	28	142
98	28	143
118	28	37
28	140	118
118	28	143
118	28	144
137	28	45
137	28	55
137	28	80
137	28	111
28	140	137
137	28	155
137	28	173
138	28	46
138	28	56
138	28	79
138	28	86
28	140	138
138	28	173
138	28	179
28	140	174
40	29	118
40	29	143
40	29	162
165	29	116
165	29	162
165	29	164
186	29	107
186	29	144
186	29	164
36	77	30
36	78	30
36	92	30
36	121	30
36	139	30
30	36	166
41	30	118
41	30	144
41	30	163
102	106	30
102	134	30
30	102	166
166	30	164
43	61	33
43	69	33
43	77	33
43	82	33
43	89	33
43	93	33
33	43	143
43	153	33
33	73	143
94	71	33
94	72	33
94	107	33
94	108	33
94	139	33
94	140	33
94	142	33
33	94	143
33	122	143
33	131	143
136	71	33
136	103	33
143	33	39
44	73	34
44	78	34
44	90	34
44	154	34
94	71	34
94	72	34
94	107	34
94	108	34
94	136	34
94	139	34
94	140	34
99	122	34
99	123	34
100	115	34
100	121	34
135	72	34
135	104	34
142	51	34
142	52	34
142	71	34
142	73	34
142	77	34
142	81	34
142	98	34
142	107	34
40	35	118
35	139	40
35	140	40
40	35	143
40	35	162
91	71	35
91	74	35
91	76	35
91	77	35
91	89	35
91	108	35
36	78	41
41	36	118
36	139	41
41	36	144
41	36	163
92	56	36
92	72	36
92	90	36
102	106	36
102	134	36
89	101	37
89	122	37
89	129	37
91	71	37
91	76	37
91	77	37
102	106	37
118	38	37
118	40	37
118	41	37
118	46	37
118	55	37
118	56	37
118	70	37
118	90	37
120	38	37
120	77	37
120	92	37
120	95	37
120	99	37
120	115	37
120	116	37
120	117	37
120	140	37
38	71	118
38	71	120
38	77	118
90	102	38
38	90	120
90	121	38
90	128	38
90	129	38
90	130	38
90	131	38
92	56	38
92	72	38
92	78	38
92	139	38
38	101	118
38	101	120
38	106	118
38	106	120
107	97	38
38	107	118
38	107	120
107	140	38
107	186	38
38	122	118
38	133	118
118	38	143
118	38	144
118	38	174
120	38	40
120	38	81
38	122	120
38	133	120
120	38	169
120	38	180
39	77	47
39	78	47
47	39	80
39	100	47
39	143	47
47	39	170
39	77	144
100	115	39
100	121	39
143	40	39
143	72	39
143	89	39
143	97	39
143	98	39
143	99	39
143	106	39
143	117	39
143	118	39
143	125	39
143	130	39
143	136	39
143	141	39
143	151	39
143	153	39
143	154	39
143	155	39
144	39	164
144	39	166
144	39	177
40	78	118
40	78	143
40	78	162
91	71	40
91	74	40
91	76	40
91	77	40
91	89	40
91	108	40
40	91	143
40	91	162
93	71	40
93	72	40
93	95	40
93	96	40
93	98	40
93	108	40
93	116	40
40	93	118
93	124	40
93	135	40
93	139	40
93	140	40
40	93	143
40	93	162
94	71	40
94	72	40
94	107	40
94	108	40
40	94	118
94	139	40
94	140	40
94	142	40
40	94	143
40	94	162
40	101	118
40	101	143
40	101	162
40	120	118
40	126	118
40	130	118
40	136	118
118	40	144
118	40	174
120	77	40
120	92	40
120	95	40
120	99	40
120	108	40
120	115	40
120	116	40
120	117	40
120	121	40
120	140	40
40	120	143
40	120	162
40	126	143
40	126	162
40	130	162
136	71	40
136	103	40
40	136	162
162	40	111
162	40	151
41	77	118
41	77	144
41	77	163
92	56	41
92	72	41
92	78	41
92	90	41
92	139	41
41	92	144
41	92	163
93	71	41
93	72	41
93	95	41
93	96	41
93	98	41
93	108	41
93	116	41
41	93	118
93	124	41
93	135	41
93	139	41
93	140	41
41	93	144
41	93	163
94	71	41
94	72	41
94	107	41
94	108	41
41	94	118
94	139	41
94	140	41
94	142	41
41	94	144
41	94	163
102	106	41
41	102	118
102	134	41
41	102	144
41	102	163
41	121	118
41	125	118
41	126	118
41	129	118
41	136	118
118	41	143
41	156	118
41	166	118
118	41	174
41	121	144
125	100	41
41	125	144
41	125	163
41	126	144
41	126	163
41	129	144
136	71	41
136	103	41
41	136	144
41	136	163
41	156	144
144	41	164
144	41	177
156	72	41
156	74	41
156	75	41
156	78	41
156	81	41
156	99	41
156	100	41
156	119	41
156	142	41
41	156	163
156	177	41
166	71	41
166	79	41
166	81	41
166	169	41
166	180	41
54	42	59
155	42	109
155	42	128
155	42	143
155	42	184
164	42	115
180	42	48
180	42	150
180	42	152
180	42	162
180	42	166
180	42	172
180	42	173
181	42	81
181	42	82
181	42	152
181	42	162
181	42	163
181	42	171
181	42	172
61	45	43
61	51	43
61	67	43
61	71	43
61	75	43
61	76	43
61	95	43
43	61	119
61	141	43
43	61	145
69	71	43
69	76	43
43	69	145
43	73	119
43	77	119
43	77	145
82	71	43
82	74	43
82	76	43
82	81	43
43	82	119
43	82	145
82	181	43
89	101	43
89	102	43
89	121	43
89	122	43
89	129	43
93	71	43
93	72	43
93	95	43
93	96	43
93	98	43
93	108	43
93	116	43
43	93	119
93	124	43
93	135	43
93	139	43
93	140	43
43	93	145
119	43	45
119	43	46
119	43	79
119	43	80
119	43	84
119	43	154
119	43	156
145	43	80
43	153	145
145	43	172
145	43	173
153	56	43
153	78	43
153	91	43
153	116	43
153	123	43
153	126	43
153	176	43
46	44	57
44	73	46
44	74	46
44	78	46
46	44	79
46	44	84
44	100	46
46	44	118
44	132	46
44	73	119
44	74	119
44	78	119
90	101	44
90	102	44
90	121	44
90	122	44
90	128	44
90	129	44
90	130	44
90	131	44
100	115	44
44	100	119
100	121	44
119	44	45
119	44	79
119	44	80
119	44	84
44	132	119
154	115	44
154	116	44
154	125	44
154	177	44
55	51	45
55	52	45
55	57	45
45	55	61
55	78	45
55	95	45
55	135	45
55	160	45
61	45	47
45	69	61
45	119	61
45	137	61
45	153	61
61	45	155
61	45	167
61	45	168
69	71	45
69	76	45
69	77	45
45	69	85
85	45	47
85	45	83
45	119	85
45	137	85
45	141	85
45	153	85
85	45	167
85	45	168
89	101	45
89	102	45
89	121	45
89	122	45
89	129	45
119	50	45
119	56	45
119	90	45
119	167	45
119	171	45
137	127	45
141	51	45
141	52	45
141	72	45
141	73	45
141	74	45
141	75	45
141	77	45
141	82	45
141	93	45
141	94	45
141	95	45
141	108	45
141	150	45
153	56	45
153	77	45
153	78	45
153	91	45
153	116	45
153	123	45
153	126	45
153	176	45
56	51	46
56	52	46
46	56	57
56	77	46
56	78	46
46	56	79
56	96	46
56	140	46
56	173	46
57	46	53
57	46	54
57	46	55
57	46	64
46	70	57
57	46	83
46	119	57
46	136	57
46	138	57
46	142	57
46	154	57
70	72	46
70	78	46
46	70	79
70	92	46
46	90	79
79	46	111
46	142	79
79	46	146
79	46	152
46	154	79
79	46	165
79	46	166
84	46	68
46	90	84
84	46	110
46	136	84
46	138	84
46	142	84
84	46	185
90	101	46
90	102	46
90	121	46
90	122	46
90	128	46
90	129	46
90	130	46
90	131	46
46	119	118
46	136	118
46	138	118
46	142	118
118	46	143
118	46	144
46	154	118
118	46	174
119	50	46
119	55	46
119	69	46
119	89	46
119	167	46
119	171	46
136	71	46
136	103	46
138	128	46
142	51	46
142	52	46
142	71	46
142	73	46
142	74	46
142	77	46
142	81	46
142	98	46
142	107	46
154	78	46
154	115	46
154	116	46
154	125	46
154	177	46
47	51	80
51	95	47
51	113	47
51	128	47
51	140	47
51	151	47
51	154	47
52	74	47
52	77	47
47	52	80
52	89	47
52	95	47
52	96	47
52	107	47
52	127	47
52	139	47
47	52	170
58	49	47
47	58	80
58	87	47
58	88	47
58	113	47
58	114	47
47	58	170
61	67	47
47	61	80
61	89	47
61	95	47
61	141	47
47	61	170
47	71	80
47	72	80
72	153	47
47	72	170
47	75	80
47	75	170
47	76	170
47	81	80
47	85	80
47	109	80
80	47	111
80	47	146
80	47	151
81	74	47
81	120	47
47	81	170
81	181	47
82	74	47
47	82	170
82	181	47
85	55	47
85	89	47
85	135	47
47	85	170
109	88	47
109	141	47
109	151	47
109	155	47
47	109	170
52	77	48
48	52	80
52	89	48
52	95	48
52	96	48
52	107	48
52	127	48
52	139	48
58	49	48
48	58	80
58	87	48
58	113	48
58	114	48
62	78	48
48	62	80
62	90	48
62	142	48
62	168	48
48	72	80
72	153	48
48	75	80
48	88	80
48	93	80
48	94	80
80	48	111
80	48	146
80	48	151
48	180	80
82	71	48
82	81	48
82	181	48
88	60	48
88	114	48
93	71	48
93	95	48
93	96	48
93	98	48
93	108	48
93	116	48
93	124	48
93	135	48
93	139	48
93	140	48
94	71	48
94	107	48
94	108	48
94	136	48
94	139	48
94	140	48
94	142	48
180	78	48
180	120	48
180	133	48
58	49	63
58	49	185
113	55	49
113	89	49
113	91	49
113	168	49
50	114	53
54	50	59
50	114	54
84	50	68
84	50	110
84	50	185
114	56	50
114	90	50
114	92	50
50	114	119
114	167	50
119	50	79
119	50	80
119	50	154
119	50	156
51	71	54
51	73	54
51	95	54
51	113	54
51	128	54
51	140	54
51	151	54
51	154	54
51	71	55
51	73	55
55	51	83
55	51	85
55	51	118
55	51	119
51	128	55
51	140	55
51	151	55
51	154	55
55	51	167
51	71	56
51	73	56
56	51	84
56	51	86
51	95	56
51	113	56
56	51	114
56	51	118
56	51	119
51	128	56
51	151	56
56	51	153
51	154	56
56	51	167
57	51	53
57	51	64
51	71	57
51	73	57
57	51	83
57	51	84
51	95	57
51	128	57
51	140	57
51	151	57
51	154	57
51	71	59
51	73	59
59	51	83
51	95	59
59	51	111
51	113	59
51	128	59
51	140	59
51	151	59
51	154	59
51	113	61
51	128	61
51	140	61
51	151	61
51	154	61
61	51	155
61	51	167
51	71	63
51	73	63
51	95	63
51	128	63
51	140	63
51	151	63
51	154	63
67	51	65
51	71	67
51	73	67
51	95	67
51	113	67
51	128	67
51	140	67
67	51	147
51	151	67
51	154	67
67	51	167
67	51	184
51	71	109
51	71	141
51	71	168
51	71	174
51	73	87
51	73	103
51	73	109
51	73	168
51	73	174
87	51	64
51	95	87
51	128	87
51	140	87
51	151	87
51	154	87
95	74	51
95	91	51
95	99	51
95	100	51
95	107	51
51	95	109
95	124	51
51	95	142
51	95	168
51	95	170
51	95	174
51	95	175
51	113	103
51	128	103
103	51	136
51	151	103
51	154	103
103	51	173
109	51	64
51	113	109
51	128	109
51	140	109
51	154	109
109	51	184
113	89	51
113	91	51
51	113	141
51	113	142
51	113	170
51	113	174
51	113	175
128	52	51
128	72	51
128	123	51
51	128	141
51	128	142
128	155	51
51	128	168
51	128	170
51	128	174
51	128	175
51	140	141
51	140	142
51	140	168
51	140	170
51	140	174
51	140	175
141	51	83
141	51	143
51	151	141
51	154	141
141	51	155
141	51	171
141	51	186
142	51	62
142	51	94
142	51	110
142	51	144
51	151	142
51	154	142
142	51	156
151	74	51
151	80	51
151	82	51
151	162	51
51	151	168
51	151	170
151	171	51
51	151	174
51	151	175
154	78	51
154	115	51
154	116	51
154	119	51
154	125	51
51	154	168
51	154	170
154	177	51
168	51	62
168	51	65
168	51	66
168	51	112
168	51	147
175	51	172
55	52	63
52	72	55
52	74	55
52	77	55
55	52	83
52	96	55
52	107	55
55	52	113
55	52	118
55	52	119
52	127	55
52	139	55
55	52	167
52	72	56
52	74	56
56	52	84
56	52	86
52	89	56
56	52	92
52	95	56
52	107	56
56	52	114
56	52	118
56	52	119
52	127	56
52	139	56
56	52	153
56	52	167
57	52	53
57	52	54
52	72	57
52	74	57
52	77	57
57	52	83
57	52	84
52	89	57
52	95	57
52	96	57
52	107	57
52	127	57
52	139	57
58	52	54
58	52	63
52	72	58
52	74	58
52	77	58
52	89	58
52	95	58
52	96	58
52	107	58
52	127	58
52	139	58
58	52	185
60	52	53
52	72	60
52	74	60
52	77	60
60	52	86
52	89	60
[truncated: 2,331 more rows]
