# Supplementary material for: Search for computational modules in the C. elegans brain
Source: BMC Biol. 2004 Dec 2;2:25. doi: 10.1186/1741-7007-2-25 (PMC539283; doi:10.1186/1741-7007-2-25)
Supplement: Additional File 3 — Zip file containing files mentioned in Additional file 2 [file 1741-7007-2-25-S3.zip › iList_M3sS_i07.csv]

51	58	1
51	96	1
51	127	1
51	149	1
72	144	1
90	89	1
90	97	1
90	99	1
90	100	1
90	107	1
90	108	1
90	139	1
90	140	1
91	52	1
91	69	1
92	1	18
92	1	25
92	1	36
92	1	38
92	1	41
92	1	70
92	1	96
92	1	114
92	1	120
1	92	145
92	1	175
153	119	1
153	175	1
2	91	15
2	153	15
2	153	54
89	90	2
89	97	2
89	98	2
89	99	2
89	100	2
89	107	2
89	108	2
89	139	2
89	140	2
91	2	11
91	2	17
91	2	25
91	2	35
91	2	37
91	2	40
91	2	53
91	2	63
91	2	95
2	91	119
91	2	120
2	91	145
91	2	175
113	83	2
113	87	2
113	88	2
2	153	118
2	153	145
153	2	43
153	2	45
153	2	55
153	2	72
153	2	80
153	2	143
153	2	144
153	2	171
153	2	174
9	37	3
3	17	89
3	17	118
3	17	120
17	3	128
17	3	143
3	17	162
21	15	3
93	142	3
121	102	3
18	4	48
4	18	68
4	18	90
18	4	103
4	18	118
18	4	144
4	18	163
60	110	4
93	142	4
97	89	4
122	35	4
122	101	4
126	155	4
5	186	7
5	186	11
5	186	40
118	13	5
118	14	5
118	21	5
118	22	5
118	92	5
186	5	107
186	5	144
186	5	164
102	121	6
99	18	7
99	89	7
99	90	7
100	89	7
100	90	7
100	96	7
100	120	7
101	122	7
44	70	8
44	156	8
99	18	8
99	89	8
100	89	8
100	96	8
100	120	8
122	35	8
9	37	15
9	37	17
9	37	21
9	37	186
121	102	9
10	16	18
10	16	38
10	16	186
122	35	10
122	101	10
91	52	11
41	18	12
41	34	12
41	120	12
13	143	15
43	155	13
93	142	13
99	18	13
99	89	13
99	90	13
100	89	13
100	90	13
100	96	13
100	120	13
118	13	16
118	13	37
118	13	144
118	13	174
143	13	39
18	14	48
18	14	103
18	14	120
99	89	14
99	90	14
99	100	14
118	14	15
118	14	16
118	14	37
118	14	143
118	14	174
144	72	14
144	143	14
144	149	14
144	150	14
21	15	45
21	15	47
89	90	15
89	97	15
89	98	15
89	99	15
89	100	15
89	107	15
89	108	15
89	139	15
89	140	15
118	22	15
118	92	15
44	70	16
44	156	16
90	89	16
90	97	16
90	99	16
90	100	16
90	107	16
90	108	16
90	139	16
90	140	16
118	21	16
118	92	16
35	122	17
40	17	118
17	40	128
40	17	162
91	52	17
91	69	17
99	18	17
99	89	17
99	90	17
99	100	17
101	122	17
108	89	17
108	90	17
108	98	17
121	102	17
139	89	17
139	90	17
140	89	17
140	90	17
18	41	48
18	41	103
41	18	118
41	18	163
18	99	48
92	51	18
92	118	18
92	154	18
99	18	34
99	18	95
99	18	96
99	18	97
18	99	103
99	18	124
99	18	143
18	99	144
99	18	155
99	18	156
102	121	18
107	89	18
107	90	18
108	89	18
108	90	18
108	98	18
108	139	18
122	35	18
122	101	18
140	89	18
140	90	18
122	35	19
122	101	19
93	142	20
121	102	20
126	155	20
21	118	45
21	118	47
93	142	21
102	121	21
118	21	37
118	21	143
118	21	144
118	21	174
22	118	44
101	122	22
118	22	37
118	22	143
118	22	144
118	22	174
91	52	25
91	69	25
92	51	25
92	118	25
92	154	25
140	89	28
140	90	28
102	121	30
101	122	32
40	33	118
40	33	162
43	155	33
122	35	33
122	101	33
41	34	118
41	34	144
41	34	163
44	70	34
44	156	34
99	89	34
99	90	34
100	89	34
100	90	34
100	96	34
100	120	34
142	93	34
142	96	34
35	122	40
91	52	35
91	69	35
122	35	38
122	35	89
122	35	90
122	35	99
122	35	107
122	35	162
139	89	35
139	90	35
139	108	35
140	89	35
140	90	35
92	51	36
92	118	36
92	154	36
139	89	36
139	90	36
139	108	36
89	90	37
89	97	37
89	98	37
89	99	37
89	100	37
89	107	37
89	139	37
89	140	37
91	52	37
91	69	37
108	90	37
108	98	37
108	139	37
118	92	37
120	41	37
120	96	37
120	100	37
90	89	38
90	97	38
90	99	38
90	100	38
90	108	38
90	139	38
90	140	38
92	51	38
92	154	38
107	89	38
100	89	39
100	90	39
100	96	39
100	99	39
100	120	39
143	149	39
143	165	39
91	52	40
91	69	40
93	142	40
101	122	40
40	155	118
120	41	40
120	96	40
120	100	40
155	40	109
155	40	128
155	40	184
92	51	41
92	154	41
93	142	41
41	120	118
120	41	81
41	120	144
41	120	163
120	41	169
120	41	180
126	155	41
156	44	41
156	62	41
156	112	41
166	168	41
166	182	41
166	183	41
61	109	43
69	91	43
82	180	43
89	90	43
89	97	43
89	98	43
89	99	43
89	100	43
89	107	43
89	108	43
89	139	43
89	140	43
93	142	43
43	155	119
43	155	145
153	175	43
155	43	109
155	43	128
155	43	143
155	43	184
44	156	46
70	44	53
70	44	54
70	44	84
70	44	118
44	70	119
70	44	173
90	89	44
90	97	44
90	99	44
90	107	44
90	108	44
90	139	44
90	140	44
100	89	44
100	96	44
100	99	44
100	120	44
154	92	44
156	44	123
156	44	127
156	44	168
156	44	172
55	109	45
55	173	45
69	91	45
89	90	45
89	97	45
89	98	45
89	99	45
89	100	45
89	107	45
89	108	45
89	139	45
89	140	45
119	86	45
119	173	45
137	178	45
153	175	45
56	110	46
46	62	57
46	86	57
46	172	57
62	46	48
62	46	64
46	62	79
46	62	84
46	62	118
62	46	152
62	46	167
46	114	79
46	172	84
46	86	118
86	46	167
90	89	46
90	97	46
90	99	46
90	100	46
90	107	46
90	108	46
90	139	46
90	140	46
114	46	50
114	46	58
114	46	60
114	46	88
46	114	118
46	172	118
119	153	46
119	173	46
142	93	46
142	96	46
154	92	46
172	46	152
51	92	47
51	96	47
51	127	47
51	149	47
52	91	47
52	159	47
58	50	47
58	84	47
58	110	47
72	144	47
81	79	47
81	152	47
81	180	47
81	183	47
82	180	47
109	55	47
109	59	47
109	67	47
109	111	47
109	167	47
52	91	48
52	159	48
58	50	48
58	51	48
58	84	48
58	109	48
62	156	48
62	172	48
72	144	48
48	110	80
88	57	48
88	87	48
88	113	48
93	142	48
110	48	64
110	48	68
110	48	112
110	48	185
180	81	48
180	181	48
54	49	59
49	54	83
113	87	49
113	88	49
50	58	53
58	50	63
50	58	119
58	50	185
51	92	54
51	96	54
51	127	54
51	149	54
51	58	55
51	92	55
51	96	55
51	127	55
51	149	55
51	58	56
51	127	56
51	149	56
51	58	57
51	92	57
51	96	57
51	127	57
51	149	57
51	58	59
51	58	61
51	58	67
51	58	103
51	58	141
51	58	142
51	58	168
51	58	170
51	58	174
51	58	175
58	51	185
51	92	59
51	96	59
51	127	59
51	149	59
51	92	61
51	96	61
51	127	61
51	149	61
51	92	63
51	96	63
51	127	63
51	149	63
51	92	67
51	96	67
51	127	67
51	149	67
51	92	87
51	96	87
51	127	87
51	149	87
92	51	53
92	51	70
51	92	103
51	92	109
92	51	114
92	51	120
51	92	141
51	92	142
51	92	168
51	92	170
51	92	174
95	104	51
96	51	52
96	51	79
96	51	93
51	96	109
96	51	116
51	96	141
96	51	152
51	96	168
51	96	170
96	51	172
96	51	173
51	96	174
51	96	175
51	127	103
51	149	103
51	127	109
51	149	109
113	83	51
113	88	51
127	51	52
127	51	98
127	51	116
127	51	137
51	127	141
51	127	142
127	51	159
127	51	165
51	127	168
51	127	170
51	127	174
51	127	175
127	51	178
140	89	51
140	90	51
51	149	141
51	149	142
149	51	150
51	149	168
149	51	169
51	149	170
51	149	174
51	149	175
149	51	181
52	91	55
52	159	55
52	91	56
52	159	56
52	91	57
52	159	57
52	91	58
52	159	58
52	91	60
52	159	60
52	91	62
52	159	62
52	91	64
52	159	64
72	144	52
52	91	85
52	159	85
52	91	87
52	159	87
52	91	88
52	159	88
89	90	52
89	97	52
89	98	52
89	99	52
89	100	52
89	108	52
89	140	52
91	52	53
91	52	54
91	52	63
52	91	110
91	52	113
91	52	118
91	52	120
52	91	128
52	91	141
52	91	142
52	91	149
52	91	150
91	52	153
52	91	155
52	91	168
52	91	169
52	91	174
95	103	52
95	104	52
96	100	52
96	103	52
96	104	52
96	115	52
96	120	52
107	90	52
52	159	110
139	90	52
139	108	52
52	159	141
52	159	142
52	159	149
52	159	155
159	52	146
52	159	168
52	159	169
52	159	174
52	159	175
57	87	53
57	88	53
60	110	53
91	69	53
92	118	53
92	154	53
57	87	54
57	88	54
58	84	54
58	110	54
91	69	54
109	55	54
109	61	54
109	67	54
109	111	54
109	167	54
57	87	55
57	88	55
55	109	63
55	173	63
55	109	83
55	173	83
55	109	85
55	173	85
89	90	55
89	97	55
89	98	55
89	99	55
89	100	55
89	107	55
89	108	55
89	139	55
89	140	55
95	103	55
95	104	55
95	128	55
109	55	64
109	55	87
55	109	113
55	109	118
55	109	119
55	109	168
109	55	184
55	173	113
55	173	118
137	178	55
153	175	55
55	173	167
55	173	168
173	55	56
173	55	149
173	55	150
173	55	170
173	55	186
56	110	86
90	89	56
90	97	56
90	99	56
90	100	56
90	107	56
90	108	56
90	139	56
56	110	92
96	100	56
96	103	56
96	104	56
96	115	56
96	120	56
96	142	56
110	56	62
110	56	64
110	56	68
110	56	112
56	110	114
56	110	118
56	110	119
56	110	153
56	110	167
56	110	168
110	56	185
140	89	56
173	159	56
57	87	83
57	88	83
57	87	84
57	88	84
87	57	58
87	57	63
88	57	58
88	57	63
90	89	57
90	97	57
90	99	57
90	100	57
90	107	57
90	108	57
90	139	57
90	140	57
109	58	57
109	59	57
109	61	57
109	67	57
109	111	57
109	167	57
58	84	63
58	109	63
58	110	63
84	58	68
109	58	64
109	58	184
58	109	185
110	58	62
110	58	64
110	58	68
110	58	112
113	83	58
59	109	83
109	59	64
109	59	87
109	59	184
60	110	86
110	60	62
110	60	64
110	60	68
110	60	185
114	84	60
67	111	61
89	90	61
89	97	61
89	98	61
89	99	61
89	100	61
89	107	61
89	108	61
89	139	61
89	140	61
95	103	61
95	104	61
95	128	61
109	61	64
109	61	87
61	109	168
109	61	184
62	156	64
62	172	64
72	144	62
62	156	86
62	172	86
90	89	62
90	97	62
90	99	62
90	100	62
90	107	62
90	108	62
90	139	62
90	140	62
110	87	62
110	88	62
142	93	62
142	96	62
62	156	152
156	62	123
156	62	127
62	156	167
62	172	167
168	166	62
67	109	63
67	111	63
87	110	63
88	110	63
91	69	63
113	83	63
87	113	64
88	113	64
109	67	64
109	111	64
109	167	64
67	109	65
67	111	65
167	109	65
167	146	65
168	152	65
168	166	65
184	65	111
184	65	146
168	152	66
168	166	66
109	67	87
67	109	147
67	111	167
84	114	68
110	87	68
110	88	68
68	112	185
152	81	68
152	168	68
89	90	69
89	97	69
89	98	69
89	99	69
89	100	69
89	107	69
89	108	69
89	139	69
89	140	69
91	69	95
91	69	113
91	69	118
69	91	119
91	69	120
91	69	153
69	91	173
91	69	175
72	144	70
90	89	70
90	97	70
90	99	70
90	100	70
90	107	70
90	108	70
90	139	70
90	140	70
92	154	70
72	144	92
72	144	93
72	144	94
72	144	128
72	144	135
72	144	141
72	144	145
72	144	156
144	72	164
144	72	166
72	144	169
72	144	171
72	144	172
72	144	173
72	144	175
144	72	177
72	144	180
72	144	181
153	119	72
81	79	82
81	79	142
81	79	145
81	79	147
81	79	156
79	81	165
81	79	167
81	79	168
81	79	182
81	79	186
96	100	79
96	103	79
96	104	79
96	115	79
96	120	79
96	142	79
79	172	111
119	153	79
119	173	79
79	172	146
79	172	165
79	172	166
82	180	80
80	171	111
119	86	80
119	173	80
137	178	80
145	181	80
80	171	146
153	175	80
81	180	96
81	183	96
81	152	111
81	180	111
81	183	111
120	100	81
81	152	142
81	180	142
81	183	142
81	152	145
81	180	145
81	183	145
81	180	146
81	183	146
81	152	147
81	180	147
81	183	147
152	81	84
152	81	110
152	81	112
81	152	156
81	152	166
81	152	167
81	152	182
152	81	185
81	152	186
81	180	156
81	183	156
81	180	167
81	183	167
81	180	168
180	81	150
180	81	162
180	81	164
180	81	172
180	81	173
81	180	182
81	180	186
183	81	112
81	183	186
82	180	141
82	180	144
82	180	146
82	180	151
82	180	165
180	82	162
180	82	166
180	82	172
180	82	173
82	180	182
82	180	183
82	180	186
181	145	82
84	114	110
114	84	88
84	114	185
119	153	84
119	173	84
152	168	84
154	92	84
89	90	85
89	97	85
89	98	85
89	99	85
89	100	85
89	107	85
89	108	85
89	139	85
89	140	85
90	89	86
90	97	86
90	99	86
90	100	86
90	107	86
90	108	86
90	139	86
90	140	86
119	86	154
119	86	156
89	90	87
89	97	87
89	98	87
89	99	87
89	100	87
89	107	87
89	108	87
89	139	87
89	140	87
109	111	87
109	167	87
110	87	112
110	87	185
88	110	109
88	113	109
110	88	112
110	88	185
89	90	91
90	89	92
89	90	113
90	89	114
89	90	143
90	89	172
89	97	91
89	98	91
89	99	91
89	100	91
89	107	91
89	139	91
89	140	91
89	97	113
89	97	118
89	97	119
89	97	145
89	97	173
98	89	93
89	98	113
89	98	118
89	98	119
98	89	142
89	98	145
89	98	173
99	89	95
99	89	96
89	99	113
89	99	118
89	99	119
99	89	120
99	89	124
89	99	145
99	89	155
99	89	156
89	99	173
100	89	95
89	100	113
100	89	116
89	100	118
89	100	119
100	89	123
100	89	125
89	100	143
100	89	144
89	100	145
100	89	155
100	89	156
89	100	173
107	89	94
107	89	95
89	107	113
89	107	118
89	107	119
107	89	142
89	107	143
89	107	145
89	107	173
107	89	176
107	89	177
108	89	93
108	89	94
89	108	113
89	108	118
89	108	119
108	89	120
108	89	141
89	108	143
89	108	145
89	108	173
89	139	113
89	140	113
89	139	118
89	140	118
89	139	119
89	140	119
139	89	92
139	89	93
139	89	94
139	89	96
139	89	104
139	89	116
89	139	143
89	139	145
89	139	173
140	89	93
140	89	94
140	89	95
140	89	96
140	89	103
140	89	115
140	89	116
140	89	120
89	140	143
89	140	145
89	140	173
140	89	177
90	97	92
90	99	92
90	100	92
90	107	92
90	108	92
90	140	92
90	97	98
90	97	114
90	97	118
90	97	119
97	90	143
90	97	145
90	97	172
90	97	173
90	99	98
90	107	98
90	140	98
99	90	95
99	90	96
90	99	114
90	99	118
90	99	119
99	90	120
99	90	124
99	90	143
90	99	145
99	90	155
99	90	156
90	99	172
90	99	173
100	90	95
90	100	114
100	90	116
90	100	118
90	100	119
100	90	123
100	90	125
100	90	144
90	100	145
100	90	155
100	90	156
90	100	172
90	100	173
107	90	94
107	90	95
90	107	114
90	107	118
90	107	119
107	90	142
90	107	145
90	107	172
90	107	173
107	90	176
107	90	177
108	90	91
108	90	93
108	90	94
90	108	114
90	108	118
90	108	119
108	90	120
108	90	141
90	108	145
90	108	172
90	108	173
90	139	114
90	140	114
90	139	118
90	140	118
90	139	119
90	140	119
128	95	90
139	90	93
139	90	94
139	90	96
139	90	104
139	90	116
90	139	145
90	139	172
90	139	173
140	90	93
140	90	94
140	90	95
140	90	96
140	90	103
140	90	115
140	90	116
140	90	120
90	140	145
90	140	172
90	140	173
140	90	177
108	98	91
108	139	91
92	118	96
92	154	96
92	118	114
92	154	114
92	118	120
118	92	143
118	92	144
118	92	174
92	118	175
92	154	120
139	108	92
154	92	123
154	92	143
154	92	144
154	92	172
154	92	174
95	103	93
95	104	93
95	128	93
96	100	93
96	103	93
96	104	93
96	115	93
96	120	93
116	123	93
124	115	93
93	142	141
142	93	94
142	93	110
142	93	144
142	93	156
108	98	94
142	96	94
100	96	95
95	103	115
95	103	116
95	103	120
95	103	127
103	95	136
95	103	141
95	103	151
95	103	159
95	103	167
103	95	173
95	104	115
95	104	116
95	104	120
95	104	127
104	95	135
95	104	141
104	95	144
95	104	151
95	104	159
95	104	167
104	95	173
104	95	177
95	128	116
95	128	120
95	128	127
128	95	97
128	95	138
95	128	141
95	128	151
95	128	167
128	95	173
128	95	179
100	96	98
100	96	125
96	100	127
96	100	128
100	96	144
96	100	152
100	96	155
100	96	156
96	100	172
96	100	173
96	103	116
96	103	127
96	103	128
103	96	136
96	103	152
96	103	172
96	104	116
96	104	127
96	104	128
104	96	135
104	96	144
96	104	152
96	104	172
104	96	177
96	115	116
96	115	127
115	96	144
96	115	152
115	96	154
96	115	172
96	115	173
115	96	174
115	96	175
115	96	186
96	142	116
96	120	127
96	120	128
96	120	152
120	96	169
96	120	172
96	120	173
120	96	180
123	174	96
96	142	127
96	142	128
139	108	96
142	96	110
142	96	144
96	142	152
142	96	156
96	142	172
96	142	173
99	100	97
100	99	98
100	120	98
108	98	120
108	98	141
98	108	142
98	108	143
100	99	116
99	100	124
100	99	125
99	100	143
100	99	144
122	101	99
123	116	99
123	174	99
115	124	100
100	120	123
100	120	125
100	120	144
100	120	155
100	120	156
120	100	169
120	100	180
121	102	100
122	101	107
101	122	155
122	101	162
121	102	108
121	102	120
102	121	156
121	102	163
124	115	103
103	176	173
176	103	153
176	103	155
139	108	104
108	139	120
139	108	116
108	139	141
155	126	109
155	162	109
167	109	112
167	109	114
167	109	119
167	109	165
152	168	110
137	178	111
146	167	111
162	155	111
162	169	111
156	112	123
156	112	127
156	112	172
168	166	112
183	165	112
183	166	112
183	182	112
168	152	113
168	166	113
168	167	113
167	146	114
167	168	114
115	124	120
115	124	123
115	124	144
115	124	154
115	124	186
116	123	120
116	123	124
123	116	128
116	123	144
123	116	159
123	116	169
165	143	116
165	182	116
165	183	116
117	172	120
117	172	143
117	172	146
172	117	152
117	172	174
153	119	143
153	119	144
119	153	154
119	153	156
153	119	174
119	173	154
119	173	156
167	146	119
167	168	119
171	145	119
173	119	149
173	119	150
173	119	170
173	119	186
123	174	128
123	174	159
123	174	169
126	155	153
155	126	128
155	126	143
126	155	170
126	155	177
155	126	184
155	162	128
137	178	155
137	178	173
150	144	141
144	143	164
144	143	166
144	143	177
149	143	150
149	143	169
149	143	181
153	175	143
155	162	143
165	143	162
165	143	164
144	149	164
144	149	166
149	144	169
144	149	177
149	144	181
144	150	164
144	150	166
144	150	177
153	175	144
171	145	151
145	171	172
145	171	173
145	181	173
181	145	152
181	145	162
181	145	163
181	145	164
146	147	152
147	146	185
146	167	152
159	173	146
167	146	165
182	165	146
182	166	146
182	183	146
168	152	147
168	166	147
168	167	147
173	159	149
180	181	150
162	155	151
162	169	151
153	175	171
175	153	172
155	162	184
173	159	170
173	159	186
165	182	162
165	183	162
169	162	166
166	163	164
181	180	163
165	183	164
166	168	164
166	183	164
182	183	164
167	168	165
183	165	168
180	181	166
167	168	184
183	182	168
181	180	171
175	174	172
180	181	173
