# Supplementary material for: Search for computational modules in the C. elegans brain
Source: BMC Biol. 2004 Dec 2;2:25. doi: 10.1186/1741-7007-2-25 (PMC539283; doi:10.1186/1741-7007-2-25)
Supplement: Additional File 3 — Zip file containing files mentioned in Additional file 2 [file 1741-7007-2-25-S3.zip › iList_M3sS_i08.csv]

1	92	2
1	92	91
92	1	56
92	1	139
1	92	153
145	171	1
145	181	1
15	21	2
54	49	2
2	153	71
2	153	89
91	2	74
91	2	76
91	2	78
91	2	108
2	153	113
118	13	2
118	14	2
118	21	2
118	22	2
118	92	2
119	86	2
119	173	2
145	171	2
145	181	2
153	2	56
153	2	78
153	2	116
153	2	123
153	2	126
153	2	176
3	17	21
3	17	23
17	3	26
3	17	31
17	3	35
3	17	47
17	3	91
3	17	93
3	17	94
17	3	99
17	3	101
17	3	108
3	17	125
3	17	131
17	3	139
17	3	140
89	90	3
89	97	3
89	98	3
89	99	3
89	100	3
89	107	3
89	108	3
89	139	3
89	140	3
118	13	3
118	14	3
118	22	3
118	92	3
120	41	3
120	96	3
120	100	3
162	155	3
162	169	3
4	18	16
18	4	6
4	18	22
4	18	24
18	4	27
4	18	32
4	18	60
18	4	92
4	18	93
4	18	94
4	18	97
18	4	102
18	4	107
18	4	108
4	18	126
4	18	132
18	4	140
68	112	4
90	89	4
90	99	4
90	100	4
90	107	4
90	108	4
90	139	4
90	140	4
118	13	4
118	14	4
118	21	4
118	92	4
120	41	4
120	96	4
120	100	4
163	166	4
5	186	35
40	17	5
40	33	5
40	155	5
5	186	101
5	186	118
5	186	122
186	5	6
186	5	9
186	5	10
186	5	24
186	5	73
186	5	74
186	5	81
186	5	82
186	5	115
186	5	141
186	5	157
186	5	173
18	14	6
18	99	6
41	34	6
41	120	6
9	37	7
13	118	7
33	40	7
143	144	7
143	149	7
143	165	7
10	16	8
14	18	8
14	118	8
41	18	8
41	120	8
90	89	8
90	97	8
90	107	8
90	108	8
90	139	8
90	140	8
17	40	9
21	118	9
9	37	23
37	9	74
37	9	78
37	9	89
37	9	91
37	9	102
37	9	108
37	9	118
37	9	120
37	9	134
16	10	26
16	10	28
16	10	32
16	10	44
16	10	90
16	10	118
10	16	122
18	14	10
18	41	10
18	99	10
22	118	10
13	143	19
13	143	21
13	143	27
13	143	28
13	118	43
13	143	43
13	118	77
13	118	93
13	143	93
13	118	99
13	118	100
13	143	100
118	13	20
118	13	23
118	13	24
118	13	38
118	13	40
118	13	41
118	13	46
118	13	55
118	13	56
118	13	70
118	13	89
118	13	90
118	13	91
143	13	17
143	13	33
143	13	40
143	13	71
143	13	72
143	13	89
143	13	97
143	13	98
143	13	106
143	13	117
143	13	125
143	13	130
143	13	136
143	13	141
143	13	151
143	13	153
143	13	154
143	13	155
14	18	20
14	18	22
14	18	26
18	14	27
14	18	28
18	14	77
18	14	92
18	14	102
18	14	107
18	14	108
18	14	122
18	14	140
14	34	20
14	34	22
14	34	26
14	118	26
14	34	28
34	14	44
34	14	74
34	14	94
34	14	100
34	14	132
34	14	135
34	14	142
14	34	144
14	118	99
118	14	19
118	14	23
118	14	24
118	14	27
118	14	38
118	14	40
118	14	41
118	14	46
118	14	55
118	14	56
118	14	70
118	14	89
118	14	90
118	14	91
15	21	26
15	21	27
15	21	28
15	21	31
15	21	89
21	15	93
21	15	102
21	15	105
17	40	26
40	17	19
40	17	23
40	17	29
40	17	93
40	17	94
17	40	99
17	40	108
40	17	120
17	40	121
40	17	126
40	17	130
40	17	136
17	40	139
17	40	140
128	95	17
143	144	17
143	149	17
143	165	17
18	41	27
41	18	20
41	18	30
41	18	36
41	18	93
41	18	94
18	41	107
18	41	108
41	18	121
18	41	122
41	18	125
41	18	126
41	18	129
41	18	136
18	41	140
41	18	156
41	18	166
48	110	18
18	99	77
18	99	92
18	99	102
18	99	107
18	99	108
99	18	123
18	99	140
103	95	18
103	96	18
103	176	18
120	96	18
120	100	18
144	72	18
144	143	18
144	149	18
144	150	18
40	33	19
40	155	19
118	21	19
118	22	19
118	92	19
41	34	20
41	120	20
112	68	20
112	156	20
118	21	20
118	22	20
118	92	20
21	118	93
21	118	102
21	118	105
118	21	24
118	21	27
118	21	28
118	21	38
118	21	40
118	21	41
118	21	46
118	21	55
118	21	56
118	21	70
118	21	89
118	21	90
118	21	91
44	70	22
44	156	22
22	118	94
22	118	101
22	118	106
118	22	23
118	22	28
118	22	38
118	22	40
118	22	41
118	22	46
118	22	55
118	22	56
118	22	70
118	22	89
118	22	90
118	22	91
40	33	23
40	155	23
61	109	23
118	92	23
44	70	24
44	156	24
118	92	24
142	93	24
142	96	24
152	81	24
152	168	24
99	89	27
99	90	27
99	100	27
118	92	27
126	155	27
98	89	28
98	108	28
118	92	28
137	178	28
174	123	28
174	175	28
40	33	29
40	155	29
165	143	29
165	182	29
165	183	29
41	34	30
41	120	30
166	163	30
166	168	30
166	182	30
166	183	30
40	33	35
33	40	43
33	40	73
40	33	78
40	33	91
40	33	93
40	33	101
40	33	120
33	40	122
40	33	126
40	33	130
33	40	131
143	144	33
143	149	33
143	165	33
41	34	36
34	41	44
34	41	74
41	34	77
41	34	92
41	34	93
34	41	99
34	41	100
41	34	102
41	34	121
41	34	125
41	34	126
41	34	129
34	41	132
34	41	135
41	34	136
34	41	142
41	34	156
41	34	166
40	155	35
35	122	78
35	122	91
35	122	139
35	122	140
41	120	36
120	41	38
120	96	38
120	100	38
144	72	39
144	149	39
144	150	39
40	155	78
40	155	91
40	155	93
40	155	94
118	92	40
40	155	120
40	155	130
40	155	136
143	144	40
143	149	40
143	165	40
155	40	42
155	40	52
155	40	61
155	40	71
155	40	74
155	40	77
155	40	99
155	40	100
155	40	131
155	40	133
155	40	134
155	40	137
155	40	141
155	40	176
162	169	40
41	120	93
41	120	94
41	120	102
120	41	78
120	41	91
120	41	95
120	41	99
120	41	108
120	41	115
120	41	116
120	41	117
41	120	125
41	120	126
41	120	129
41	120	136
120	41	140
41	120	156
41	120	166
144	72	41
144	143	41
144	149	41
144	150	41
54	49	42
155	43	42
155	126	42
155	162	42
180	81	42
180	82	42
181	145	42
43	155	69
43	155	73
43	155	82
43	155	89
43	155	93
119	86	43
119	173	43
145	171	43
145	181	43
43	155	153
155	43	52
155	43	71
155	43	74
155	43	99
155	43	100
155	43	101
155	43	131
155	43	133
155	43	134
155	43	137
155	43	141
155	43	176
46	62	44
46	86	44
46	114	44
46	172	44
70	44	72
44	70	73
44	70	74
70	44	92
44	70	100
70	44	114
44	70	132
44	70	154
44	156	73
44	156	90
119	86	44
119	153	44
119	173	44
44	156	132
44	156	154
156	44	72
156	44	75
156	44	81
156	44	99
156	44	102
156	44	142
156	44	177
61	109	45
46	62	56
46	172	56
57	87	46
57	88	46
62	46	52
46	62	70
62	46	72
62	46	74
62	46	75
62	46	76
62	46	78
62	46	110
46	62	119
46	62	136
46	62	138
46	62	154
62	46	168
46	86	70
46	172	70
79	81	46
84	58	46
86	46	60
86	46	74
46	86	136
46	86	142
46	86	154
114	46	92
46	114	119
46	114	136
46	114	138
46	114	142
46	114	154
114	46	167
118	92	46
46	172	119
46	172	136
46	172	138
46	172	142
172	46	71
172	46	72
172	46	73
172	46	74
172	46	96
172	46	145
172	46	156
172	46	175
172	46	180
172	46	181
172	46	185
80	171	47
48	110	72
48	110	73
48	110	74
48	110	75
48	110	76
80	171	48
48	110	82
48	110	93
48	110	94
110	48	84
110	48	142
110	48	152
48	110	180
54	49	50
54	49	51
54	49	57
54	49	70
54	49	91
54	49	109
49	54	113
58	50	49
58	51	49
58	84	49
58	109	49
58	110	49
58	50	52
58	50	87
58	50	88
58	50	113
119	86	50
119	153	50
119	173	50
55	173	51
56	110	51
57	88	51
58	51	52
51	58	71
51	58	73
58	51	88
51	58	95
58	51	114
51	58	128
51	58	140
51	58	151
51	58	154
67	111	51
51	92	71
51	92	73
51	127	73
51	149	73
87	88	51
87	110	51
92	51	72
92	51	77
92	51	78
92	51	90
51	92	95
51	92	113
51	92	128
92	51	139
51	92	140
51	92	151
51	96	95
51	149	95
96	51	74
96	51	81
96	51	99
51	96	113
96	51	123
96	51	124
96	51	139
51	96	151
51	96	154
103	176	51
109	111	51
109	167	51
51	127	113
51	149	113
51	127	128
51	127	140
51	127	151
51	127	154
127	51	156
51	149	128
51	149	140
142	93	51
149	51	52
149	51	72
149	51	74
149	51	75
149	51	76
51	149	151
51	149	154
149	51	173
168	152	51
168	166	51
168	167	51
174	123	51
175	153	51
55	109	52
55	173	52
58	84	52
58	109	52
62	156	52
62	172	52
52	91	72
52	159	72
52	159	74
52	159	77
87	113	52
88	113	52
52	159	89
91	52	71
91	52	76
91	52	78
52	91	96
52	91	107
91	52	108
52	91	127
52	91	139
52	159	96
52	159	107
52	159	139
142	93	52
149	143	52
149	144	52
150	144	52
155	126	52
155	162	52
159	52	123
168	152	52
168	166	52
168	167	52
169	162	52
174	123	52
175	153	52
55	173	57
55	109	78
55	109	89
55	109	95
55	173	95
109	55	88
55	109	135
55	109	137
109	55	141
109	55	151
55	109	153
109	55	155
55	109	160
113	87	55
113	88	55
118	92	55
119	86	55
55	173	153
55	173	160
167	146	55
168	152	55
168	166	55
173	55	69
173	55	70
173	55	71
173	55	72
173	55	73
173	55	77
173	55	90
173	55	96
173	55	103
173	55	104
173	55	128
173	55	136
173	55	138
173	55	145
173	55	157
173	55	180
173	55	187
56	110	77
56	110	78
84	58	56
56	110	90
92	154	56
56	110	96
56	110	136
56	110	138
56	110	140
110	56	142
110	56	152
56	110	173
153	175	56
167	109	56
167	146	56
168	152	56
168	166	56
84	58	57
87	57	71
87	57	89
57	87	90
57	87	114
88	57	60
57	88	90
84	58	70
84	58	86
58	84	87
58	84	88
58	84	113
84	58	119
84	58	152
84	58	154
58	109	113
58	109	114
109	58	141
109	58	151
109	58	155
58	110	113
58	110	114
110	58	142
110	58	152
83	113	59
109	59	88
109	59	141
109	59	151
109	59	155
86	119	60
88	87	60
88	113	60
110	60	84
60	110	114
110	60	142
110	60	152
112	68	60
112	156	60
61	109	71
61	109	73
61	109	75
61	109	76
61	109	89
61	109	95
109	61	88
109	61	151
155	126	61
155	162	61
167	146	61
168	152	61
168	166	61
62	172	75
62	156	76
62	172	76
62	172	78
86	119	62
62	156	90
62	156	110
62	172	110
62	172	142
152	81	62
156	62	81
156	62	99
156	62	100
156	62	102
156	62	119
156	62	177
167	109	62
167	146	62
62	172	168
172	62	71
172	62	73
172	62	96
172	62	145
172	62	154
172	62	175
172	62	180
172	62	181
172	62	185
147	146	65
65	184	168
184	65	109
184	65	155
112	156	66
167	109	66
167	146	66
109	67	88
109	67	141
109	67	151
109	67	155
111	67	74
111	67	75
111	67	76
111	67	78
111	67	79
111	67	80
111	67	81
111	67	137
111	67	146
111	67	151
111	67	162
147	146	67
167	146	67
167	168	67
68	112	84
112	68	76
112	68	146
112	68	147
112	68	167
112	68	168
112	68	183
91	69	74
91	69	78
91	69	108
119	86	69
119	153	69
173	159	69
173	119	70
173	159	70
82	180	71
87	88	71
87	110	71
87	113	71
95	104	71
95	128	71
96	100	71
96	104	71
96	115	71
96	120	71
103	176	71
143	165	71
144	72	71
155	126	71
155	162	71
166	163	71
166	168	71
166	182	71
166	183	71
169	162	71
171	80	71
172	79	71
172	117	71
173	119	71
173	159	71
175	153	71
175	174	71
181	180	71
92	118	72
92	154	72
93	142	72
104	95	72
104	96	72
128	95	72
143	165	72
144	72	76
144	72	78
144	72	82
144	72	100
144	72	115
144	72	116
144	72	118
144	72	142
144	72	154
144	72	186
156	112	72
169	162	72
171	80	72
172	79	72
172	117	72
173	119	72
173	159	72
175	174	72
180	81	72
180	82	72
81	183	73
95	103	73
95	104	73
95	128	73
96	100	73
96	103	73
96	104	73
96	120	73
115	124	73
142	93	73
146	167	73
150	144	73
152	168	73
172	117	73
173	119	73
173	159	73
175	153	73
175	174	73
81	183	74
86	119	74
95	103	74
95	104	74
95	128	74
96	100	74
96	103	74
96	104	74
96	115	74
96	120	74
111	109	74
142	93	74
146	167	74
149	143	74
149	144	74
150	144	74
152	168	74
155	126	74
155	162	74
156	112	74
172	117	74
79	81	75
79	172	75
111	109	75
145	171	75
149	143	75
149	144	75
150	144	75
156	112	75
180	81	75
180	82	75
111	109	76
112	156	76
144	143	76
149	143	76
162	155	76
162	169	76
167	109	76
167	146	76
167	168	76
180	81	76
92	118	77
92	154	77
115	96	77
115	124	77
120	96	77
120	100	77
142	93	77
142	96	77
143	144	77
143	149	77
143	165	77
150	144	77
153	119	77
153	175	77
155	126	77
173	119	77
173	159	77
181	145	77
181	180	77
183	81	77
183	165	77
183	166	77
183	182	77
92	118	78
111	109	78
115	96	78
115	124	78
120	96	78
120	100	78
144	143	78
144	149	78
153	119	78
153	175	78
156	112	78
171	80	78
171	145	78
173	119	78
173	159	78
180	81	78
180	82	78
181	145	78
79	81	86
79	81	119
81	79	120
79	81	136
79	81	138
79	81	161
81	79	181
79	172	86
111	109	79
79	172	119
79	172	136
79	172	138
146	147	79
146	167	79
152	168	79
79	172	161
165	143	79
165	182	79
165	183	79
166	163	79
166	168	79
166	182	79
166	183	79
172	79	90
172	79	145
172	79	154
172	79	156
172	79	175
172	79	180
172	79	181
172	79	185
80	171	82
111	109	80
80	171	135
80	171	137
146	147	80
146	167	80
171	80	141
171	80	181
96	100	81
96	103	81
96	104	81
96	115	81
111	109	81
81	152	120
81	183	120
142	93	81
145	171	81
152	81	172
156	112	81
166	163	81
167	109	81
180	81	133
81	183	181
182	165	81
144	143	82
144	149	82
146	147	82
146	167	82
152	168	82
165	143	82
180	82	120
180	82	133
182	166	82
183	166	82
83	113	85
113	83	89
113	83	91
83	113	141
113	83	168
84	114	86
110	87	84
110	88	84
114	84	90
114	84	92
84	114	119
84	114	152
84	114	154
114	84	167
167	109	85
167	146	85
168	152	85
168	166	85
119	86	89
86	119	138
119	86	171
167	109	86
167	146	86
167	168	86
87	88	89
88	87	114
87	110	89
87	110	109
87	113	109
110	87	142
110	87	152
113	87	91
113	87	168
109	111	88
109	167	88
88	110	114
110	88	142
110	88	152
113	88	89
113	88	91
88	113	114
113	88	168
90	89	128
90	89	130
90	89	131
89	97	101
89	97	102
89	97	121
89	97	122
97	89	128
89	97	129
97	89	132
89	98	101
89	98	122
98	89	127
89	98	129
98	89	131
89	99	101
89	99	102
89	99	121
99	89	123
89	99	129
89	100	101
89	100	102
100	89	115
89	100	122
89	100	129
89	107	101
89	108	101
89	139	101
89	140	101
89	107	102
89	108	102
89	139	102
89	140	102
89	107	121
89	107	129
107	89	186
89	108	122
89	108	129
118	92	89
119	153	89
89	139	121
89	140	121
89	139	122
89	140	122
89	139	129
89	140	129
143	144	89
143	149	89
143	165	89
145	171	89
145	181	89
173	159	89
92	154	90
90	97	101
90	97	102
90	97	121
90	97	122
90	97	129
90	97	130
90	97	131
97	90	132
90	99	101
90	99	102
90	99	121
99	90	123
90	99	128
90	99	129
90	99	130
90	99	131
90	100	101
90	100	102
100	90	115
90	100	122
90	100	128
90	100	129
90	100	130
90	100	131
90	107	101
90	108	101
90	139	101
90	140	101
90	107	102
90	108	102
90	139	102
90	140	102
90	107	121
90	107	128
90	107	129
90	107	130
90	107	131
107	90	186
90	108	122
90	108	128
90	108	129
90	108	130
90	108	131
119	153	90
90	139	121
90	140	121
90	139	122
90	140	122
90	139	128
90	140	128
90	139	129
90	140	129
90	139	130
90	140	130
90	139	131
90	140	131
145	171	90
145	181	90
172	117	90
173	159	90
95	103	91
95	104	91
95	128	91
118	92	91
120	96	91
120	100	91
153	119	91
175	174	91
96	100	92
96	103	92
96	104	92
96	115	92
96	142	92
92	118	139
120	100	92
92	154	139
154	92	115
154	92	116
154	92	119
154	92	125
154	92	177
175	153	92
175	174	92
93	142	95
93	142	108
93	142	116
93	142	124
93	142	135
93	142	139
93	142	140
142	93	107
169	162	94
95	103	99
95	104	99
95	128	99
95	103	100
95	104	100
95	128	100
95	103	107
95	104	107
95	104	124
104	95	139
95	104	140
95	128	107
115	96	95
116	123	95
120	96	95
95	128	124
128	95	96
128	95	123
95	128	140
128	95	155
159	173	95
167	109	95
167	146	95
167	168	95
96	103	99
96	104	99
96	115	99
96	142	99
100	96	121
96	100	124
96	100	139
96	100	140
96	103	123
96	103	139
96	104	123
96	104	124
96	104	140
115	96	132
96	115	139
115	96	164
120	96	108
120	96	117
120	96	121
96	120	123
96	120	124
96	120	139
96	142	123
96	142	124
96	142	139
96	142	140
142	96	98
142	96	107
152	168	96
172	117	96
173	119	96
173	159	96
143	144	97
143	149	97
143	165	97
98	108	100
98	108	102
98	108	127
98	108	131
143	144	98
143	149	98
143	165	98
100	99	115
100	99	121
99	100	122
124	115	99
143	144	99
143	149	99
143	165	99
155	126	99
155	162	99
156	112	99
120	100	108
120	100	117
120	100	140
123	174	100
144	143	100
144	149	100
144	150	100
155	126	100
155	162	100
156	112	100
155	126	101
155	162	101
102	121	106
102	121	134
156	112	102
103	176	124
103	176	140
173	119	103
173	159	103
176	103	107
144	143	104
144	149	104
144	150	104
173	119	104
173	159	104
143	144	106
143	149	106
143	165	106
108	139	121
111	109	137
109	111	141
111	109	146
111	109	147
109	111	155
111	109	162
109	167	141
109	167	155
167	109	158
112	156	110
112	156	146
112	156	147
112	156	152
156	112	119
156	112	142
112	156	167
156	112	177
112	156	183
123	116	115
124	115	116
115	124	128
115	124	132
115	124	140
115	124	164
144	143	115
144	149	115
144	150	115
175	153	115
116	123	127
116	123	135
116	123	139
116	123	140
123	116	156
116	123	165
144	143	116
144	149	116
144	150	116
153	119	116
143	144	117
143	149	117
143	165	117
146	147	117
146	167	117
172	117	145
172	117	154
172	117	156
172	117	175
172	117	180
172	117	181
172	117	185
174	123	117
174	175	117
143	149	118
143	165	118
144	149	118
144	150	118
174	123	118
174	175	118
153	119	123
153	119	126
119	153	167
153	119	176
119	173	167
119	173	171
173	119	128
173	119	135
173	119	136
173	119	137
173	119	138
173	119	145
173	119	157
173	119	180
173	119	187
169	162	120
180	181	120
163	166	121
162	155	122
162	169	122
123	174	156
159	173	123
169	162	123
174	123	124
174	123	136
175	153	124
143	144	125
143	149	125
143	165	125
153	175	126
155	126	131
155	126	133
155	126	134
155	126	137
155	126	141
155	126	176
159	173	127
165	143	127
165	182	127
165	183	127
163	166	129
143	144	130
143	149	130
143	165	130
155	162	131
155	162	133
180	181	133
155	162	134
181	145	134
181	180	134
173	159	135
143	144	136
143	149	136
143	165	136
173	159	136
174	175	136
155	162	137
173	159	137
173	159	138
143	144	141
143	149	141
143	165	141
155	162	141
171	145	141
144	143	142
144	149	142
144	150	142
143	144	151
143	144	155
144	143	186
143	149	151
143	149	153
143	149	154
143	149	155
149	143	173
143	165	151
143	165	153
143	165	154
143	165	155
165	143	167
144	149	153
144	149	154
149	144	173
144	149	186
144	150	153
144	150	154
150	144	159
150	144	173
150	144	180
144	150	186
166	163	144
166	168	144
166	182	144
166	183	144
171	145	153
173	159	145
181	145	149
146	147	159
146	147	160
146	147	182
146	167	159
146	167	160
167	146	151
167	146	158
146	167	182
168	166	146
169	162	149
181	180	149
167	168	151
168	152	156
152	168	172
152	168	180
152	168	181
168	152	183
175	153	154
153	175	176
162	155	165
155	162	176
162	155	180
162	155	181
168	166	156
168	167	156
173	159	157
167	168	158
173	159	180
173	159	187
162	169	165
162	169	180
162	169	181
166	163	169
166	163	180
163	166	181
165	182	167
165	183	167
166	168	169
166	168	180
168	166	185
166	182	169
166	183	169
166	182	180
166	183	180
168	167	183
168	167	185
