# Supplementary material for: Search for computational modules in the C. elegans brain
Source: BMC Biol. 2004 Dec 2;2:25. doi: 10.1186/1741-7007-2-25 (PMC539283; doi:10.1186/1741-7007-2-25)
Supplement: Additional File 3 — Zip file containing files mentioned in Additional file 2 [file 1741-7007-2-25-S3.zip › iList_M3sS_i09.csv]

92	118	1
91	52	2
91	69	2
153	175	2
17	40	3
18	14	4
18	41	4
18	99	4
118	14	13
118	22	13
118	92	13
143	144	13
143	149	13
143	165	13
14	18	34
18	41	14
14	18	118
34	41	14
14	34	118
118	21	14
118	92	14
40	33	17
40	155	17
41	34	18
18	41	99
99	89	18
99	90	18
99	100	18
118	22	21
118	92	21
118	92	22
40	155	33
41	120	34
155	43	40
120	96	41
120	100	41
155	126	43
155	162	43
44	70	156
156	62	44
156	112	44
46	62	114
62	156	46
46	86	114
46	86	172
46	114	172
172	117	46
110	56	48
110	60	48
110	87	48
58	51	50
58	109	50
58	110	50
58	84	51
51	58	92
51	58	96
58	110	51
51	58	127
51	58	149
92	118	51
51	92	127
51	92	149
96	100	51
96	104	51
96	115	51
96	120	51
51	96	149
51	127	149
149	143	51
149	144	51
91	69	52
52	91	159
159	173	52
109	58	55
109	59	55
109	61	55
109	67	55
109	111	55
55	109	173
173	159	55
110	58	56
110	60	56
110	87	56
110	88	56
87	110	57
88	110	57
58	84	109
109	59	58
109	61	58
109	67	58
58	109	110
109	111	58
109	167	58
110	60	58
109	61	59
109	167	59
110	87	60
109	111	61
156	112	62
172	79	62
172	117	62
112	156	68
79	81	172
81	180	79
81	183	79
172	117	79
81	152	183
81	180	183
183	165	81
113	87	83
113	88	83
119	153	86
119	173	86
87	110	113
88	110	113
89	97	98
89	97	100
89	97	108
89	97	139
89	98	99
89	98	107
89	98	140
89	99	107
89	99	108
89	99	139
89	99	140
100	96	89
89	100	107
89	100	108
100	120	89
89	100	139
89	100	140
89	107	108
89	107	139
89	108	140
89	139	140
90	97	100
90	97	108
90	97	139
90	99	107
90	99	108
90	99	139
90	99	140
100	96	90
90	100	107
90	100	108
100	120	90
90	100	139
90	100	140
90	107	108
90	107	139
90	108	140
90	139	140
92	118	154
103	96	95
95	103	104
95	103	128
103	176	95
104	96	95
95	104	128
96	100	103
96	100	104
96	100	142
96	103	104
96	103	115
96	103	120
96	103	142
103	176	96
96	104	115
96	104	120
96	104	142
96	115	142
96	120	142
109	111	167
167	146	109
167	168	109
119	153	173
153	175	119
173	159	119
155	162	126
144	150	143
143	144	165
143	149	165
165	182	143
165	183	143
181	180	145
146	147	167
168	166	152
168	167	152
162	169	155
166	168	163
166	182	163
166	183	163
182	166	165
183	166	165
168	167	166
166	168	182
