# Supplementary material for: Search for computational modules in the C. elegans brain
Source: BMC Biol. 2004 Dec 2;2:25. doi: 10.1186/1741-7007-2-25 (PMC539283; doi:10.1186/1741-7007-2-25)
Supplement: Additional File 3 — Zip file containing files mentioned in Additional file 2 [file 1741-7007-2-25-S3.zip › iList_M3sS_i10.csv]

77	2	1
2	1	145
154	51	1
91	1	53
72	1	145
153	72	1
77	91	1
77	153	1
78	91	1
78	153	1
78	154	1
90	1	145
91	153	1
89	2	15
2	118	15
71	2	145
89	113	2
89	2	118
89	2	119
89	2	145
9	21	3
23	9	3
121	9	3
23	21	3
21	47	3
93	21	3
23	31	3
23	47	3
23	3	118
78	3	120
3	89	118
121	3	89
121	3	120
10	22	4
24	10	4
122	10	4
22	16	4
24	16	4
32	16	4
24	22	4
94	22	4
24	32	4
24	4	118
77	4	120
4	90	118
122	4	90
132	97	4
101	5	7
23	5	11
5	29	11
23	5	29
23	5	40
23	118	5
5	29	40
35	5	40
101	35	5
101	5	40
6	8	41
102	6	8
24	6	12
6	30	12
6	41	12
102	6	18
24	6	30
24	6	186
6	30	41
102	6	30
102	6	41
121	7	9
27	7	13
99	7	13
100	7	13
27	99	7
7	33	143
99	7	143
121	100	7
122	8	10
26	8	14
99	8	14
101	8	32
44	8	34
99	8	34
100	8	34
77	8	41
102	8	41
121	8	41
125	8	41
78	44	8
100	44	8
101	8	90
102	8	90
121	8	90
122	8	90
122	99	8
121	100	8
100	125	8
23	9	15
121	9	17
23	9	21
23	9	186
27	10	18
122	10	18
24	10	22
27	10	22
24	10	186
122	10	38
19	23	11
23	29	11
26	29	11
24	30	12
25	30	12
27	30	12
30	41	12
94	41	12
27	13	15
28	13	15
93	21	13
27	99	13
77	43	13
93	43	13
23	31	15
23	118	15
26	31	15
27	31	15
27	118	15
28	31	15
28	118	15
89	118	15
24	22	16
27	22	16
22	44	16
24	32	16
24	44	16
24	118	16
27	32	16
27	118	16
28	32	16
28	118	16
90	44	16
90	118	16
78	35	17
91	35	17
101	35	17
139	35	17
140	35	17
78	91	17
108	91	17
99	17	143
121	108	17
77	92	18
77	18	120
92	18	120
140	18	103
122	107	18
140	107	18
108	18	120
140	18	120
19	23	40
19	23	118
19	24	118
94	19	40
19	40	118
20	23	118
20	24	118
93	20	41
94	20	41
20	41	118
121	20	41
126	20	41
23	21	47
24	22	44
23	29	40
23	29	186
23	40	118
23	61	47
23	141	61
23	141	186
28	118	174
36	30	41
102	36	30
102	30	41
30	166	41
73	43	33
136	94	33
136	33	143
74	44	34
100	44	34
132	44	34
74	142	34
142	94	34
78	35	40
91	35	40
101	35	40
78	91	35
77	36	41
92	36	41
102	36	41
121	36	41
77	92	36
78	92	36
139	92	36
74	91	37
78	91	37
78	120	37
89	91	37
102	89	37
89	118	37
121	89	37
108	91	37
91	118	37
91	120	37
134	102	37
108	120	37
121	108	37
121	120	37
77	92	38
77	38	120
90	92	38
101	90	38
90	38	118
122	90	38
92	38	120
122	107	38
71	39	47
71	143	39
71	39	144
77	143	39
78	39	144
100	39	144
78	91	40
78	120	40
91	40	118
91	120	40
136	94	40
40	118	143
130	40	143
136	40	143
77	92	41
136	94	41
102	156	41
41	118	144
121	41	163
129	41	163
42	180	164
42	181	164
73	61	43
89	61	43
77	69	43
89	69	43
69	43	119
73	82	43
73	43	145
77	153	43
89	43	119
89	43	145
90	44	46
44	119	46
154	44	46
78	154	44
90	44	119
55	45	85
89	55	45
55	119	45
137	55	45
153	55	45
89	45	61
141	45	61
89	69	45
69	119	45
89	45	85
89	119	45
56	46	84
90	56	46
56	46	118
56	119	46
136	56	46
138	56	46
46	57	84
90	46	57
70	46	84
90	70	46
70	46	118
119	46	79
136	46	79
138	46	79
119	46	84
154	46	84
90	46	118
90	119	46
119	154	46
51	61	47
71	51	47
73	51	47
51	109	47
51	47	170
52	58	47
72	52	47
52	85	47
71	61	47
73	61	47
75	61	47
76	61	47
71	82	47
71	47	170
73	47	80
73	81	47
73	82	47
73	85	47
73	47	170
76	47	80
76	82	47
82	47	80
81	82	47
52	58	48
52	62	48
72	52	48
74	52	48
52	88	48
88	58	48
72	62	48
74	62	48
75	62	48
76	62	48
72	93	48
72	94	48
72	180	48
73	48	80
73	82	48
73	180	48
74	48	80
74	82	48
74	180	48
75	180	48
76	48	80
76	82	48
76	180	48
82	48	80
113	49	58
50	119	84
51	57	54
51	54	59
51	109	54
51	57	55
51	55	63
95	51	55
51	55	168
140	51	56
51	56	168
51	109	57
113	51	57
51	67	59
51	67	61
71	51	61
73	51	61
95	51	61
51	141	61
51	61	168
51	67	63
51	87	63
113	51	63
71	51	87
71	95	51
71	51	103
71	51	142
71	51	170
71	51	175
73	95	51
73	51	141
73	51	142
73	151	51
73	51	170
73	51	175
51	109	87
140	95	51
95	51	141
95	151	51
140	51	103
51	141	109
151	51	109
154	51	174
154	51	175
52	57	55
52	55	85
89	52	55
95	52	55
52	55	168
77	52	56
96	52	56
52	56	168
52	57	64
52	87	58
52	88	58
52	60	88
52	62	64
72	52	62
74	52	62
52	110	62
52	142	62
52	168	62
52	87	64
52	88	64
52	110	64
72	52	128
72	52	141
72	52	149
72	52	150
72	52	169
72	52	175
74	95	52
74	96	52
74	52	141
74	52	142
74	52	149
74	52	150
74	52	155
77	52	141
77	52	142
77	52	150
77	52	155
77	52	169
89	52	85
52	85	168
89	52	87
107	95	52
95	127	52
95	52	141
96	127	52
96	52	128
139	96	52
107	52	142
52	142	110
52	155	128
52	150	141
52	141	155
52	149	150
52	149	169
92	70	53
109	57	54
57	55	83
55	113	63
78	153	55
55	85	83
89	55	85
135	55	85
55	85	167
55	85	168
89	55	113
89	55	118
89	55	119
95	55	167
55	168	113
55	167	119
77	56	92
77	56	153
77	173	56
78	56	92
78	56	153
78	173	56
56	86	84
56	119	84
90	56	86
138	56	86
56	86	167
90	56	92
90	56	114
90	56	118
90	56	119
90	173	56
56	92	114
140	96	56
96	173	56
56	167	114
56	167	119
136	173	56
138	173	56
109	57	64
90	114	57
87	58	63
88	58	63
113	58	63
114	88	58
114	60	88
67	61	167
71	95	61
71	61	155
73	95	61
73	141	61
75	141	61
76	61	167
95	141	61
95	61	167
141	61	155
110	62	64
74	62	86
74	142	62
74	62	152
76	62	167
90	62	86
62	86	167
142	110	62
91	113	63
109	87	64
88	109	64
67	65	147
67	167	65
168	65	147
68	185	66
66	167	112
168	66	112
185	168	66
67	184	147
67	167	184
84	110	68
152	84	68
84	68	185
152	110	68
110	68	185
152	68	185
71	69	173
77	69	173
89	69	119
89	69	173
72	92	70
72	70	173
78	92	70
78	70	173
90	92	70
90	114	70
90	70	118
90	70	173
92	114	70
71	82	144
71	82	150
71	181	82
71	91	95
71	91	175
71	95	93
71	96	93
71	136	94
71	142	94
71	94	169
71	94	170
71	95	127
71	96	127
71	96	172
71	96	173
71	103	136
71	103	173
71	136	143
71	136	173
71	142	144
71	155	143
71	144	166
71	145	172
71	145	173
71	149	150
71	149	169
71	173	149
71	149	181
71	173	150
71	169	166
71	173	170
71	181	171
71	175	172
71	181	172
72	92	175
72	135	93
72	93	141
72	94	141
72	94	169
72	104	135
72	104	173
72	128	173
72	135	173
72	141	143
72	150	141
72	141	171
153	72	143
72	145	172
72	145	173
72	149	150
72	149	169
72	173	149
72	149	181
72	173	150
72	180	150
153	72	171
72	156	172
72	181	171
72	175	172
72	180	172
72	181	172
72	180	173
73	96	79
73	79	146
73	79	152
73	82	80
73	145	80
73	80	146
73	80	151
73	81	82
73	81	96
73	81	142
73	81	145
73	81	146
73	81	147
73	181	81
73	81	186
73	82	141
73	82	146
73	82	150
73	82	151
73	82	152
73	82	164
73	181	82
73	82	186
73	95	115
73	95	141
73	95	151
73	96	152
73	96	172
73	96	173
73	164	115
73	115	175
73	115	186
73	150	141
73	141	171
73	141	186
73	145	172
73	145	173
73	146	152
73	147	185
73	173	150
73	180	150
73	171	151
73	172	152
73	180	152
73	181	152
73	152	185
73	180	164
73	181	164
73	186	164
73	173	170
73	181	171
73	175	172
73	180	172
73	181	172
73	185	172
73	180	173
73	173	186
74	86	79
74	96	79
74	79	111
74	79	146
74	79	152
74	82	80
74	80	111
74	145	80
74	80	146
74	80	151
74	81	82
74	81	96
74	81	111
74	81	142
74	81	145
74	81	146
74	81	147
74	81	156
74	181	81
74	81	186
74	82	141
74	82	146
74	82	150
74	82	151
74	82	152
74	82	164
74	181	82
74	82	186
74	91	95
74	95	141
74	95	151
74	96	152
74	96	172
74	146	111
74	147	111
74	151	111
74	150	141
74	141	155
74	141	171
74	141	186
74	142	156
74	145	172
74	146	152
74	149	150
74	149	181
74	180	150
74	171	151
74	172	152
74	180	152
74	181	152
74	156	172
74	180	164
74	181	164
74	186	164
74	181	171
74	180	172
74	181	172
75	79	111
75	150	141
75	149	150
75	149	181
75	180	150
76	82	80
76	80	111
76	145	80
76	82	144
76	82	150
76	181	82
76	162	111
76	167	112
76	149	150
76	149	181
76	180	150
76	180	162
76	181	162
76	181	171
77	91	120
77	91	153
77	92	120
77	115	120
77	120	169
77	141	143
77	150	141
77	141	155
77	153	143
77	155	143
77	173	150
77	181	162
78	91	120
78	91	153
78	92	120
78	115	120
78	115	144
78	115	154
78	120	180
78	153	144
78	154	144
78	173	150
78	180	150
78	153	171
78	181	171
78	180	173
138	86	79
96	79	152
79	146	111
79	146	152
82	80	146
82	80	151
137	80	111
80	146	111
80	151	111
81	82	146
181	81	82
81	82	182
81	82	186
81	146	111
81	147	111
81	142	156
81	146	168
81	182	146
81	168	147
81	156	168
82	150	141
82	141	186
82	144	164
82	186	144
82	146	152
82	182	146
181	82	152
82	165	164
181	82	164
82	182	164
82	186	164
152	84	110
84	110	185
119	154	84
152	84	185
89	91	113
89	91	118
89	118	143
89	145	173
90	92	114
102	90	98
121	90	98
131	90	98
128	90	173
90	145	172
90	145	173
91	95	120
108	91	120
139	92	96
95	116	93
124	95	93
140	95	93
95	93	141
96	116	93
124	96	93
139	96	93
140	96	93
139	98	93
108	93	141
116	124	93
135	116	93
139	116	93
140	116	93
140	107	94
107	142	94
108	94	141
99	95	120
99	124	95
100	95	116
140	107	95
95	115	120
140	95	115
95	116	120
95	127	116
140	95	116
140	95	120
95	127	159
95	151	167
123	99	96
99	124	96
96	127	116
139	96	116
140	96	116
123	96	128
96	128	173
96	172	152
99	97	143
140	97	107
121	100	98
99	155	143
115	100	123
115	100	144
100	116	144
100	156	123
103	136	173
104	135	173
104	135	177
104	144	177
140	107	177
121	108	120
141	155	109
155	109	184
152	110	112
152	110	185
184	146	111
184	147	111
162	151	111
146	152	112
146	168	112
168	147	112
183	168	112
140	115	120
115	154	123
115	123	175
115	154	144
115	186	144
115	154	174
115	154	175
140	116	120
116	124	174
116	124	175
127	165	116
116	153	144
116	154	144
116	153	174
116	154	174
116	154	175
123	128	159
154	123	175
125	154	143
128	138	173
128	138	179
133	180	164
141	155	143
144	166	164
186	144	164
173	149	150
180	173	150
180	172	152
181	172	152
154	175	172
157	173	186
180	166	164
