# Supplementary material for: Search for computational modules in the C. elegans brain
Source: BMC Biol. 2004 Dec 2;2:25. doi: 10.1186/1741-7007-2-25 (PMC539283; doi:10.1186/1741-7007-2-25)
Supplement: Additional File 3 — Zip file containing files mentioned in Additional file 2 [file 1741-7007-2-25-S3.zip › iList_M3sS_i11.csv]

90	16	4
118	16	4
5	40	118
90	44	8
41	144	166
44	119	154
51	55	113
168	113	51
113	57	55
56	92	96
152	110	62
115	100	95
95	116	124
96	116	124
156	123	99
115	123	128
115	144	164
186	164	115
177	154	144
185	168	147
185	172	152
