# Supplementary material for: Search for computational modules in the C. elegans brain
Source: BMC Biol. 2004 Dec 2;2:25. doi: 10.1186/1741-7007-2-25 (PMC539283; doi:10.1186/1741-7007-2-25)
Supplement: Additional File 3 — Zip file containing files mentioned in Additional file 2 [file 1741-7007-2-25-S3.zip › iList_M3sS_i12.csv]

91	2	1
153	2	1
92	1	53
91	2	54
2	91	118
16	10	4
4	18	120
122	35	5
122	101	5
100	99	7
121	102	7
100	99	8
122	101	8
121	102	8
91	69	11
118	13	15
100	99	13
118	22	16
17	40	143
139	108	17
18	41	144
18	99	120
33	40	143
100	99	34
121	102	36
108	89	37
121	102	37
107	90	38
122	101	38
155	40	143
121	102	41
70	44	46
100	90	44
153	119	45
114	46	57
86	46	79
86	46	84
58	51	47
109	58	47
109	61	47
180	82	48
58	50	54
58	51	54
96	51	56
51	58	63
51	92	175
128	95	51
107	89	52
139	89	52
52	91	175
159	52	150
109	58	54
140	90	56
87	57	64
88	57	64
58	84	185
88	87	58
113	87	58
113	88	58
58	110	185
60	110	112
172	62	152
88	87	63
113	87	63
113	88	63
88	87	64
110	87	64
110	88	64
184	65	147
168	167	65
67	109	184
79	81	111
79	81	146
79	81	166
119	86	79
172	79	152
153	119	80
171	80	151
180	81	166
183	81	168
180	82	150
180	82	152
180	82	164
119	86	84
89	90	118
89	90	119
89	90	145
89	90	173
108	89	91
89	97	143
89	98	143
89	99	143
122	101	89
121	102	89
139	90	92
100	90	98
139	90	98
122	101	90
121	102	90
92	154	175
108	98	93
139	108	93
139	108	94
100	99	95
128	95	115
95	128	159
96	100	116
96	103	173
96	104	173
121	102	98
99	100	155
99	100	156
109	167	184
147	146	111
147	146	112
167	146	112
168	152	112
168	167	112
115	124	174
115	124	175
116	123	153
116	123	175
181	145	172
173	159	150
181	180	152
181	180	162
182	165	164
182	166	164
181	180	164
181	180	172
