# Supplementary material for: Search for computational modules in the C. elegans brain
Source: BMC Biol. 2004 Dec 2;2:25. doi: 10.1186/1741-7007-2-25 (PMC539283; doi:10.1186/1741-7007-2-25)
Supplement: Additional File 3 — Zip file containing files mentioned in Additional file 2 [file 1741-7007-2-25-S3.zip › iList_M3sS_i13.csv]

91	113	2
21	3	118
22	4	118
97	4	90
5	29	186
99	8	90
100	8	90
10	22	16
21	13	15
18	144	14
118	144	14
92	38	118
143	39	144
92	41	118
166	41	163
153	43	119
44	119	156
114	70	46
110	62	48
49	58	54
113	49	83
114	50	84
51	56	92
51	87	58
113	51	87
95	51	103
96	128	51
91	95	52
95	52	128
96	52	142
52	128	159
109	54	59
109	57	55
153	55	119
56	84	110
173	56	119
113	57	83
114	57	84
88	109	57
109	87	58
67	59	111
61	155	109
168	62	152
156	168	62
168	62	167
68	66	112
168	66	167
67	147	111
67	184	111
114	70	84
92	70	118
72	104	144
153	72	175
81	96	79
171	119	80
81	82	152
81	82	183
120	81	96
81	96	152
181	81	145
81	146	152
86	167	119
88	109	87
100	95	120
124	95	115
100	123	96
115	123	96
96	128	115
96	116	120
123	96	116
100	123	99
100	116	120
103	136	176
109	184	111
156	168	112
116	154	123
153	171	119
123	153	174
146	168	147
167	184	146
152	185	168
