# Supplementary material for: Search for computational modules in the C. elegans brain
Source: BMC Biol. 2004 Dec 2;2:25. doi: 10.1186/1741-7007-2-25 (PMC539283; doi:10.1186/1741-7007-2-25)
Supplement: Additional File 3 — Zip file containing files mentioned in Additional file 2 [file 1741-7007-2-25-S3.zip › iList_M3sS_i14.csv]

1	72	92
1	77	92
1	78	92
1	90	92
2	71	91
2	77	91
2	77	153
2	89	91
3	9	17
17	78	3
17	121	3
4	10	18
18	77	4
18	122	4
5	23	186
41	6	18
143	7	13
34	8	14
41	8	34
21	9	15
37	121	9
16	24	10
16	27	10
13	19	118
13	27	118
13	28	118
13	77	143
13	99	143
14	20	118
14	28	118
34	99	14
21	23	15
17	35	40
40	78	17
40	91	17
40	101	17
18	27	99
41	77	18
41	92	18
41	102	18
99	122	18
21	23	118
22	24	118
22	27	118
40	94	33
40	136	33
41	94	34
40	101	155
41	77	120
41	92	120
120	121	41
181	42	180
43	61	155
43	77	155
70	78	44
70	90	44
44	74	156
44	78	156
44	100	156
46	56	86
46	56	114
62	90	46
62	142	46
86	90	46
86	138	46
46	90	114
46	90	172
46	154	172
48	52	110
58	114	50
109	51	55
87	51	57
58	113	51
109	51	59
109	51	61
109	51	67
51	71	96
51	71	127
51	71	149
51	73	96
51	95	127
96	140	51
175	51	174
110	52	56
87	52	57
88	52	57
110	52	58
110	52	60
52	74	91
52	77	91
88	52	87
110	52	87
110	52	88
52	89	91
52	95	159
52	127	159
175	52	174
55	78	173
113	55	83
55	89	173
55	135	173
55	137	173
168	55	167
114	56	84
119	56	86
118	56	92
153	56	119
168	56	167
87	109	57
88	114	57
58	88	109
109	141	61
168	61	167
62	72	156
62	72	172
62	74	156
62	74	172
62	75	156
62	78	156
62	90	172
62	142	156
65	67	184
65	167	184
68	110	112
112	152	68
69	71	91
69	76	91
69	77	91
69	89	91
173	69	119
142	71	93
103	71	95
103	71	96
142	71	96
144	71	143
149	71	143
149	71	144
150	71	144
171	71	145
181	71	145
149	72	143
144	153	72
171	72	145
181	72	145
181	72	180
81	73	79
172	73	79
171	73	80
152	73	81
180	73	81
180	73	82
115	73	96
142	73	96
171	73	145
181	73	145
147	73	146
181	73	180
81	74	79
172	74	79
171	74	80
152	74	81
180	74	81
180	74	82
142	74	96
171	74	145
181	74	145
147	74	146
181	74	180
181	75	145
181	75	180
171	76	80
180	76	82
149	76	144
150	76	144
171	76	145
181	76	145
181	76	180
162	77	155
169	77	162
154	78	92
150	78	144
181	78	180
79	96	172
80	153	171
142	81	96
81	120	180
147	81	146
167	81	146
152	181	81
168	81	166
182	81	166
168	81	167
150	82	144
182	82	165
183	82	165
183	82	182
168	85	167
86	90	119
87	89	113
90	101	89
90	102	89
90	121	89
90	122	89
90	129	89
98	102	89
98	121	89
99	122	89
100	121	89
107	122	89
108	121	89
173	89	119
118	90	92
97	128	90
99	122	90
100	121	90
107	122	90
108	121	90
173	90	119
175	91	153
120	92	96
93	98	142
103	124	95
103	140	95
96	99	120
103	124	96
103	140	96
104	139	96
115	140	96
120	140	96
108	121	98
100	115	120
123	100	116
120	121	100
111	151	109
109	151	167
174	115	123
175	115	174
175	116	153
175	116	174
144	118	143
175	123	153
123	154	174
175	124	174
178	127	137
173	128	159
144	153	143
144	154	143
147	184	146
168	146	152
175	154	174
