# Supplementary material for: Search for computational modules in the C. elegans brain
Source: BMC Biol. 2004 Dec 2;2:25. doi: 10.1186/1741-7007-2-25 (PMC539283; doi:10.1186/1741-7007-2-25)
Supplement: Additional File 3 — Zip file containing files mentioned in Additional file 2 [file 1741-7007-2-25-S3.zip › iList_M3sS_i15.csv]

92	51	1
92	154	1
2	91	153
153	2	119
118	21	13
13	118	143
18	99	14
118	22	14
21	118	15
41	18	120
122	101	35
155	126	40
155	40	162
46	62	86
172	46	79
114	46	84
86	119	46
110	58	48
110	88	48
58	50	84
58	51	109
51	92	96
92	154	51
96	51	103
51	96	127
96	51	142
109	55	167
173	55	119
87	113	57
88	113	57
58	84	110
84	114	58
110	87	58
110	88	58
109	67	59
109	59	111
110	60	88
109	67	61
109	61	167
62	156	172
109	67	167
144	72	143
144	72	149
144	72	150
81	79	152
171	145	80
180	81	82
152	81	168
81	180	152
183	81	166
180	181	81
183	81	182
180	181	82
89	90	98
89	99	97
89	97	107
89	140	97
89	100	98
89	139	98
89	140	107
90	99	97
90	97	107
90	140	97
108	90	98
90	140	107
142	96	93
100	99	96
96	115	100
96	115	120
115	124	96
108	139	98
100	99	120
123	116	174
174	123	175
144	149	150
145	181	171
167	146	168
175	153	174
166	183	168
