# Supplementary material for: Search for computational modules in the C. elegans brain
Source: BMC Biol. 2004 Dec 2;2:25. doi: 10.1186/1741-7007-2-25 (PMC539283; doi:10.1186/1741-7007-2-25)
Supplement: Additional File 3 — Zip file containing files mentioned in Additional file 2 [file 1741-7007-2-25-S3.zip › iList_M3sS_i16.csv]

46	62	172
57	87	88
67	109	111
87	88	110
87	88	113
89	90	97
89	90	99
89	90	100
89	90	107
89	90	108
89	90	139
89	90	140
89	98	108
89	99	100
89	108	139
90	99	100
90	108	139
96	100	120
143	144	149
165	182	183
166	182	183
