# Supplementary material for: Search for computational modules in the C. elegans brain
Source: BMC Biol. 2004 Dec 2;2:25. doi: 10.1186/1741-7007-2-25 (PMC539283; doi:10.1186/1741-7007-2-25)
Supplement: Additional File 3 — Zip file containing files mentioned in Additional file 2 [file 1741-7007-2-25-S3.zip › mList_M2sS_i06.csv]

a->a	b->a	c->a	a->b	b->b	c->b	a->c	b->c	c->c
0	0	1	2	0	0	0	0	0
0	0	1	1	0	0	0	0	0
0	0	1	4	0	0	0	0	0
0	0	1	1	0	0	0	0	0
0	0	10	1	0	0	0	0	0
0	0	1	2	0	0	0	0	0
0	0	4	1	0	0	0	0	0
0	0	1	1	0	0	0	0	0
0	0	1	2	0	0	0	0	0
0	0	2	2	0	0	0	0	0
0	0	2	1	0	0	0	0	0
0	0	1	2	0	0	0	0	0
0	0	2	1	0	0	0	0	0
0	0	4	1	0	0	0	0	0
0	0	1	1	0	0	0	0	0
0	0	4	1	0	0	0	0	0
0	0	4	1	0	0	0	0	0
0	0	1	4	0	0	0	0	0
0	0	4	12	0	0	0	0	0
0	0	4	6	0	0	0	0	0
0	0	4	6	0	0	0	0	0
0	0	4	14	0	0	0	0	0
0	0	4	1	0	0	0	0	0
0	0	1	4	0	0	0	0	0
0	0	1	1	0	0	0	0	0
0	0	1	1	0	0	0	0	0
0	0	11	1	0	0	0	0	0
0	0	1	1	0	0	0	0	0
0	0	1	1	0	0	0	0	0
0	0	5	1	0	0	0	0	0
0	0	2	1	0	0	0	0	0
0	0	3	1	0	0	0	0	0
0	0	2	1	0	0	0	0	0
0	0	4	1	0	0	0	0	0
0	0	4	2	0	0	0	0	0
0	0	2	2	0	0	0	0	0
0	0	1	2	0	0	0	0	0
0	0	1	2	0	0	0	0	0
0	0	1	4	0	0	0	0	0
0	0	5	4	0	0	0	0	0
0	0	3	4	0	0	0	0	0
0	0	1	1	0	0	0	0	0
0	0	1	1	0	0	0	0	0
0	0	1	2	0	0	0	0	0
0	0	1	2	0	0	0	0	0
0	0	1	2	0	0	0	0	0
0	0	1	2	0	0	0	0	0
0	0	2	1	0	0	0	0	0
0	0	4	1	0	0	0	0	0
0	0	1	1	0	0	0	0	0
0	0	1	1	0	0	0	0	0
0	0	1	3	0	0	0	0	0
0	0	1	3	0	0	0	0	0
0	0	1	1	0	0	0	0	0
0	0	1	1	0	0	0	0	0
0	0	2	1	0	0	0	0	0
0	0	1	1	0	0	0	0	0
0	0	1	1	0	0	0	0	0
0	0	1	1	0	0	0	0	0
0	0	2	2	0	0	0	0	0
0	0	2	1	0	0	0	0	0
0	0	2	2	0	0	0	0	0
0	0	2	2	0	0	0	0	0
0	0	2	7	0	0	0	0	0
0	0	2	2	0	0	0	0	0
0	0	2	2	0	0	0	0	0
0	0	4	2	0	0	0	0	0
0	0	4	2	0	0	0	0	0
0	0	4	7	0	0	0	0	0
0	0	4	2	0	0	0	0	0
0	0	4	2	0	0	0	0	0
0	0	1	1	0	0	0	0	0
0	0	1	1	0	0	0	0	0
0	0	1	1	0	0	0	0	0
0	0	1	2	0	0	0	0	0
0	0	1	2	0	0	0	0	0
0	0	2	2	0	0	0	0	0
0	0	1	2	0	0	0	0	0
0	0	1	2	0	0	0	0	0
0	0	1	2	0	0	0	0	0
0	0	1	2	0	0	0	0	0
0	0	5	1	0	0	0	0	0
0	0	7	1	0	0	0	0	0
0	0	1	1	0	0	0	0	0
0	0	1	7	0	0	0	0	0
0	0	1	2	0	0	0	0	0
0	0	7	13	0	0	0	0	0
0	0	7	19	0	0	0	0	0
0	0	7	13	0	0	0	0	0
0	0	7	7	0	0	0	0	0
0	0	7	4	0	0	0	0	0
0	0	7	5	0	0	0	0	0
0	0	7	1	0	0	0	0	0
0	0	7	1	0	0	0	0	0
0	0	7	1	0	0	0	0	0
0	0	1	7	0	0	0	0	0
0	0	2	12	0	0	0	0	0
0	0	1	2	0	0	0	0	0
0	0	2	1	0	0	0	0	0
0	0	1	1	0	0	0	0	0
0	0	2	1	0	0	0	0	0
0	0	2	2	0	0	0	0	0
0	0	2	2	0	0	0	0	0
0	0	2	2	0	0	0	0	0
0	0	2	1	0	0	0	0	0
0	0	2	6	0	0	0	0	0
0	0	2	1	0	0	0	0	0
0	0	2	2	0	0	0	0	0
0	0	2	2	0	0	0	0	0
0	0	1	2	0	0	0	0	0
0	0	2	2	0	0	0	0	0
0	0	2	2	0	0	0	0	0
0	0	2	5	0	0	0	0	0
0	0	5	3	0	0	0	0	0
0	0	5	3	0	0	0	0	0
0	0	2	5	0	0	0	0	0
0	0	2	5	0	0	0	0	0
0	0	2	5	0	0	0	0	0
0	0	1	5	0	0	0	0	0
0	0	3	1	0	0	0	0	0
0	0	3	3	0	0	0	0	0
0	0	3	1	0	0	0	0	0
0	0	2	3	0	0	0	0	0
0	0	2	3	0	0	0	0	0
0	0	1	3	0	0	0	0	0
0	0	2	3	0	0	0	0	0
0	0	2	3	0	0	0	0	0
0	0	1	3	0	0	0	0	0
0	0	2	1	0	0	0	0	0
0	0	1	3	0	0	0	0	0
0	0	1	1	0	0	0	0	0
0	0	2	1	0	0	0	0	0
0	0	2	1	0	0	0	0	0
0	0	1	1	0	0	0	0	0
0	0	2	7	0	0	0	0	0
0	0	2	5	0	0	0	0	0
0	0	2	4	0	0	0	0	0
0	0	2	1	0	0	0	0	0
0	0	2	2	0	0	0	0	0
0	0	2	7	0	0	0	0	0
0	0	1	7	0	0	0	0	0
0	0	2	7	0	0	0	0	0
0	0	1	7	0	0	0	0	0
0	0	1	1	0	0	0	0	0
0	0	1	1	0	0	0	0	0
0	0	1	2	0	0	0	0	0
0	0	1	1	0	0	0	0	0
0	0	1	1	0	0	0	0	0
0	0	1	3	0	0	0	0	0
0	0	1	3	0	0	0	0	0
0	0	2	1	0	0	0	0	0
0	0	1	1	0	0	0	0	0
0	0	5	1	0	0	0	0	0
0	0	5	8	0	0	0	0	0
0	0	5	5	0	0	0	0	0
0	0	5	1	0	0	0	0	0
0	0	5	4	0	0	0	0	0
0	0	5	1	0	0	0	0	0
0	0	5	1	0	0	0	0	0
0	0	1	5	0	0	0	0	0
0	0	2	5	0	0	0	0	0
0	0	5	4	0	0	0	0	0
0	0	5	3	0	0	0	0	0
0	0	5	1	0	0	0	0	0
0	0	2	5	0	0	0	0	0
0	0	1	5	0	0	0	0	0
0	0	1	2	0	0	0	0	0
0	0	3	2	0	0	0	0	0
0	0	3	2	0	0	0	0	0
0	0	2	2	0	0	0	0	0
0	0	1	2	0	0	0	0	0
0	0	1	2	0	0	0	0	0
0	0	2	4	0	0	0	0	0
0	0	2	1	0	0	0	0	0
0	0	2	2	0	0	0	0	0
0	0	1	2	0	0	0	0	0
0	0	4	1	0	0	0	0	0
0	0	2	1	0	0	0	0	0
0	0	1	1	0	0	0	0	0
0	0	1	4	0	0	0	0	0
0	0	1	1	0	0	0	0	0
0	0	1	2	0	0	0	0	0
0	0	1	1	0	0	0	0	0
0	0	1	2	0	0	0	0	0
0	0	1	2	0	0	0	0	0
0	0	2	4	0	0	0	0	0
0	0	2	1	0	0	0	0	0
0	0	2	2	0	0	0	0	0
0	0	1	2	0	0	0	0	0
0	0	2	4	0	0	0	0	0
0	0	1	4	0	0	0	0	0
0	0	1	1	0	0	0	0	0
0	0	1	2	0	0	0	0	0
0	0	1	1	0	0	0	0	0
0	0	1	2	0	0	0	0	0
0	0	1	1	0	0	0	0	0
0	0	2	1	0	0	0	0	0
0	0	1	1	0	0	0	0	0
0	0	2	2	0	0	0	0	0
0	0	2	1	0	0	0	0	0
0	0	2	1	0	0	0	0	0
0	0	2	2	0	0	0	0	0
0	0	1	2	0	0	0	0	0
0	0	1	1	0	0	0	0	0
0	0	1	1	0	0	0	0	0
0	0	1	1	0	0	0	0	0
0	0	1	1	0	0	0	0	0
0	0	1	3	0	0	0	0	0
0	0	1	3	0	0	0	0	0
0	0	2	3	0	0	0	0	0
0	0	4	3	0	0	0	0	0
0	0	1	9	0	0	0	0	0
0	0	1	1	0	0	0	0	0
0	0	1	2	0	0	0	0	0
0	0	1	3	0	0	0	0	0
0	0	1	3	0	0	0	0	0
0	0	1	1	0	0	0	0	0
0	0	1	1	0	0	0	0	0
0	0	1	1	0	0	0	0	0
0	0	1	1	0	0	0	0	0
0	0	1	3	0	0	0	0	0
0	0	1	3	0	0	0	0	0
0	0	3	3	0	0	0	0	0
0	0	3	3	0	0	0	0	0
0	0	2	3	0	0	0	0	0
0	0	4	3	0	0	0	0	0
0	0	1	1	0	0	0	0	0
0	0	1	1	0	0	0	0	0
0	0	1	1	0	0	0	0	0
0	0	2	1	0	0	0	0	0
0	0	4	1	0	0	0	0	0
0	0	2	2	0	0	0	0	0
0	0	2	1	0	0	0	0	0
0	0	1	2	0	0	0	0	0
0	0	1	2	0	0	0	0	0
0	0	2	1	0	0	0	0	0
0	0	2	2	0	0	0	0	0
0	0	4	2	0	0	0	0	0
0	0	2	1	0	0	0	0	0
0	0	1	9	0	0	0	0	0
0	0	1	1	0	0	0	0	0
0	0	1	3	0	0	0	0	0
0	0	1	3	0	0	0	0	0
0	0	1	1	0	0	0	0	0
0	0	1	1	0	0	0	0	0
0	0	1	1	0	0	0	0	0
0	0	1	1	0	0	0	0	0
0	0	1	9	0	0	0	0	0
0	0	4	9	0	0	0	0	0
0	0	1	1	0	0	0	0	0
0	0	4	1	0	0	0	0	0
0	0	8	1	0	0	0	0	0
0	0	15	1	0	0	0	0	0
0	0	11	1	0	0	0	0	0
0	0	1	1	0	0	0	0	0
0	0	3	1	0	0	0	0	0
0	0	6	1	0	0	0	0	0
0	0	1	1	0	0	0	0	0
0	0	1	3	0	0	0	0	0
0	0	3	1	0	0	0	0	0
0	0	10	1	0	0	0	0	0
0	0	3	1	0	0	0	0	0
0	0	1	1	0	0	0	0	0
0	0	1	1	0	0	0	0	0
0	0	1	1	0	0	0	0	0
0	0	2	1	0	0	0	0	0
0	0	1	1	0	0	0	0	0
0	0	1	1	0	0	0	0	0
0	0	2	1	0	0	0	0	0
0	0	2	3	0	0	0	0	0
0	0	2	1	0	0	0	0	0
0	0	2	2	0	0	0	0	0
0	0	4	2	0	0	0	0	0
0	0	3	1	0	0	0	0	0
0	0	3	9	0	0	0	0	0
0	0	3	8	0	0	0	0	0
0	0	3	1	0	0	0	0	0
0	0	3	1	0	0	0	0	0
0	0	3	3	0	0	0	0	0
0	0	3	1	0	0	0	0	0
0	0	3	2	0	0	0	0	0
0	0	3	3	0	0	0	0	0
0	0	3	5	0	0	0	0	0
0	0	3	1	0	0	0	0	0
0	0	4	3	0	0	0	0	0
0	0	1	2	0	0	0	0	0
0	0	1	2	0	0	0	0	0
0	0	2	3	0	0	0	0	0
0	0	2	1	0	0	0	0	0
0	0	2	1	0	0	0	0	0
0	0	2	1	0	0	0	0	0
0	0	1	2	0	0	0	0	0
0	0	2	1	0	0	0	0	0
0	0	3	1	0	0	0	0	0
0	0	4	3	0	0	0	0	0
0	0	1	1	0	0	0	0	0
0	0	1	8	0	0	0	0	0
0	0	1	1	0	0	0	0	0
0	0	1	4	0	0	0	0	0
0	0	4	1	0	0	0	0	0
0	0	1	1	0	0	0	0	0
0	0	1	2	0	0	0	0	0
0	0	1	1	0	0	0	0	0
0	0	4	1	0	0	0	0	0
0	0	1	2	0	0	0	0	0
0	0	1	1	0	0	0	0	0
0	0	1	1	0	0	0	0	0
0	0	4	1	0	0	0	0	0
0	0	1	5	0	0	0	0	0
0	0	1	3	0	0	0	0	0
0	0	1	4	0	0	0	0	0
0	0	1	2	0	0	0	0	0
0	0	1	1	0	0	0	0	0
0	0	4	6	0	0	0	0	0
0	0	1	4	0	0	0	0	0
0	0	3	1	0	0	0	0	0
0	0	3	3	0	0	0	0	0
0	0	1	3	0	0	0	0	0
0	0	1	3	0	0	0	0	0
0	0	2	3	0	0	0	0	0
0	0	3	9	0	0	0	0	0
0	0	1	5	0	0	0	0	0
0	0	1	1	0	0	0	0	0
0	0	1	1	0	0	0	0	0
0	0	5	1	0	0	0	0	0
0	0	5	1	0	0	0	0	0
0	0	3	4	0	0	0	0	0
0	0	1	4	0	0	0	0	0
0	0	1	4	0	0	0	0	0
0	0	1	4	0	0	0	0	0
0	0	2	4	0	0	0	0	0
0	0	9	1	0	0	0	0	0
0	0	3	1	0	0	0	0	0
0	0	3	4	0	0	0	0	0
0	0	3	1	0	0	0	0	0
0	0	3	2	0	0	0	0	0
0	0	3	2	0	0	0	0	0
0	0	1	1	0	0	0	0	0
0	0	1	1	0	0	0	0	0
0	0	1	2	0	0	0	0	0
0	0	1	1	0	0	0	0	0
0	0	2	1	0	0	0	0	0
0	0	1	1	0	0	0	0	0
0	0	1	1	0	0	0	0	0
0	0	4	1	0	0	0	0	0
0	0	1	4	0	0	0	0	0
0	0	1	1	0	0	0	0	0
0	0	1	2	0	0	0	0	0
0	0	1	2	0	0	0	0	0
0	0	1	4	0	0	0	0	0
0	0	1	1	0	0	0	0	0
0	0	1	2	0	0	0	0	0
0	0	1	2	0	0	0	0	0
0	0	1	1	0	0	0	0	0
0	0	1	1	0	0	0	0	0
0	0	1	2	0	0	0	0	0
0	0	1	2	0	0	0	0	0
0	0	1	1	0	0	0	0	0
0	0	2	1	0	0	0	0	0
0	0	1	1	0	0	0	0	0
0	0	2	1	0	0	0	0	0
0	0	2	4	0	0	0	0	0
0	0	2	1	0	0	0	0	0
0	0	2	3	0	0	0	0	0
0	0	1	1	0	0	0	0	0
0	0	1	2	0	0	0	0	0
0	0	1	1	0	0	0	0	0
0	0	1	3	0	0	0	0	0
0	0	1	1	0	0	0	0	0
0	0	1	2	0	0	0	0	0
0	0	1	1	0	0	0	0	0
0	0	3	1	0	0	0	0	0
0	0	3	2	0	0	0	0	0
0	0	3	1	0	0	0	0	0
0	0	3	1	0	0	0	0	0
0	0	3	2	0	0	0	0	0
0	0	3	1	0	0	0	0	0
0	0	1	1	0	0	0	0	0
0	0	2	1	0	0	0	0	0
0	0	1	2	0	0	0	0	0
0	0	1	1	0	0	0	0	0
0	0	1	1	0	0	0	0	0
0	0	1	1	0	0	0	0	0
0	0	1	1	0	0	0	0	0
0	0	2	1	0	0	0	0	0
0	0	2	2	0	0	0	0	0
0	0	2	1	0	0	0	0	0
0	0	2	3	0	0	0	0	0
0	0	2	1	0	0	0	0	0
0	0	2	2	0	0	0	0	0
0	0	1	2	0	0	0	0	0
0	0	2	1	0	0	0	0	0
0	0	2	1	0	0	0	0	0
0	0	3	1	0	0	0	0	0
0	0	2	1	0	0	0	0	0
0	0	1	1	0	0	0	0	0
0	0	1	1	0	0	0	0	0
0	0	1	2	0	0	0	0	0
0	0	1	1	0	0	0	0	0
0	0	1	5	0	0	0	0	0
0	0	6	1	0	0	0	0	0
0	0	1	6	0	0	0	0	0
0	0	1	1	0	0	0	0	0
0	0	4	8	0	0	0	0	0
0	0	5	1	0	0	0	0	0
0	0	4	5	0	0	0	0	0
0	0	5	1	0	0	0	0	0
0	0	1	8	0	0	0	0	0
0	0	1	4	0	0	0	0	0
0	0	8	1	0	0	0	0	0
0	0	5	1	0	0	0	0	0
0	0	1	5	0	0	0	0	0
0	0	2	1	0	0	0	0	0
0	0	1	1	0	0	0	0	0
0	0	1	1	0	0	0	0	0
0	0	1	2	0	0	0	0	0
0	0	1	1	0	0	0	0	0
0	0	1	1	0	0	0	0	0
0	0	1	3	0	0	0	0	0
0	0	1	5	0	0	0	0	0
0	0	1	3	0	0	0	0	0
0	0	1	1	0	0	0	0	0
0	0	1	1	0	0	0	0	0
0	0	1	1	0	0	0	0	0
0	0	6	1	0	0	0	0	0
0	0	2	1	0	0	0	0	0
0	0	1	1	0	0	0	0	0
0	0	1	2	0	0	0	0	0
0	0	1	1	0	0	0	0	0
0	0	9	1	0	0	0	0	0
0	0	9	1	0	0	0	0	0
0	0	2	1	0	0	0	0	0
0	0	1	6	0	0	0	0	0
0	0	1	8	0	0	0	0	0
0	0	1	1	0	0	0	0	0
0	0	1	2	0	0	0	0	0
0	0	1	1	0	0	0	0	0
0	0	1	1	0	0	0	0	0
0	0	1	2	0	0	0	0	0
0	0	1	1	0	0	0	0	0
0	0	1	1	0	0	0	0	0
0	0	2	1	0	0	0	0	0
0	0	2	2	0	0	0	0	0
0	0	2	2	0	0	0	0	0
0	0	4	3	0	0	0	0	0
0	0	4	2	0	0	0	0	0
0	0	4	2	0	0	0	0	0
0	0	4	1	0	0	0	0	0
0	0	4	1	0	0	0	0	0
0	0	4	6	0	0	0	0	0
0	0	4	5	0	0	0	0	0
0	0	4	1	0	0	0	0	0
0	0	4	12	0	0	0	0	0
0	0	4	10	0	0	0	0	0
0	0	4	4	0	0	0	0	0
0	0	4	1	0	0	0	0	0
0	0	1	1	0	0	0	0	0
0	0	1	2	0	0	0	0	0
0	0	1	1	0	0	0	0	0
0	0	1	1	0	0	0	0	0
0	0	1	1	0	0	0	0	0
0	0	1	3	0	0	0	0	0
0	0	1	3	0	0	0	0	0
0	0	1	1	0	0	0	0	0
0	0	1	1	0	0	0	0	0
0	0	1	13	0	0	0	0	0
0	0	1	19	0	0	0	0	0
0	0	1	13	0	0	0	0	0
0	0	1	7	0	0	0	0	0
0	0	1	4	0	0	0	0	0
0	0	1	5	0	0	0	0	0
0	0	1	1	0	0	0	0	0
0	0	1	1	0	0	0	0	0
0	0	1	1	0	0	0	0	0
0	0	2	3	0	0	0	0	0
0	0	2	2	0	0	0	0	0
0	0	2	1	0	0	0	0	0
0	0	2	1	0	0	0	0	0
0	0	2	6	0	0	0	0	0
0	0	2	5	0	0	0	0	0
0	0	2	1	0	0	0	0	0
0	0	2	10	0	0	0	0	0
0	0	2	4	0	0	0	0	0
0	0	2	1	0	0	0	0	0
0	0	3	1	0	0	0	0	0
0	0	3	1	0	0	0	0	0
0	0	3	3	0	0	0	0	0
0	0	3	3	0	0	0	0	0
0	0	10	1	0	0	0	0	0
0	0	1	1	0	0	0	0	0
0	0	1	2	0	0	0	0	0
0	0	1	1	0	0	0	0	0
0	0	4	1	0	0	0	0	0
0	0	1	6	0	0	0	0	0
0	0	1	2	0	0	0	0	0
0	0	1	1	0	0	0	0	0
0	0	1	2	0	0	0	0	0
0	0	1	1	0	0	0	0	0
0	0	1	1	0	0	0	0	0
0	0	1	1	0	0	0	0	0
0	0	1	2	0	0	0	0	0
0	0	1	12	0	0	0	0	0
0	0	1	6	0	0	0	0	0
0	0	1	6	0	0	0	0	0
0	0	1	14	0	0	0	0	0
0	0	1	1	0	0	0	0	0
0	0	1	1	0	0	0	0	0
0	0	1	1	0	0	0	0	0
0	0	1	1	0	0	0	0	0
0	0	1	2	0	0	0	0	0
0	0	2	1	0	0	0	0	0
0	0	1	1	0	0	0	0	0
0	0	1	1	0	0	0	0	0
0	0	2	1	0	0	0	0	0
0	0	1	20	0	0	0	0	0
0	0	1	11	0	0	0	0	0
0	0	1	1	0	0	0	0	0
0	0	1	1	0	0	0	0	0
0	0	1	5	0	0	0	0	0
0	0	1	7	0	0	0	0	0
0	0	1	3	0	0	0	0	0
0	0	1	20	0	0	0	0	0
0	0	2	20	0	0	0	0	0
0	0	11	1	0	0	0	0	0
0	0	11	1	0	0	0	0	0
0	0	11	2	0	0	0	0	0
0	0	11	1	0	0	0	0	0
0	0	11	1	0	0	0	0	0
0	0	11	3	0	0	0	0	0
0	0	11	3	0	0	0	0	0
0	0	1	11	0	0	0	0	0
0	0	2	11	0	0	0	0	0
0	0	1	1	0	0	0	0	0
0	0	1	1	0	0	0	0	0
0	0	1	1	0	0	0	0	0
0	0	1	1	0	0	0	0	0
0	0	2	1	0	0	0	0	0
0	0	1	5	0	0	0	0	0
0	0	2	5	0	0	0	0	0
0	0	1	1	0	0	0	0	0
0	0	1	1	0	0	0	0	0
0	0	1	7	0	0	0	0	0
0	0	1	1	0	0	0	0	0
0	0	1	7	0	0	0	0	0
0	0	2	7	0	0	0	0	0
0	0	2	1	0	0	0	0	0
0	0	4	1	0	0	0	0	0
0	0	1	1	0	0	0	0	0
0	0	6	1	0	0	0	0	0
0	0	1	3	0	0	0	0	0
0	0	1	1	0	0	0	0	0
0	0	4	1	0	0	0	0	0
0	0	2	3	0	0	0	0	0
0	0	1	2	0	0	0	0	0
0	0	1	2	0	0	0	0	0
0	0	1	2	0	0	0	0	0
0	0	1	1	0	0	0	0	0
0	0	2	1	0	0	0	0	0
0	0	1	1	0	0	0	0	0
0	0	1	3	0	0	0	0	0
0	0	1	6	0	0	0	0	0
0	0	1	1	0	0	0	0	0
0	0	1	4	0	0	0	0	0
0	0	3	2	0	0	0	0	0
0	0	2	9	0	0	0	0	0
0	0	2	3	0	0	0	0	0
0	0	2	6	0	0	0	0	0
0	0	1	2	0	0	0	0	0
0	0	2	4	0	0	0	0	0
0	0	1	2	0	0	0	0	0
0	0	2	2	0	0	0	0	0
0	0	1	20	0	0	0	0	0
0	0	9	1	0	0	0	0	0
0	0	9	3	0	0	0	0	0
0	0	9	3	0	0	0	0	0
0	0	1	9	0	0	0	0	0
0	0	9	2	0	0	0	0	0
0	0	3	2	0	0	0	0	0
0	0	1	3	0	0	0	0	0
0	0	1	6	0	0	0	0	0
0	0	6	1	0	0	0	0	0
0	0	1	6	0	0	0	0	0
0	0	4	1	0	0	0	0	0
0	0	1	4	0	0	0	0	0
0	0	2	1	0	0	0	0	0
0	0	3	1	0	0	0	0	0
0	0	1	1	0	0	0	0	0
0	0	9	1	0	0	0	0	0
0	0	1	4	0	0	0	0	0
0	0	1	1	0	0	0	0	0
0	0	1	1	0	0	0	0	0
0	0	5	1	0	0	0	0	0
0	0	1	4	0	0	0	0	0
0	0	4	2	0	0	0	0	0
0	0	4	2	0	0	0	0	0
0	0	1	4	0	0	0	0	0
0	0	2	4	0	0	0	0	0
0	0	1	1	0	0	0	0	0
0	0	1	9	0	0	0	0	0
0	0	1	8	0	0	0	0	0
0	0	1	1	0	0	0	0	0
0	0	1	1	0	0	0	0	0
0	0	1	3	0	0	0	0	0
0	0	1	1	0	0	0	0	0
0	0	1	2	0	0	0	0	0
0	0	1	3	0	0	0	0	0
0	0	1	5	0	0	0	0	0
0	0	1	1	0	0	0	0	0
0	0	2	1	0	0	0	0	0
0	0	3	4	0	0	0	0	0
0	0	4	2	0	0	0	0	0
0	0	4	1	0	0	0	0	0
0	0	1	4	0	0	0	0	0
0	0	1	4	0	0	0	0	0
0	0	2	4	0	0	0	0	0
0	0	1	1	0	0	0	0	0
0	0	1	8	0	0	0	0	0
0	0	1	5	0	0	0	0	0
0	0	1	1	0	0	0	0	0
0	0	1	4	0	0	0	0	0
0	0	1	1	0	0	0	0	0
0	0	1	3	0	0	0	0	0
0	0	1	1	0	0	0	0	0
0	0	3	1	0	0	0	0	0
0	0	1	4	0	0	0	0	0
0	0	1	3	0	0	0	0	0
0	0	1	1	0	0	0	0	0
0	0	1	3	0	0	0	0	0
0	0	3	2	0	0	0	0	0
0	0	3	1	0	0	0	0	0
0	0	1	3	0	0	0	0	0
0	0	5	1	0	0	0	0	0
0	0	3	1	0	0	0	0	0
0	0	1	1	0	0	0	0	0
0	0	1	3	0	0	0	0	0
0	0	1	3	0	0	0	0	0
0	0	3	1	0	0	0	0	0
0	0	5	1	0	0	0	0	0
0	0	1	1	0	0	0	0	0
0	0	1	8	0	0	0	0	0
0	0	1	5	0	0	0	0	0
0	0	1	1	0	0	0	0	0
0	0	1	4	0	0	0	0	0
0	0	1	1	0	0	0	0	0
0	0	1	3	0	0	0	0	0
0	0	1	1	0	0	0	0	0
0	0	1	4	0	0	0	0	0
0	0	1	3	0	0	0	0	0
0	0	1	1	0	0	0	0	0
0	0	3	1	0	0	0	0	0
0	0	3	1	0	0	0	0	0
0	0	3	1	0	0	0	0	0
0	0	1	1	0	0	0	0	0
0	0	1	1	0	0	0	0	0
0	0	1	1	0	0	0	0	0
0	0	1	3	0	0	0	0	0
0	0	1	3	0	0	0	0	0
0	0	4	1	0	0	0	0	0
0	0	5	1	0	0	0	0	0
0	0	1	1	0	0	0	0	0
0	0	1	8	0	0	0	0	0
0	0	1	5	0	0	0	0	0
0	0	1	1	0	0	0	0	0
0	0	1	4	0	0	0	0	0
0	0	1	1	0	0	0	0	0
0	0	1	3	0	0	0	0	0
0	0	1	1	0	0	0	0	0
0	0	1	4	0	0	0	0	0
0	0	1	3	0	0	0	0	0
0	0	1	1	0	0	0	0	0
0	0	1	1	0	0	0	0	0
0	0	1	9	0	0	0	0	0
0	0	1	8	0	0	0	0	0
0	0	1	1	0	0	0	0	0
0	0	1	1	0	0	0	0	0
0	0	1	3	0	0	0	0	0
0	0	1	1	0	0	0	0	0
0	0	1	2	0	0	0	0	0
0	0	1	3	0	0	0	0	0
0	0	1	5	0	0	0	0	0
0	0	1	1	0	0	0	0	0
0	0	3	1	0	0	0	0	0
0	0	1	5	0	0	0	0	0
0	0	1	5	0	0	0	0	0
0	0	1	2	0	0	0	0	0
0	0	1	2	0	0	0	0	0
0	0	1	3	0	0	0	0	0
0	0	1	3	0	0	0	0	0
0	0	1	3	0	0	0	0	0
0	0	1	3	0	0	0	0	0
0	0	1	5	0	0	0	0	0
0	0	1	5	0	0	0	0	0
0	0	1	5	0	0	0	0	0
0	0	1	5	0	0	0	0	0
0	0	3	1	0	0	0	0	0
0	0	1	3	0	0	0	0	0
0	0	3	1	0	0	0	0	0
0	0	3	1	0	0	0	0	0
0	0	1	1	0	0	0	0	0
0	0	1	1	0	0	0	0	0
0	0	1	1	0	0	0	0	0
0	0	2	1	0	0	0	0	0
0	0	1	1	0	0	0	0	0
0	0	2	1	0	0	0	0	0
0	0	1	2	0	0	0	0	0
0	0	1	2	0	0	0	0	0
0	0	1	4	0	0	0	0	0
0	0	1	4	0	0	0	0	0
0	0	1	4	0	0	0	0	0
0	0	2	4	0	0	0	0	0
0	0	1	4	0	0	0	0	0
0	0	1	4	0	0	0	0	0
0	0	1	5	0	0	0	0	0
0	0	1	5	0	0	0	0	0
0	0	1	5	0	0	0	0	0
0	0	1	5	0	0	0	0	0
0	0	4	1	0	0	0	0	0
0	0	6	1	0	0	0	0	0
0	0	1	1	0	0	0	0	0
0	0	2	4	0	0	0	0	0
0	0	1	4	0	0	0	0	0
0	0	2	4	0	0	0	0	0
0	0	8	4	0	0	0	0	0
0	0	4	2	0	0	0	0	0
0	0	4	1	0	0	0	0	0
0	0	2	4	0	0	0	0	0
0	0	1	6	0	0	0	0	0
0	0	1	6	0	0	0	0	0
0	0	5	6	0	0	0	0	0
0	0	1	6	0	0	0	0	0
0	0	1	6	0	0	0	0	0
0	0	2	6	0	0	0	0	0
0	0	1	6	0	0	0	0	0
0	0	1	6	0	0	0	0	0
0	0	6	2	0	0	0	0	0
0	0	6	1	0	0	0	0	0
0	0	2	1	0	0	0	0	0
0	0	1	2	0	0	0	0	0
0	0	1	1	0	0	0	0	0
0	0	1	1	0	0	0	0	0
0	0	3	1	0	0	0	0	0
0	0	1	1	0	0	0	0	0
0	0	2	1	0	0	0	0	0
0	0	4	1	0	0	0	0	0
0	0	2	1	0	0	0	0	0
0	0	1	1	0	0	0	0	0
0	0	2	1	0	0	0	0	0
0	0	1	1	0	0	0	0	0
0	0	1	1	0	0	0	0	0
0	0	1	1	0	0	0	0	0
0	0	1	1	0	0	0	0	0
0	0	1	1	0	0	0	0	0
0	0	7	1	0	0	0	0	0
0	0	6	1	0	0	0	0	0
0	0	1	1	0	0	0	0	0
0	0	1	1	0	0	0	0	0
0	0	3	1	0	0	0	0	0
0	0	1	1	0	0	0	0	0
0	0	7	1	0	0	0	0	0
0	0	6	1	0	0	0	0	0
0	0	1	1	0	0	0	0	0
0	0	1	1	0	0	0	0	0
0	0	3	1	0	0	0	0	0
0	0	2	1	0	0	0	0	0
0	0	7	1	0	0	0	0	0
0	0	14	1	0	0	0	0	0
0	0	2	1	0	0	0	0	0
0	0	1	1	0	0	0	0	0
0	0	5	7	0	0	0	0	0
0	0	1	7	0	0	0	0	0
0	0	13	7	0	0	0	0	0
0	0	1	7	0	0	0	0	0
0	0	4	7	0	0	0	0	0
0	0	1	7	0	0	0	0	0
0	0	1	7	0	0	0	0	0
0	0	1	7	0	0	0	0	0
0	0	6	6	0	0	0	0	0
0	0	1	6	0	0	0	0	0
0	0	8	6	0	0	0	0	0
0	0	1	6	0	0	0	0	0
0	0	4	6	0	0	0	0	0
0	0	1	6	0	0	0	0	0
0	0	1	6	0	0	0	0	0
0	0	1	6	0	0	0	0	0
0	0	5	6	0	0	0	0	0
0	0	1	1	0	0	0	0	0
0	0	1	1	0	0	0	0	0
0	0	1	1	0	0	0	0	0
0	0	1	1	0	0	0	0	0
0	0	5	1	0	0	0	0	0
0	0	1	1	0	0	0	0	0
0	0	1	1	0	0	0	0	0
0	0	2	1	0	0	0	0	0
0	0	1	1	0	0	0	0	0
0	0	1	1	0	0	0	0	0
0	0	6	1	0	0	0	0	0
0	0	2	1	0	0	0	0	0
0	0	3	2	0	0	0	0	0
0	0	1	2	0	0	0	0	0
0	0	2	1	0	0	0	0	0
0	0	1	2	0	0	0	0	0
0	0	1	2	0	0	0	0	0
0	0	2	2	0	0	0	0	0
0	0	1	1	0	0	0	0	0
0	0	2	1	0	0	0	0	0
0	0	3	1	0	0	0	0	0
0	0	1	1	0	0	0	0	0
0	0	1	1	0	0	0	0	0
0	0	2	1	0	0	0	0	0
0	0	1	1	0	0	0	0	0
0	0	1	1	0	0	0	0	0
0	0	5	2	0	0	0	0	0
0	0	5	6	0	0	0	0	0
0	0	5	1	0	0	0	0	0
0	0	1	1	0	0	0	0	0
0	0	1	8	0	0	0	0	0
0	0	1	5	0	0	0	0	0
0	0	1	1	0	0	0	0	0
0	0	1	4	0	0	0	0	0
0	0	1	1	0	0	0	0	0
0	0	1	3	0	0	0	0	0
0	0	1	1	0	0	0	0	0
0	0	1	4	0	0	0	0	0
0	0	1	3	0	0	0	0	0
0	0	1	1	0	0	0	0	0
0	0	1	1	0	0	0	0	0
0	0	1	9	0	0	0	0	0
0	0	1	8	0	0	0	0	0
0	0	1	1	0	0	0	0	0
0	0	1	1	0	0	0	0	0
0	0	1	3	0	0	0	0	0
0	0	1	1	0	0	0	0	0
0	0	1	3	0	0	0	0	0
0	0	1	5	0	0	0	0	0
0	0	1	1	0	0	0	0	0
0	0	2	2	0	0	0	0	0
0	0	2	1	0	0	0	0	0
0	0	2	1	0	0	0	0	0
0	0	1	1	0	0	0	0	0
0	0	1	2	0	0	0	0	0
0	0	1	1	0	0	0	0	0
0	0	1	1	0	0	0	0	0
0	0	1	1	0	0	0	0	0
0	0	1	2	0	0	0	0	0
0	0	1	1	0	0	0	0	0
0	0	1	8	0	0	0	0	0
0	0	1	5	0	0	0	0	0
0	0	1	1	0	0	0	0	0
0	0	1	1	0	0	0	0	0
0	0	1	2	0	0	0	0	0
0	0	3	1	0	0	0	0	0
0	0	3	3	0	0	0	0	0
0	0	3	2	0	0	0	0	0
0	0	3	3	0	0	0	0	0
0	0	3	3	0	0	0	0	0
0	0	3	1	0	0	0	0	0
0	0	3	1	0	0	0	0	0
0	0	3	1	0	0	0	0	0
0	0	8	6	0	0	0	0	0
0	0	8	2	0	0	0	0	0
0	0	8	8	0	0	0	0	0
0	0	8	1	0	0	0	0	0
0	0	8	2	0	0	0	0	0
0	0	8	1	0	0	0	0	0
0	0	1	8	0	0	0	0	0
0	0	3	1	0	0	0	0	0
0	0	3	2	0	0	0	0	0
0	0	3	1	0	0	0	0	0
0	0	3	2	0	0	0	0	0
0	0	3	1	0	0	0	0	0
0	0	1	3	0	0	0	0	0
0	0	1	2	0	0	0	0	0
0	0	1	1	0	0	0	0	0
0	0	1	1	0	0	0	0	0
0	0	1	1	0	0	0	0	0
0	0	2	1	0	0	0	0	0
0	0	1	2	0	0	0	0	0
0	0	1	1	0	0	0	0	0
0	0	1	1	0	0	0	0	0
0	0	2	2	0	0	0	0	0
0	0	2	2	0	0	0	0	0
0	0	2	1	0	0	0	0	0
0	0	3	1	0	0	0	0	0
0	0	1	1	0	0	0	0	0
0	0	5	1	0	0	0	0	0
0	0	2	1	0	0	0	0	0
0	0	1	2	0	0	0	0	0
0	0	3	1	0	0	0	0	0
0	0	1	2	0	0	0	0	0
0	0	1	4	0	0	0	0	0
0	0	1	2	0	0	0	0	0
0	0	1	2	0	0	0	0	0
0	0	1	2	0	0	0	0	0
0	0	1	1	0	0	0	0	0
0	0	1	1	0	0	0	0	0
0	0	1	2	0	0	0	0	0
0	0	1	1	0	0	0	0	0
0	0	1	2	0	0	0	0	0
0	0	1	2	0	0	0	0	0
0	0	1	4	0	0	0	0	0
0	0	1	4	0	0	0	0	0
0	0	1	1	0	0	0	0	0
0	0	2	1	0	0	0	0	0
0	0	1	1	0	0	0	0	0
0	0	1	1	0	0	0	0	0
0	0	6	1	0	0	0	0	0
0	0	7	1	0	0	0	0	0
0	0	1	1	0	0	0	0	0
0	0	2	1	0	0	0	0	0
0	0	3	1	0	0	0	0	0
0	0	1	1	0	0	0	0	0
0	0	1	1	0	0	0	0	0
0	0	1	3	0	0	0	0	0
0	0	1	1	0	0	0	0	0
0	0	2	1	0	0	0	0	0
0	0	2	1	0	0	0	0	0
0	0	3	1	0	0	0	0	0
0	0	1	1	0	0	0	0	0
0	0	1	3	0	0	0	0	0
0	0	1	2	0	0	0	0	0
0	0	1	1	0	0	0	0	0
0	0	1	1	0	0	0	0	0
0	0	1	1	0	0	0	0	0
0	0	1	1	0	0	0	0	0
0	0	1	6	0	0	0	0	0
0	0	1	1	0	0	0	0	0
0	0	1	2	0	0	0	0	0
0	0	1	1	0	0	0	0	0
0	0	1	3	0	0	0	0	0
0	0	1	4	0	0	0	0	0
0	0	12	1	0	0	0	0	0
0	0	1	2	0	0	0	0	0
0	0	1	6	0	0	0	0	0
0	0	1	1	0	0	0	0	0
0	0	1	1	0	0	0	0	0
0	0	1	1	0	0	0	0	0
0	0	1	1	0	0	0	0	0
0	0	2	1	0	0	0	0	0
0	0	1	4	0	0	0	0	0
0	0	2	4	0	0	0	0	0
0	0	1	1	0	0	0	0	0
0	0	1	2	0	0	0	0	0
0	0	1	1	0	0	0	0	0
0	0	1	1	0	0	0	0	0
0	0	1	3	0	0	0	0	0
0	0	1	3	0	0	0	0	0
0	0	1	1	0	0	0	0	0
0	0	1	1	0	0	0	0	0
0	0	2	1	0	0	0	0	0
0	0	3	1	0	0	0	0	0
0	0	3	8	0	0	0	0	0
0	0	3	5	0	0	0	0	0
0	0	3	1	0	0	0	0	0
0	0	3	4	0	0	0	0	0
0	0	3	1	0	0	0	0	0
0	0	3	3	0	0	0	0	0
0	0	3	1	0	0	0	0	0
0	0	1	3	0	0	0	0	0
0	0	3	4	0	0	0	0	0
0	0	3	1	0	0	0	0	0
0	0	2	3	0	0	0	0	0
0	0	2	1	0	0	0	0	0
0	0	2	9	0	0	0	0	0
0	0	2	8	0	0	0	0	0
0	0	2	1	0	0	0	0	0
0	0	2	1	0	0	0	0	0
0	0	2	3	0	0	0	0	0
0	0	2	1	0	0	0	0	0
0	0	2	2	0	0	0	0	0
0	0	2	3	0	0	0	0	0
0	0	2	1	0	0	0	0	0
0	0	1	3	0	0	0	0	0
0	0	1	3	0	0	0	0	0
0	0	2	3	0	0	0	0	0
0	0	1	1	0	0	0	0	0
0	0	1	1	0	0	0	0	0
0	0	1	2	0	0	0	0	0
0	0	1	1	0	0	0	0	0
0	0	1	1	0	0	0	0	0
0	0	1	1	0	0	0	0	0
0	0	2	2	0	0	0	0	0
0	0	2	1	0	0	0	0	0
0	0	2	1	0	0	0	0	0
0	0	1	2	0	0	0	0	0
0	0	2	2	0	0	0	0	0
0	0	1	1	0	0	0	0	0
0	0	2	1	0	0	0	0	0
0	0	4	1	0	0	0	0	0
0	0	2	1	0	0	0	0	0
0	0	1	1	0	0	0	0	0
0	0	4	1	0	0	0	0	0
0	0	3	1	0	0	0	0	0
0	0	1	1	0	0	0	0	0
0	0	1	1	0	0	0	0	0
0	0	1	1	0	0	0	0	0
0	0	1	2	0	0	0	0	0
0	0	1	3	0	0	0	0	0
0	0	1	1	0	0	0	0	0
0	0	1	1	0	0	0	0	0
0	0	1	1	0	0	0	0	0
0	0	1	1	0	0	0	0	0
0	0	2	1	0	0	0	0	0
0	0	1	3	0	0	0	0	0
0	0	1	3	0	0	0	0	0
0	0	1	3	0	0	0	0	0
0	0	2	3	0	0	0	0	0
0	0	2	1	0	0	0	0	0
0	0	2	8	0	0	0	0	0
0	0	2	5	0	0	0	0	0
0	0	2	4	0	0	0	0	0
0	0	2	1	0	0	0	0	0
0	0	2	3	0	0	0	0	0
0	0	2	1	0	0	0	0	0
0	0	1	2	0	0	0	0	0
0	0	2	3	0	0	0	0	0
0	0	2	1	0	0	0	0	0
0	0	1	2	0	0	0	0	0
0	0	2	2	0	0	0	0	0
0	0	3	1	0	0	0	0	0
0	0	3	9	0	0	0	0	0
0	0	3	8	0	0	0	0	0
0	0	3	1	0	0	0	0	0
0	0	3	1	0	0	0	0	0
0	0	3	3	0	0	0	0	0
0	0	3	1	0	0	0	0	0
0	0	1	3	0	0	0	0	0
0	0	3	2	0	0	0	0	0
0	0	3	5	0	0	0	0	0
0	0	3	1	0	0	0	0	0
0	0	1	3	0	0	0	0	0
0	0	2	3	0	0	0	0	0
0	0	1	3	0	0	0	0	0
0	0	3	1	0	0	0	0	0
0	0	1	3	0	0	0	0	0
0	0	1	3	0	0	0	0	0
0	0	2	3	0	0	0	0	0
0	0	1	1	0	0	0	0	0
0	0	1	1	0	0	0	0	0
0	0	1	2	0	0	0	0	0
0	0	1	1	0	0	0	0	0
0	0	1	1	0	0	0	0	0
0	0	1	1	0	0	0	0	0
0	0	1	1	0	0	0	0	0
0	0	1	1	0	0	0	0	0
0	0	1	8	0	0	0	0	0
0	0	1	1	0	0	0	0	0
0	0	1	4	0	0	0	0	0
0	0	1	1	0	0	0	0	0
0	0	1	1	0	0	0	0	0
0	0	2	1	0	0	0	0	0
0	0	2	1	0	0	0	0	0
0	0	2	2	0	0	0	0	0
0	0	2	1	0	0	0	0	0
0	0	1	2	0	0	0	0	0
0	0	2	2	0	0	0	0	0
0	0	1	2	0	0	0	0	0
0	0	1	1	0	0	0	0	0
0	0	1	1	0	0	0	0	0
0	0	1	1	0	0	0	0	0
0	0	1	1	0	0	0	0	0
0	0	2	1	0	0	0	0	0
0	0	1	1	0	0	0	0	0
0	0	1	1	0	0	0	0	0
0	0	2	1	0	0	0	0	0
0	0	6	1	0	0	0	0	0
0	0	1	1	0	0	0	0	0
0	0	5	1	0	0	0	0	0
0	0	1	1	0	0	0	0	0
0	0	1	1	0	0	0	0	0
0	0	1	1	0	0	0	0	0
0	0	1	1	0	0	0	0	0
0	0	1	1	0	0	0	0	0
0	0	2	1	0	0	0	0	0
0	0	1	1	0	0	0	0	0
0	0	1	1	0	0	0	0	0
0	0	1	1	0	0	0	0	0
0	0	1	1	0	0	0	0	0
0	0	1	1	0	0	0	0	0
0	0	1	1	0	0	0	0	0
0	0	1	3	0	0	0	0	0
0	0	1	1	0	0	0	0	0
0	0	1	1	0	0	0	0	0
0	0	1	1	0	0	0	0	0
0	0	1	1	0	0	0	0	0
0	0	1	2	0	0	0	0	0
0	0	1	1	0	0	0	0	0
0	0	2	1	0	0	0	0	0
0	0	1	1	0	0	0	0	0
0	0	1	8	0	0	0	0	0
0	0	1	7	0	0	0	0	0
0	0	1	1	0	0	0	0	0
0	0	1	3	0	0	0	0	0
0	0	1	1	0	0	0	0	0
0	0	1	11	0	0	0	0	0
0	0	1	1	0	0	0	0	0
0	0	1	5	0	0	0	0	0
0	0	1	8	0	0	0	0	0
0	0	1	5	0	0	0	0	0
0	0	1	8	0	0	0	0	0
0	0	5	1	0	0	0	0	0
0	0	1	1	0	0	0	0	0
0	0	1	9	0	0	0	0	0
0	0	1	8	0	0	0	0	0
0	0	1	1	0	0	0	0	0
0	0	1	1	0	0	0	0	0
0	0	1	3	0	0	0	0	0
0	0	1	1	0	0	0	0	0
0	0	1	2	0	0	0	0	0
0	0	1	3	0	0	0	0	0
0	0	1	5	0	0	0	0	0
0	0	1	1	0	0	0	0	0
0	0	5	1	0	0	0	0	0
0	0	3	5	0	0	0	0	0
0	0	3	5	0	0	0	0	0
0	0	2	5	0	0	0	0	0
0	0	4	5	0	0	0	0	0
0	0	4	5	0	0	0	0	0
0	0	1	5	0	0	0	0	0
0	0	4	5	0	0	0	0	0
0	0	1	5	0	0	0	0	0
0	0	1	5	0	0	0	0	0
0	0	4	2	0	0	0	0	0
0	0	1	2	0	0	0	0	0
0	0	6	13	0	0	0	0	0
0	0	6	19	0	0	0	0	0
0	0	6	13	0	0	0	0	0
0	0	6	7	0	0	0	0	0
0	0	1	6	0	0	0	0	0
0	0	6	4	0	0	0	0	0
0	0	6	5	0	0	0	0	0
0	0	6	1	0	0	0	0	0
0	0	6	1	0	0	0	0	0
0	0	1	6	0	0	0	0	0
0	0	6	1	0	0	0	0	0
0	0	2	1	0	0	0	0	0
0	0	2	8	0	0	0	0	0
0	0	2	5	0	0	0	0	0
0	0	2	4	0	0	0	0	0
0	0	2	1	0	0	0	0	0
0	0	2	3	0	0	0	0	0
0	0	2	1	0	0	0	0	0
0	0	4	2	0	0	0	0	0
0	0	1	2	0	0	0	0	0
0	0	2	4	0	0	0	0	0
0	0	2	3	0	0	0	0	0
0	0	2	1	0	0	0	0	0
0	0	1	2	0	0	0	0	0
0	0	1	1	0	0	0	0	0
0	0	1	9	0	0	0	0	0
0	0	1	8	0	0	0	0	0
0	0	1	1	0	0	0	0	0
0	0	1	1	0	0	0	0	0
0	0	1	3	0	0	0	0	0
0	0	1	1	0	0	0	0	0
0	0	4	1	0	0	0	0	0
0	0	1	1	0	0	0	0	0
0	0	1	2	0	0	0	0	0
0	0	1	3	0	0	0	0	0
0	0	1	5	0	0	0	0	0
0	0	1	1	0	0	0	0	0
0	0	1	4	0	0	0	0	0
0	0	1	4	0	0	0	0	0
0	0	4	1	0	0	0	0	0
0	0	2	4	0	0	0	0	0
0	0	2	1	0	0	0	0	0
0	0	1	1	0	0	0	0	0
0	0	2	1	0	0	0	0	0
0	0	1	1	0	0	0	0	0
0	0	1	1	0	0	0	0	0
0	0	1	2	0	0	0	0	0
0	0	1	1	0	0	0	0	0
0	0	1	8	0	0	0	0	0
0	0	1	5	0	0	0	0	0
0	0	1	1	0	0	0	0	0
0	0	1	1	0	0	0	0	0
0	0	1	2	0	0	0	0	0
0	0	1	1	0	0	0	0	0
0	0	1	2	0	0	0	0	0
0	0	1	2	0	0	0	0	0
0	0	1	2	0	0	0	0	0
0	0	1	2	0	0	0	0	0
0	0	2	1	0	0	0	0	0
0	0	3	1	0	0	0	0	0
0	0	1	2	0	0	0	0	0
0	0	1	1	0	0	0	0	0
0	0	8	1	0	0	0	0	0
0	0	1	1	0	0	0	0	0
0	0	1	2	0	0	0	0	0
0	0	1	1	0	0	0	0	0
0	0	1	1	0	0	0	0	0
0	0	6	3	0	0	0	0	0
0	0	2	6	0	0	0	0	0
0	0	1	6	0	0	0	0	0
0	0	3	6	0	0	0	0	0
0	0	1	6	0	0	0	0	0
0	0	1	6	0	0	0	0	0
0	0	2	2	0	0	0	0	0
0	0	1	2	0	0	0	0	0
0	0	3	2	0	0	0	0	0
0	0	2	2	0	0	0	0	0
0	0	2	8	0	0	0	0	0
0	0	2	1	0	0	0	0	0
0	0	2	2	0	0	0	0	0
0	0	2	1	0	0	0	0	0
0	0	2	1	0	0	0	0	0
0	0	8	1	0	0	0	0	0
0	0	8	2	0	0	0	0	0
0	0	8	12	0	0	0	0	0
0	0	8	6	0	0	0	0	0
0	0	1	8	0	0	0	0	0
0	0	8	6	0	0	0	0	0
0	0	8	14	0	0	0	0	0
0	0	8	1	0	0	0	0	0
0	0	1	8	0	0	0	0	0
0	0	1	8	0	0	0	0	0
0	0	1	1	0	0	0	0	0
0	0	1	8	0	0	0	0	0
0	0	1	5	0	0	0	0	0
0	0	1	1	0	0	0	0	0
0	0	1	4	0	0	0	0	0
0	0	1	1	0	0	0	0	0
0	0	1	3	0	0	0	0	0
0	0	1	1	0	0	0	0	0
0	0	1	1	0	0	0	0	0
0	0	3	1	0	0	0	0	0
0	0	1	4	0	0	0	0	0
0	0	1	3	0	0	0	0	0
0	0	1	1	0	0	0	0	0
0	0	1	1	0	0	0	0	0
0	0	1	1	0	0	0	0	0
0	0	2	1	0	0	0	0	0
0	0	2	9	0	0	0	0	0
0	0	2	8	0	0	0	0	0
0	0	2	1	0	0	0	0	0
0	0	2	1	0	0	0	0	0
0	0	2	3	0	0	0	0	0
0	0	2	1	0	0	0	0	0
0	0	1	2	0	0	0	0	0
0	0	3	2	0	0	0	0	0
0	0	2	2	0	0	0	0	0
0	0	2	3	0	0	0	0	0
0	0	2	5	0	0	0	0	0
0	0	2	1	0	0	0	0	0
0	0	1	1	0	0	0	0	0
0	0	1	1	0	0	0	0	0
0	0	1	1	0	0	0	0	0
0	0	2	3	0	0	0	0	0
0	0	1	3	0	0	0	0	0
0	0	1	3	0	0	0	0	0
0	0	3	1	0	0	0	0	0
0	0	2	3	0	0	0	0	0
0	0	3	3	0	0	0	0	0
0	0	1	1	0	0	0	0	0
0	0	1	1	0	0	0	0	0
0	0	1	1	0	0	0	0	0
0	0	1	1	0	0	0	0	0
0	0	1	2	0	0	0	0	0
0	0	1	3	0	0	0	0	0
0	0	1	2	0	0	0	0	0
0	0	1	1	0	0	0	0	0
0	0	1	1	0	0	0	0	0
0	0	1	1	0	0	0	0	0
0	0	1	1	0	0	0	0	0
0	0	1	1	0	0	0	0	0
0	0	1	1	0	0	0	0	0
0	0	5	1	0	0	0	0	0
0	0	6	6	0	0	0	0	0
0	0	6	8	0	0	0	0	0
0	0	3	6	0	0	0	0	0
0	0	6	4	0	0	0	0	0
0	0	6	7	0	0	0	0	0
0	0	6	7	0	0	0	0	0
0	0	1	6	0	0	0	0	0
0	0	6	1	0	0	0	0	0
0	0	1	3	0	0	0	0	0
0	0	3	4	0	0	0	0	0
0	0	3	1	0	0	0	0	0
0	0	3	1	0	0	0	0	0
0	0	3	2	0	0	0	0	0
0	0	3	5	0	0	0	0	0
0	0	1	3	0	0	0	0	0
0	0	3	2	0	0	0	0	0
0	0	1	3	0	0	0	0	0
0	0	4	3	0	0	0	0	0
0	0	4	1	0	0	0	0	0
0	0	1	4	0	0	0	0	0
0	0	9	4	0	0	0	0	0
0	0	1	4	0	0	0	0	0
0	0	1	14	0	0	0	0	0
0	0	1	1	0	0	0	0	0
0	0	1	2	0	0	0	0	0
0	0	1	5	0	0	0	0	0
0	0	1	2	0	0	0	0	0
0	0	1	9	0	0	0	0	0
0	0	9	1	0	0	0	0	0
0	0	9	1	0	0	0	0	0
0	0	9	2	0	0	0	0	0
0	0	9	2	0	0	0	0	0
0	0	14	13	0	0	0	0	0
0	0	14	19	0	0	0	0	0
0	0	1	14	0	0	0	0	0
0	0	14	13	0	0	0	0	0
0	0	14	7	0	0	0	0	0
0	0	14	4	0	0	0	0	0
0	0	14	5	0	0	0	0	0
0	0	14	1	0	0	0	0	0
0	0	14	1	0	0	0	0	0
0	0	14	1	0	0	0	0	0
0	0	1	1	0	0	0	0	0
0	0	1	1	0	0	0	0	0
0	0	1	2	0	0	0	0	0
0	0	1	5	0	0	0	0	0
0	0	1	2	0	0	0	0	0
0	0	1	1	0	0	0	0	0
0	0	1	1	0	0	0	0	0
0	0	1	3	0	0	0	0	0
0	0	2	1	0	0	0	0	0
0	0	5	9	0	0	0	0	0
0	0	5	1	0	0	0	0	0
0	0	2	2	0	0	0	0	0
0	0	2	2	0	0	0	0	0
0	0	2	2	0	0	0	0	0
0	0	2	1	0	0	0	0	0
0	0	2	6	0	0	0	0	0
0	0	2	8	0	0	0	0	0
0	0	3	2	0	0	0	0	0
0	0	2	4	0	0	0	0	0
0	0	1	2	0	0	0	0	0
0	0	8	2	0	0	0	0	0
0	0	2	10	0	0	0	0	0
0	0	2	7	0	0	0	0	0
0	0	2	7	0	0	0	0	0
0	0	1	2	0	0	0	0	0
0	0	2	8	0	0	0	0	0
0	0	2	1	0	0	0	0	0
0	0	2	13	0	0	0	0	0
0	0	10	8	0	0	0	0	0
0	0	10	7	0	0	0	0	0
0	0	10	1	0	0	0	0	0
0	0	3	10	0	0	0	0	0
0	0	10	3	0	0	0	0	0
0	0	10	1	0	0	0	0	0
0	0	10	1	0	0	0	0	0
0	0	10	5	0	0	0	0	0
0	0	10	8	0	0	0	0	0
0	0	1	10	0	0	0	0	0
0	0	10	5	0	0	0	0	0
0	0	1	1	0	0	0	0	0
0	0	1	8	0	0	0	0	0
0	0	1	2	0	0	0	0	0
0	0	1	1	0	0	0	0	0
0	0	3	1	0	0	0	0	0
0	0	1	1	0	0	0	0	0
0	0	8	1	0	0	0	0	0
0	0	1	4	0	0	0	0	0
0	0	1	1	0	0	0	0	0
0	0	1	1	0	0	0	0	0
0	0	1	4	0	0	0	0	0
0	0	2	1	0	0	0	0	0
0	0	3	4	0	0	0	0	0
0	0	3	6	0	0	0	0	0
0	0	4	3	0	0	0	0	0
0	0	4	3	0	0	0	0	0
0	0	1	4	0	0	0	0	0
0	0	8	4	0	0	0	0	0
0	0	1	4	0	0	0	0	0
0	0	2	4	0	0	0	0	0
0	0	1	15	0	0	0	0	0
0	0	1	6	0	0	0	0	0
0	0	1	8	0	0	0	0	0
0	0	8	15	0	0	0	0	0
0	0	15	1	0	0	0	0	0
0	0	15	2	0	0	0	0	0
0	0	15	12	0	0	0	0	0
0	0	15	6	0	0	0	0	0
0	0	1	15	0	0	0	0	0
0	0	15	6	0	0	0	0	0
0	0	15	14	0	0	0	0	0
0	0	15	1	0	0	0	0	0
0	0	1	6	0	0	0	0	0
0	0	1	1	0	0	0	0	0
0	0	2	2	0	0	0	0	0
0	0	1	2	0	0	0	0	0
0	0	2	6	0	0	0	0	0
0	0	2	2	0	0	0	0	0
0	0	3	2	0	0	0	0	0
0	0	6	6	0	0	0	0	0
0	0	8	4	0	0	0	0	0
0	0	8	1	0	0	0	0	0
0	0	8	1	0	0	0	0	0
0	0	8	1	0	0	0	0	0
0	0	8	2	0	0	0	0	0
0	0	8	4	0	0	0	0	0
0	0	3	1	0	0	0	0	0
0	0	2	1	0	0	0	0	0
0	0	2	1	0	0	0	0	0
0	0	2	1	0	0	0	0	0
0	0	2	1	0	0	0	0	0
0	0	2	1	0	0	0	0	0
0	0	2	1	0	0	0	0	0
0	0	1	3	0	0	0	0	0
0	0	1	2	0	0	0	0	0
0	0	1	1	0	0	0	0	0
0	0	5	5	0	0	0	0	0
0	0	5	1	0	0	0	0	0
0	0	5	2	0	0	0	0	0
0	0	5	7	0	0	0	0	0
0	0	5	4	0	0	0	0	0
0	0	4	2	0	0	0	0	0
0	0	1	9	0	0	0	0	0
0	0	1	1	0	0	0	0	0
0	0	6	1	0	0	0	0	0
0	0	6	4	0	0	0	0	0
0	0	1	6	0	0	0	0	0
0	0	6	1	0	0	0	0	0
0	0	6	2	0	0	0	0	0
0	0	6	2	0	0	0	0	0
0	0	6	6	0	0	0	0	0
0	0	3	3	0	0	0	0	0
0	0	3	6	0	0	0	0	0
0	0	1	3	0	0	0	0	0
0	0	3	2	0	0	0	0	0
0	0	1	1	0	0	0	0	0
0	0	1	4	0	0	0	0	0
0	0	1	1	0	0	0	0	0
0	0	1	1	0	0	0	0	0
0	0	1	1	0	0	0	0	0
0	0	1	1	0	0	0	0	0
0	0	1	1	0	0	0	0	0
0	0	1	1	0	0	0	0	0
0	0	1	1	0	0	0	0	0
0	0	1	4	0	0	0	0	0
0	0	1	1	0	0	0	0	0
0	0	1	1	0	0	0	0	0
0	0	1	2	0	0	0	0	0
0	0	1	1	0	0	0	0	0
0	0	1	1	0	0	0	0	0
0	0	1	1	0	0	0	0	0
0	0	1	1	0	0	0	0	0
0	0	1	4	0	0	0	0	0
0	0	1	5	0	0	0	0	0
0	0	1	1	0	0	0	0	0
0	0	4	2	0	0	0	0	0
0	0	4	3	0	0	0	0	0
0	0	4	3	0	0	0	0	0
0	0	5	1	0	0	0	0	0
0	0	5	3	0	0	0	0	0
0	0	1	6	0	0	0	0	0
0	0	2	5	0	0	0	0	0
0	0	5	8	0	0	0	0	0
0	0	1	1	0	0	0	0	0
0	0	2	1	0	0	0	0	0
0	0	1	1	0	0	0	0	0
0	0	1	3	0	0	0	0	0
0	0	1	3	0	0	0	0	0
0	0	1	3	0	0	0	0	0
0	0	1	3	0	0	0	0	0
0	0	8	11	0	0	0	0	0
0	0	8	3	0	0	0	0	0
0	0	8	4	0	0	0	0	0
0	0	2	1	0	0	0	0	0
0	0	1	4	0	0	0	0	0
0	0	1	1	0	0	0	0	0
0	0	1	1	0	0	0	0	0
0	0	1	1	0	0	0	0	0
0	0	1	2	0	0	0	0	0
0	0	1	4	0	0	0	0	0
0	0	6	4	0	0	0	0	0
0	0	6	1	0	0	0	0	0
0	0	6	1	0	0	0	0	0
0	0	8	6	0	0	0	0	0
0	0	3	6	0	0	0	0	0
0	0	1	6	0	0	0	0	0
0	0	12	6	0	0	0	0	0
0	0	6	6	0	0	0	0	0
0	0	6	6	0	0	0	0	0
0	0	6	2	0	0	0	0	0
0	0	6	4	0	0	0	0	0
0	0	2	6	0	0	0	0	0
0	0	8	4	0	0	0	0	0
0	0	8	1	0	0	0	0	0
0	0	8	1	0	0	0	0	0
0	0	11	8	0	0	0	0	0
0	0	5	8	0	0	0	0	0
0	0	4	8	0	0	0	0	0
0	0	8	2	0	0	0	0	0
0	0	8	4	0	0	0	0	0
0	0	1	8	0	0	0	0	0
0	0	8	4	0	0	0	0	0
0	0	8	1	0	0	0	0	0
0	0	8	1	0	0	0	0	0
0	0	8	1	0	0	0	0	0
0	0	8	2	0	0	0	0	0
0	0	8	4	0	0	0	0	0
0	0	1	8	0	0	0	0	0
0	0	1	6	0	0	0	0	0
0	0	1	6	0	0	0	0	0
0	0	6	4	0	0	0	0	0
0	0	6	1	0	0	0	0	0
0	0	6	1	0	0	0	0	0
0	0	6	1	0	0	0	0	0
0	0	1	6	0	0	0	0	0
0	0	6	2	0	0	0	0	0
0	0	6	4	0	0	0	0	0
0	0	5	4	0	0	0	0	0
0	0	5	1	0	0	0	0	0
0	0	5	1	0	0	0	0	0
0	0	5	1	0	0	0	0	0
0	0	5	2	0	0	0	0	0
0	0	5	4	0	0	0	0	0
0	0	1	5	0	0	0	0	0
0	0	3	1	0	0	0	0	0
0	0	3	2	0	0	0	0	0
0	0	3	4	0	0	0	0	0
0	0	1	3	0	0	0	0	0
0	0	1	3	0	0	0	0	0
0	0	4	4	0	0	0	0	0
0	0	4	1	0	0	0	0	0
0	0	4	1	0	0	0	0	0
0	0	4	1	0	0	0	0	0
0	0	4	2	0	0	0	0	0
0	0	4	4	0	0	0	0	0
0	0	2	4	0	0	0	0	0
0	0	2	1	0	0	0	0	0
0	0	2	1	0	0	0	0	0
0	0	2	1	0	0	0	0	0
0	0	2	2	0	0	0	0	0
0	0	2	4	0	0	0	0	0
0	0	1	2	0	0	0	0	0
0	0	7	2	0	0	0	0	0
0	0	8	4	0	0	0	0	0
0	0	2	4	0	0	0	0	0
0	0	1	4	0	0	0	0	0
0	0	1	4	0	0	0	0	0
0	0	1	4	0	0	0	0	0
0	0	1	4	0	0	0	0	0
0	0	1	4	0	0	0	0	0
0	0	1	4	0	0	0	0	0
0	0	1	4	0	0	0	0	0
0	0	4	4	0	0	0	0	0
0	0	1	1	0	0	0	0	0
0	0	8	1	0	0	0	0	0
0	0	2	1	0	0	0	0	0
0	0	1	1	0	0	0	0	0
0	0	1	1	0	0	0	0	0
0	0	1	1	0	0	0	0	0
0	0	1	1	0	0	0	0	0
0	0	1	1	0	0	0	0	0
0	0	1	1	0	0	0	0	0
0	0	1	1	0	0	0	0	0
0	0	1	1	0	0	0	0	0
0	0	4	1	0	0	0	0	0
0	0	8	1	0	0	0	0	0
0	0	2	1	0	0	0	0	0
0	0	1	1	0	0	0	0	0
0	0	1	1	0	0	0	0	0
0	0	1	1	0	0	0	0	0
0	0	1	1	0	0	0	0	0
0	0	1	1	0	0	0	0	0
0	0	1	1	0	0	0	0	0
0	0	1	8	0	0	0	0	0
0	0	8	1	0	0	0	0	0
0	0	8	2	0	0	0	0	0
0	0	8	4	0	0	0	0	0
0	0	3	2	0	0	0	0	0
0	0	2	1	0	0	0	0	0
0	0	2	2	0	0	0	0	0
0	0	2	4	0	0	0	0	0
0	0	3	1	0	0	0	0	0
0	0	6	1	0	0	0	0	0
0	0	1	1	0	0	0	0	0
0	0	3	1	0	0	0	0	0
0	0	10	1	0	0	0	0	0
0	0	3	1	0	0	0	0	0
0	0	1	2	0	0	0	0	0
0	0	2	1	0	0	0	0	0
0	0	1	1	0	0	0	0	0
0	0	1	1	0	0	0	0	0
0	0	1	1	0	0	0	0	0
0	0	1	2	0	0	0	0	0
0	0	1	1	0	0	0	0	0
0	0	1	1	0	0	0	0	0
0	0	2	1	0	0	0	0	0
0	0	1	2	0	0	0	0	0
0	0	1	1	0	0	0	0	0
0	0	1	1	0	0	0	0	0
0	0	1	1	0	0	0	0	0
0	0	1	1	0	0	0	0	0
0	0	1	1	0	0	0	0	0
0	0	1	5	0	0	0	0	0
0	0	1	7	0	0	0	0	0
0	0	1	3	0	0	0	0	0
0	0	1	3	0	0	0	0	0
0	0	1	1	0	0	0	0	0
0	0	1	1	0	0	0	0	0
0	0	1	1	0	0	0	0	0
0	0	1	5	0	0	0	0	0
0	0	1	1	0	0	0	0	0
0	0	1	1	0	0	0	0	0
0	0	1	1	0	0	0	0	0
0	0	1	1	0	0	0	0	0
0	0	1	1	0	0	0	0	0
0	0	1	1	0	0	0	0	0
0	0	4	1	0	0	0	0	0
0	0	1	1	0	0	0	0	0
0	0	1	2	0	0	0	0	0
0	0	1	4	0	0	0	0	0
0	0	1	1	0	0	0	0	0
0	0	1	1	0	0	0	0	0
0	0	1	1	0	0	0	0	0
0	0	2	1	0	0	0	0	0
0	0	1	2	0	0	0	0	0
0	0	1	4	0	0	0	0	0
0	0	1	1	0	0	0	0	0
0	0	2	5	0	0	0	0	0
0	0	1	2	0	0	0	0	0
0	0	1	2	0	0	0	0	0
0	0	1	2	0	0	0	0	0
0	0	1	2	0	0	0	0	0
0	0	1	2	0	0	0	0	0
0	0	4	2	0	0	0	0	0
0	0	1	4	0	0	0	0	0
0	0	1	4	0	0	0	0	0
0	0	1	4	0	0	0	0	0
0	0	1	4	0	0	0	0	0
0	0	4	4	0	0	0	0	0
0	0	1	1	0	0	0	0	0
0	0	2	1	0	0	0	0	0
0	0	1	1	0	0	0	0	0
0	0	3	1	0	0	0	0	0
0	0	2	1	0	0	0	0	0
0	0	1	1	0	0	0	0	0
0	0	7	1	0	0	0	0	0
0	0	1	1	0	0	0	0	0
0	0	1	1	0	0	0	0	0
0	0	1	1	0	0	0	0	0
0	0	2	1	0	0	0	0	0
0	0	1	1	0	0	0	0	0
0	0	1	1	0	0	0	0	0
0	0	1	1	0	0	0	0	0
0	0	1	1	0	0	0	0	0
0	0	1	4	0	0	0	0	0
0	0	8	1	0	0	0	0	0
0	0	8	4	0	0	0	0	0
0	0	8	8	0	0	0	0	0
0	0	3	8	0	0	0	0	0
0	0	8	1	0	0	0	0	0
0	0	8	2	0	0	0	0	0
0	0	12	8	0	0	0	0	0
0	0	6	8	0	0	0	0	0
0	0	6	8	0	0	0	0	0
0	0	8	2	0	0	0	0	0
0	0	8	6	0	0	0	0	0
0	0	2	8	0	0	0	0	0
0	0	7	1	0	0	0	0	0
0	0	7	4	0	0	0	0	0
0	0	7	2	0	0	0	0	0
0	0	11	7	0	0	0	0	0
0	0	5	7	0	0	0	0	0
0	0	4	7	0	0	0	0	0
0	0	7	2	0	0	0	0	0
0	0	7	6	0	0	0	0	0
0	0	1	7	0	0	0	0	0
0	0	1	2	0	0	0	0	0
0	0	1	2	0	0	0	0	0
0	0	2	1	0	0	0	0	0
0	0	2	4	0	0	0	0	0
0	0	2	1	0	0	0	0	0
0	0	2	2	0	0	0	0	0
0	0	2	2	0	0	0	0	0
0	0	2	6	0	0	0	0	0
0	0	1	2	0	0	0	0	0
0	0	1	6	0	0	0	0	0
0	0	6	1	0	0	0	0	0
0	0	6	4	0	0	0	0	0
0	0	6	1	0	0	0	0	0
0	0	6	2	0	0	0	0	0
0	0	1	6	0	0	0	0	0
0	0	6	2	0	0	0	0	0
0	0	6	6	0	0	0	0	0
0	0	2	1	0	0	0	0	0
0	0	2	4	0	0	0	0	0
0	0	2	1	0	0	0	0	0
0	0	2	2	0	0	0	0	0
0	0	4	2	0	0	0	0	0
0	0	2	2	0	0	0	0	0
0	0	2	6	0	0	0	0	0
0	0	3	1	0	0	0	0	0
0	0	1	3	0	0	0	0	0
0	0	1	3	0	0	0	0	0
0	0	3	1	0	0	0	0	0
0	0	3	2	0	0	0	0	0
0	0	3	2	0	0	0	0	0
0	0	3	6	0	0	0	0	0
0	0	2	1	0	0	0	0	0
0	0	2	4	0	0	0	0	0
0	0	2	1	0	0	0	0	0
0	0	2	2	0	0	0	0	0
0	0	2	2	0	0	0	0	0
0	0	2	6	0	0	0	0	0
0	0	6	5	0	0	0	0	0
0	0	5	1	0	0	0	0	0
0	0	5	4	0	0	0	0	0
0	0	5	1	0	0	0	0	0
0	0	5	2	0	0	0	0	0
0	0	5	2	0	0	0	0	0
0	0	5	6	0	0	0	0	0
0	0	6	5	0	0	0	0	0
0	0	5	1	0	0	0	0	0
0	0	9	1	0	0	0	0	0
0	0	13	1	0	0	0	0	0
0	0	1	1	0	0	0	0	0
0	0	1	1	0	0	0	0	0
0	0	1	2	0	0	0	0	0
0	0	3	1	0	0	0	0	0
0	0	4	1	0	0	0	0	0
0	0	5	4	0	0	0	0	0
0	0	9	4	0	0	0	0	0
0	0	13	4	0	0	0	0	0
0	0	1	4	0	0	0	0	0
0	0	1	4	0	0	0	0	0
0	0	1	4	0	0	0	0	0
0	0	3	4	0	0	0	0	0
0	0	7	5	0	0	0	0	0
0	0	5	1	0	0	0	0	0
0	0	5	2	0	0	0	0	0
0	0	5	2	0	0	0	0	0
0	0	5	6	0	0	0	0	0
0	0	1	9	0	0	0	0	0
0	0	9	1	0	0	0	0	0
0	0	9	2	0	0	0	0	0
0	0	9	2	0	0	0	0	0
0	0	9	6	0	0	0	0	0
0	0	1	3	0	0	0	0	0
0	0	1	1	0	0	0	0	0
0	0	1	3	0	0	0	0	0
0	0	1	1	0	0	0	0	0
0	0	1	3	0	0	0	0	0
0	0	13	1	0	0	0	0	0
0	0	1	1	0	0	0	0	0
0	0	1	4	0	0	0	0	0
0	0	1	1	0	0	0	0	0
0	0	1	1	0	0	0	0	0
0	0	2	1	0	0	0	0	0
0	0	1	1	0	0	0	0	0
0	0	3	1	0	0	0	0	0
0	0	13	2	0	0	0	0	0
0	0	1	2	0	0	0	0	0
0	0	1	2	0	0	0	0	0
0	0	1	2	0	0	0	0	0
0	0	1	2	0	0	0	0	0
0	0	2	2	0	0	0	0	0
0	0	3	2	0	0	0	0	0
0	0	1	13	0	0	0	0	0
0	0	6	13	0	0	0	0	0
0	0	13	2	0	0	0	0	0
0	0	13	6	0	0	0	0	0
0	0	8	13	0	0	0	0	0
0	0	1	1	0	0	0	0	0
0	0	7	1	0	0	0	0	0
0	0	4	1	0	0	0	0	0
0	0	1	2	0	0	0	0	0
0	0	1	1	0	0	0	0	0
0	0	2	1	0	0	0	0	0
0	0	1	1	0	0	0	0	0
0	0	1	1	0	0	0	0	0
0	0	1	2	0	0	0	0	0
0	0	1	6	0	0	0	0	0
0	0	2	1	0	0	0	0	0
0	0	2	7	0	0	0	0	0
0	0	1	2	0	0	0	0	0
0	0	1	2	0	0	0	0	0
0	0	2	2	0	0	0	0	0
0	0	3	2	0	0	0	0	0
0	0	1	6	0	0	0	0	0
0	0	1	6	0	0	0	0	0
0	0	2	6	0	0	0	0	0
0	0	3	6	0	0	0	0	0
0	0	1	1	0	0	0	0	0
0	0	1	1	0	0	0	0	0
0	0	1	1	0	0	0	0	0
0	0	1	1	0	0	0	0	0
0	0	2	1	0	0	0	0	0
0	0	1	4	0	0	0	0	0
0	0	1	1	0	0	0	0	0
0	0	1	1	0	0	0	0	0
0	0	1	4	0	0	0	0	0
0	0	2	2	0	0	0	0	0
0	0	2	2	0	0	0	0	0
0	0	2	2	0	0	0	0	0
0	0	2	3	0	0	0	0	0
0	0	2	3	0	0	0	0	0
0	0	2	6	0	0	0	0	0
0	0	2	1	0	0	0	0	0
0	0	2	2	0	0	0	0	0
0	0	2	1	0	0	0	0	0
0	0	2	1	0	0	0	0	0
0	0	2	3	0	0	0	0	0
0	0	2	5	0	0	0	0	0
0	0	2	3	0	0	0	0	0
0	0	2	1	0	0	0	0	0
0	0	2	1	0	0	0	0	0
0	0	2	2	0	0	0	0	0
0	0	2	3	0	0	0	0	0
0	0	2	3	0	0	0	0	0
0	0	2	3	0	0	0	0	0
0	0	2	1	0	0	0	0	0
0	0	2	2	0	0	0	0	0
0	0	1	2	0	0	0	0	0
0	0	1	3	0	0	0	0	0
0	0	1	1	0	0	0	0	0
0	0	1	12	0	0	0	0	0
0	0	3	1	0	0	0	0	0
0	0	3	2	0	0	0	0	0
0	0	3	1	0	0	0	0	0
0	0	3	1	0	0	0	0	0
0	0	3	3	0	0	0	0	0
0	0	3	5	0	0	0	0	0
0	0	3	3	0	0	0	0	0
0	0	3	1	0	0	0	0	0
0	0	2	1	0	0	0	0	0
0	0	2	2	0	0	0	0	0
0	0	2	3	0	0	0	0	0
0	0	2	3	0	0	0	0	0
0	0	2	3	0	0	0	0	0
0	0	2	1	0	0	0	0	0
0	0	2	2	0	0	0	0	0
0	0	1	1	0	0	0	0	0
0	0	1	3	0	0	0	0	0
0	0	1	6	0	0	0	0	0
0	0	1	7	0	0	0	0	0
0	0	1	3	0	0	0	0	0
0	0	1	3	0	0	0	0	0
0	0	1	1	0	0	0	0	0
0	0	1	5	0	0	0	0	0
0	0	1	1	0	0	0	0	0
0	0	1	1	0	0	0	0	0
0	0	1	1	0	0	0	0	0
0	0	8	4	0	0	0	0	0
0	0	3	4	0	0	0	0	0
0	0	12	4	0	0	0	0	0
0	0	6	4	0	0	0	0	0
0	0	6	4	0	0	0	0	0
0	0	8	10	0	0	0	0	0
0	0	8	7	0	0	0	0	0
0	0	8	7	0	0	0	0	0
0	0	8	8	0	0	0	0	0
0	0	8	1	0	0	0	0	0
0	0	8	13	0	0	0	0	0
0	0	3	7	0	0	0	0	0
0	0	3	7	0	0	0	0	0
0	0	3	8	0	0	0	0	0
0	0	3	1	0	0	0	0	0
0	0	10	13	0	0	0	0	0
0	0	10	19	0	0	0	0	0
0	0	10	13	0	0	0	0	0
0	0	10	7	0	0	0	0	0
0	0	10	4	0	0	0	0	0
0	0	10	5	0	0	0	0	0
0	0	10	1	0	0	0	0	0
0	0	2	10	0	0	0	0	0
0	0	10	1	0	0	0	0	0
0	0	2	1	0	0	0	0	0
0	0	1	7	0	0	0	0	0
0	0	1	8	0	0	0	0	0
0	0	1	1	0	0	0	0	0
0	0	1	13	0	0	0	0	0
0	0	4	1	0	0	0	0	0
0	0	7	1	0	0	0	0	0
0	0	7	3	0	0	0	0	0
0	0	7	6	0	0	0	0	0
0	0	7	7	0	0	0	0	0
0	0	7	3	0	0	0	0	0
0	0	7	3	0	0	0	0	0
0	0	12	7	0	0	0	0	0
0	0	6	7	0	0	0	0	0
0	0	6	7	0	0	0	0	0
0	0	7	1	0	0	0	0	0
0	0	7	5	0	0	0	0	0
0	0	7	1	0	0	0	0	0
0	0	7	1	0	0	0	0	0
0	0	12	7	0	0	0	0	0
0	0	6	7	0	0	0	0	0
0	0	6	7	0	0	0	0	0
0	0	7	2	0	0	0	0	0
0	0	2	7	0	0	0	0	0
0	0	1	12	0	0	0	0	0
0	0	7	12	0	0	0	0	0
0	0	3	12	0	0	0	0	0
0	0	12	8	0	0	0	0	0
0	0	12	1	0	0	0	0	0
0	0	12	13	0	0	0	0	0
0	0	1	6	0	0	0	0	0
0	0	6	8	0	0	0	0	0
0	0	6	1	0	0	0	0	0
0	0	6	13	0	0	0	0	0
0	0	1	6	0	0	0	0	0
0	0	2	6	0	0	0	0	0
0	0	1	6	0	0	0	0	0
0	0	6	8	0	0	0	0	0
0	0	6	1	0	0	0	0	0
0	0	6	13	0	0	0	0	0
0	0	2	6	0	0	0	0	0
0	0	8	1	0	0	0	0	0
0	0	2	8	0	0	0	0	0
0	0	1	1	0	0	0	0	0
0	0	1	2	0	0	0	0	0
0	0	1	1	0	0	0	0	0
0	0	1	1	0	0	0	0	0
0	0	2	1	0	0	0	0	0
0	0	13	9	0	0	0	0	0
0	0	13	1	0	0	0	0	0
0	0	2	13	0	0	0	0	0
0	0	1	2	0	0	0	0	0
0	0	6	2	0	0	0	0	0
0	0	7	2	0	0	0	0	0
0	0	1	2	0	0	0	0	0
0	0	2	2	0	0	0	0	0
0	0	3	2	0	0	0	0	0
0	0	8	2	0	0	0	0	0
0	0	1	2	0	0	0	0	0
0	0	5	1	0	0	0	0	0
0	0	1	1	0	0	0	0	0
0	0	11	3	0	0	0	0	0
0	0	5	3	0	0	0	0	0
0	0	4	3	0	0	0	0	0
0	0	1	3	0	0	0	0	0
0	0	11	1	0	0	0	0	0
0	0	5	1	0	0	0	0	0
0	0	4	1	0	0	0	0	0
0	0	1	1	0	0	0	0	0
0	0	11	2	0	0	0	0	0
0	0	11	12	0	0	0	0	0
0	0	11	6	0	0	0	0	0
0	0	11	6	0	0	0	0	0
0	0	11	14	0	0	0	0	0
0	0	11	1	0	0	0	0	0
0	0	1	11	0	0	0	0	0
0	0	1	1	0	0	0	0	0
0	0	1	3	0	0	0	0	0
0	0	4	1	0	0	0	0	0
0	0	1	1	0	0	0	0	0
0	0	1	2	0	0	0	0	0
0	0	1	1	0	0	0	0	0
0	0	5	1	0	0	0	0	0
0	0	5	3	0	0	0	0	0
0	0	5	2	0	0	0	0	0
0	0	5	2	0	0	0	0	0
0	0	5	3	0	0	0	0	0
0	0	5	1	0	0	0	0	0
0	0	5	1	0	0	0	0	0
0	0	5	3	0	0	0	0	0
0	0	11	5	0	0	0	0	0
0	0	5	5	0	0	0	0	0
0	0	4	5	0	0	0	0	0
0	0	5	1	0	0	0	0	0
0	0	5	2	0	0	0	0	0
0	0	5	1	0	0	0	0	0
0	0	5	4	0	0	0	0	0
0	0	5	1	0	0	0	0	0
0	0	1	5	0	0	0	0	0
0	0	11	8	0	0	0	0	0
0	0	5	8	0	0	0	0	0
0	0	4	8	0	0	0	0	0
0	0	8	1	0	0	0	0	0
0	0	8	3	0	0	0	0	0
0	0	1	8	0	0	0	0	0
0	0	4	11	0	0	0	0	0
0	0	1	11	0	0	0	0	0
0	0	1	11	0	0	0	0	0
0	0	4	11	0	0	0	0	0
0	0	3	11	0	0	0	0	0
0	0	1	11	0	0	0	0	0
0	0	11	5	0	0	0	0	0
0	0	11	8	0	0	0	0	0
0	0	1	5	0	0	0	0	0
0	0	5	5	0	0	0	0	0
0	0	5	8	0	0	0	0	0
0	0	1	5	0	0	0	0	0
0	0	2	4	0	0	0	0	0
0	0	1	4	0	0	0	0	0
0	0	4	5	0	0	0	0	0
0	0	4	8	0	0	0	0	0
0	0	2	4	0	0	0	0	0
0	0	3	4	0	0	0	0	0
0	0	5	1	0	0	0	0	0
0	0	5	2	0	0	0	0	0
0	0	5	1	0	0	0	0	0
0	0	5	1	0	0	0	0	0
0	0	1	5	0	0	0	0	0
0	0	8	6	0	0	0	0	0
0	0	1	8	0	0	0	0	0
0	0	1	1	0	0	0	0	0
0	0	1	1	0	0	0	0	0
0	0	1	1	0	0	0	0	0
0	0	1	1	0	0	0	0	0
0	0	1	2	0	0	0	0	0
0	0	1	3	0	0	0	0	0
0	0	1	2	0	0	0	0	0
[truncated: 1,569 more rows]
