# Supplementary material for: Search for computational modules in the C. elegans brain
Source: BMC Biol. 2004 Dec 2;2:25. doi: 10.1186/1741-7007-2-25 (PMC539283; doi:10.1186/1741-7007-2-25)
Supplement: Additional File 3 — Zip file containing files mentioned in Additional file 2 [file 1741-7007-2-25-S3.zip › mList_M2sS_i09.csv]

a->a	b->a	c->a	a->b	b->b	c->b	a->c	b->c	c->c
0	1	1	1	0	0	1	0	0
0	1	4	1	0	0	3	0	0
0	1	2	1	0	0	1	0	0
0	4	1	1	0	0	1	0	0
0	4	1	1	0	0	2	0	0
0	4	2	1	0	0	1	0	0
0	3	1	14	0	0	1	0	0
0	1	4	1	0	0	3	0	0
0	1	2	1	0	0	1	0	0
0	2	3	1	0	0	4	0	0
0	4	3	3	0	0	4	0	0
0	11	3	2	0	0	4	0	0
0	4	3	1	0	0	4	0	0
0	15	2	1	0	0	1	0	0
0	1	2	2	0	0	1	0	0
0	1	1	1	0	0	2	0	0
0	1	1	3	0	0	2	0	0
0	2	4	1	0	0	5	0	0
0	8	4	3	0	0	5	0	0
0	6	4	1	0	0	5	0	0
0	3	4	1	0	0	5	0	0
0	5	4	4	0	0	1	0	0
0	1	5	1	0	0	2	0	0
0	3	5	1	0	0	2	0	0
0	2	1	5	0	0	3	0	0
0	1	1	3	0	0	1	0	0
0	1	3	1	0	0	1	0	0
0	1	1	6	0	0	4	0	0
0	1	1	6	0	0	1	0	0
0	1	4	2	0	0	1	0	0
0	1	1	4	0	0	1	0	0
0	1	1	4	0	0	1	0	0
0	2	1	1	0	0	2	0	0
0	1	1	3	0	0	2	0	0
0	1	1	2	0	0	2	0	0
0	1	2	3	0	0	1	0	0
0	1	2	2	0	0	1	0	0
0	9	1	4	0	0	1	0	0
0	7	1	5	0	0	1	0	0
0	4	1	4	0	0	1	0	0
0	11	2	3	0	0	1	0	0
0	11	2	3	0	0	1	0	0
0	3	2	1	0	0	1	0	0
0	4	2	1	0	0	1	0	0
0	1	1	2	0	0	3	0	0
0	1	1	1	0	0	5	0	0
0	3	1	1	0	0	1	0	0
0	1	1	5	0	0	4	0	0
0	9	4	4	0	0	1	0	0
0	7	4	5	0	0	1	0	0
0	4	4	4	0	0	1	0	0
0	3	1	7	0	0	4	0	0
0	11	4	3	0	0	1	0	0
0	11	4	3	0	0	1	0	0
0	3	4	1	0	0	1	0	0
0	4	4	4	0	0	1	0	0
0	1	1	4	0	0	4	0	0
0	4	4	1	0	0	1	0	0
0	2	4	1	0	0	1	0	0
0	1	4	2	0	0	1	0	0
0	1	4	4	0	0	1	0	0
0	1	4	6	0	0	1	0	0
0	1	2	2	0	0	1	0	0
0	1	2	6	0	0	1	0	0
0	1	1	4	0	0	2	0	0
0	1	1	6	0	0	2	0	0
0	1	1	6	0	0	4	0	0
0	9	1	10	0	0	1	0	0
0	8	2	3	0	0	1	0	0
0	11	2	1	0	0	1	0	0
0	6	2	1	0	0	1	0	0
0	3	2	1	0	0	1	0	0
0	4	2	3	0	0	1	0	0
0	11	2	2	0	0	1	0	0
0	4	2	1	0	0	1	0	0
0	1	1	3	0	0	1	0	0
0	1	3	8	0	0	1	0	0
0	1	8	11	0	0	1	0	0
0	2	1	1	0	0	3	0	0
0	2	1	3	0	0	3	0	0
0	1	1	1	0	0	3	0	0
0	2	2	3	0	0	1	0	0
0	1	2	1	0	0	1	0	0
0	2	1	1	0	0	1	0	0
0	1	1	1	0	0	1	0	0
0	3	1	1	0	0	1	0	0
0	1	2	1	0	0	1	0	0
0	2	2	7	0	0	1	0	0
0	1	1	2	0	0	1	0	0
0	4	1	1	0	0	1	0	0
0	1	1	4	0	0	1	0	0
0	1	1	1	0	0	1	0	0
0	3	1	2	0	0	1	0	0
0	1	3	2	0	0	1	0	0
0	1	3	1	0	0	1	0	0
0	7	5	2	0	0	2	0	0
0	6	5	1	0	0	2	0	0
0	11	4	2	0	0	3	0	0
0	3	9	4	0	0	1	0	0
0	7	12	3	0	0	6	0	0
0	1	12	3	0	0	6	0	0
0	6	9	12	0	0	1	0	0
0	11	8	1	0	0	3	0	0
0	6	8	1	0	0	3	0	0
0	3	8	1	0	0	3	0	0
0	1	13	3	0	0	6	0	0
0	3	13	3	0	0	6	0	0
0	10	13	3	0	0	6	0	0
0	4	13	1	0	0	6	0	0
0	6	3	13	0	0	1	0	0
0	1	1	2	0	0	3	0	0
0	5	3	2	0	0	2	0	0
0	2	2	3	0	0	7	0	0
0	6	7	1	0	0	2	0	0
0	1	5	1	0	0	10	0	0
0	1	1	1	0	0	4	0	0
0	1	1	1	0	0	6	0	0
0	14	10	3	0	0	5	0	0
0	3	10	6	0	0	5	0	0
0	9	4	2	0	0	1	0	0
0	1	1	4	0	0	6	0	0
0	1	1	4	0	0	15	0	0
0	1	1	6	0	0	15	0	0
0	9	9	10	0	0	2	0	0
0	1	1	2	0	0	1	0	0
0	1	1	6	0	0	1	0	0
0	6	11	1	0	0	1	0	0
0	3	11	1	0	0	1	0	0
0	4	11	1	0	0	2	0	0
0	1	1	1	0	0	2	0	0
0	2	1	1	0	0	3	0	0
0	1	2	1	0	0	1	0	0
0	2	1	3	0	0	1	0	0
0	6	1	1	0	0	1	0	0
0	3	10	6	0	0	9	0	0
0	5	2	2	0	0	5	0	0
0	2	2	1	0	0	5	0	0
0	2	4	1	0	0	9	0	0
0	2	10	1	0	0	13	0	0
0	2	1	1	0	0	12	0	0
0	2	3	5	0	0	11	0	0
0	2	4	5	0	0	8	0	0
0	3	11	1	0	0	3	0	0
0	3	5	11	0	0	7	0	0
0	3	10	11	0	0	13	0	0
0	3	1	11	0	0	12	0	0
0	3	4	11	0	0	8	0	0
0	4	11	1	0	0	3	0	0
0	4	5	9	0	0	7	0	0
0	4	1	9	0	0	12	0	0
0	4	4	9	0	0	8	0	0
0	5	10	7	0	0	13	0	0
0	1	7	1	0	0	5	0	0
0	5	1	7	0	0	12	0	0
0	10	4	13	0	0	8	0	0
0	7	12	1	0	0	1	0	0
0	1	4	12	0	0	8	0	0
0	1	12	1	0	0	1	0	0
0	2	8	1	0	0	4	0	0
0	3	5	2	0	0	7	0	0
0	3	1	2	0	0	4	0	0
0	3	4	2	0	0	3	0	0
0	3	11	1	0	0	3	0	0
0	3	10	11	0	0	12	0	0
0	3	1	11	0	0	4	0	0
0	3	4	11	0	0	3	0	0
0	3	4	11	0	0	13	0	0
0	4	11	1	0	0	3	0	0
0	5	10	7	0	0	12	0	0
0	5	4	7	0	0	3	0	0
0	5	4	7	0	0	13	0	0
0	10	1	12	0	0	4	0	0
0	1	12	1	0	0	10	0	0
0	10	4	12	0	0	3	0	0
0	1	4	4	0	0	13	0	0
0	7	3	1	0	0	4	0	0
0	4	4	3	0	0	13	0	0
0	1	3	1	0	0	4	0	0
0	2	13	1	0	0	4	0	0
0	6	3	1	0	0	1	0	0
0	7	1	3	0	0	4	0	0
0	1	1	3	0	0	4	0	0
0	4	1	2	0	0	4	0	0
0	1	2	1	0	0	1	0	0
0	1	2	5	0	0	1	0	0
0	1	1	5	0	0	1	0	0
0	1	3	3	0	0	3	0	0
0	1	10	3	0	0	3	0	0
0	1	4	3	0	0	1	0	0
0	1	3	3	0	0	2	0	0
0	1	5	3	0	0	1	0	0
0	4	3	1	0	0	1	0	0
0	3	3	7	0	0	3	0	0
0	3	10	3	0	0	3	0	0
0	3	4	3	0	0	1	0	0
0	3	3	3	0	0	2	0	0
0	3	5	3	0	0	1	0	0
0	3	3	1	0	0	10	0	0
0	10	4	3	0	0	1	0	0
0	10	3	3	0	0	2	0	0
0	10	5	3	0	0	1	0	0
0	2	1	4	0	0	4	0	0
0	4	3	1	0	0	2	0	0
0	4	5	1	0	0	1	0	0
0	3	5	2	0	0	1	0	0
0	7	1	3	0	0	3	0	0
0	7	4	3	0	0	2	0	0
0	1	4	3	0	0	2	0	0
0	6	2	1	0	0	1	0	0
0	5	7	2	0	0	1	0	0
0	1	1	1	0	0	6	0	0
0	1	5	1	0	0	2	0	0
0	1	1	1	0	0	1	0	0
0	1	2	1	0	0	1	0	0
0	2	1	1	0	0	1	0	0
0	1	1	1	0	0	1	0	0
0	1	1	2	0	0	1	0	0
0	1	1	3	0	0	1	0	0
0	1	3	1	0	0	1	0	0
0	2	2	1	0	0	1	0	0
0	1	1	2	0	0	1	0	0
0	1	1	2	0	0	1	0	0
0	2	1	1	0	0	1	0	0
0	1	1	1	0	0	2	0	0
0	2	1	5	0	0	2	0	0
