# Supplementary material for: Search for computational modules in the C. elegans brain
Source: BMC Biol. 2004 Dec 2;2:25. doi: 10.1186/1741-7007-2-25 (PMC539283; doi:10.1186/1741-7007-2-25)
Supplement: Additional File 3 — Zip file containing files mentioned in Additional file 2 [file 1741-7007-2-25-S3.zip › mList_M2sS_i12.csv]

a->a	b->a	c->a	a->b	b->b	c->b	a->c	b->c	c->c
0	3	2	4	0	1	0	0	0
0	3	1	4	0	1	0	0	0
0	4	2	3	0	4	0	0	0
0	1	1	2	0	4	0	0	0
0	2	1	1	0	2	0	0	0
0	5	2	2	0	1	0	0	0
0	4	2	5	0	2	0	0	0
0	4	3	5	0	4	0	0	0
0	2	2	5	0	1	0	0	0
0	2	1	1	0	1	0	0	0
0	1	2	3	0	2	0	0	0
0	1	2	3	0	1	0	0	0
0	1	1	2	0	3	0	0	0
0	1	1	1	0	1	0	0	0
0	10	2	9	0	1	0	0	0
0	2	3	1	0	1	0	0	0
0	9	2	10	0	1	0	0	0
0	10	1	9	0	3	0	0	0
0	1	1	1	0	1	0	0	0
0	1	2	2	0	1	0	0	0
0	3	1	1	0	1	0	0	0
0	2	1	1	0	1	0	0	0
0	1	1	1	0	1	0	0	0
0	9	2	10	0	2	0	0	0
0	10	3	9	0	2	0	0	0
0	10	9	9	0	3	0	0	0
0	1	1	2	0	4	0	0	0
0	9	6	10	0	2	0	0	0
0	2	1	1	0	2	0	0	0
0	1	1	1	0	1	0	0	0
0	1	1	1	0	2	0	0	0
0	1	4	9	0	8	0	0	0
0	10	4	5	0	3	0	0	0
0	4	5	1	0	3	0	0	0
0	1	1	3	0	1	0	0	0
0	9	5	10	0	4	0	0	0
0	5	1	2	0	3	0	0	0
0	4	2	3	0	1	0	0	0
0	1	7	9	0	6	0	0	0
0	4	1	3	0	8	0	0	0
0	12	5	6	0	8	0	0	0
0	1	13	9	0	5	0	0	0
0	1	9	9	0	3	0	0	0
0	1	16	9	0	2	0	0	0
0	1	2	9	0	8	0	0	0
0	3	1	4	0	2	0	0	0
0	3	4	4	0	3	0	0	0
0	12	4	6	0	1	0	0	0
0	12	1	6	0	1	0	0	0
0	1	2	4	0	1	0	0	0
0	6	1	12	0	3	0	0	0
0	9	1	1	0	7	0	0	0
0	13	7	6	0	8	0	0	0
0	6	1	13	0	1	0	0	0
0	1	2	1	0	2	0	0	0
0	1	1	3	0	3	0	0	0
0	11	2	2	0	2	0	0	0
0	11	3	1	0	1	0	0	0
0	4	8	1	0	1	0	0	0
0	1	5	4	0	1	0	0	0
0	3	16	2	0	1	0	0	0
0	3	2	2	0	2	0	0	0
0	7	7	2	0	2	0	0	0
0	9	1	10	0	4	0	0	0
0	2	1	3	0	8	0	0	0
0	4	18	1	0	1	0	0	0
0	1	2	1	0	1	0	0	0
0	14	1	3	0	7	0	0	0
0	14	3	3	0	1	0	0	0
0	6	1	3	0	3	0	0	0
0	9	5	10	0	3	0	0	0
0	1	7	4	0	1	0	0	0
0	2	6	4	0	1	0	0	0
0	2	1	11	0	4	0	0	0
0	2	2	1	0	1	0	0	0
0	3	5	1	0	2	0	0	0
0	3	3	1	0	1	0	0	0
0	2	5	1	0	2	0	0	0
0	2	1	1	0	3	0	0	0
0	2	5	1	0	1	0	0	0
0	2	4	1	0	1	0	0	0
0	1	1	3	0	2	0	0	0
0	5	12	2	0	10	0	0	0
0	5	4	2	0	3	0	0	0
0	5	1	2	0	2	0	0	0
0	13	1	10	0	3	0	0	0
0	9	7	10	0	13	0	0	0
0	10	13	9	0	19	0	0	0
0	5	12	7	0	1	0	0	0
0	12	3	10	0	3	0	0	0
0	3	1	4	0	3	0	0	0
0	13	2	4	0	3	0	0	0
0	9	14	10	0	12	0	0	0
0	10	6	9	0	6	0	0	0
0	10	10	12	0	1	0	0	0
0	4	5	1	0	5	0	0	0
0	6	2	1	0	3	0	0	0
0	6	3	1	0	1	0	0	0
0	5	4	2	0	3	0	0	0
0	6	5	1	0	3	0	0	0
0	5	3	2	0	1	0	0	0
0	1	4	3	0	2	0	0	0
0	10	3	3	0	1	0	0	0
0	6	1	1	0	3	0	0	0
0	5	5	2	0	3	0	0	0
0	2	1	3	0	3	0	0	0
0	1	1	4	0	1	0	0	0
0	5	5	1	0	1	0	0	0
0	4	1	4	0	3	0	0	0
0	1	2	3	0	1	0	0	0
0	6	4	1	0	1	0	0	0
0	5	1	2	0	3	0	0	0
0	2	1	4	0	3	0	0	0
0	9	2	10	0	2	0	0	0
0	1	4	1	0	2	0	0	0
0	6	3	1	0	2	0	0	0
0	10	1	9	0	2	0	0	0
0	5	1	2	0	2	0	0	0
0	4	2	4	0	1	0	0	0
0	4	1	4	0	1	0	0	0
0	4	2	4	0	3	0	0	0
0	7	1	1	0	1	0	0	0
0	6	1	1	0	2	0	0	0
0	1	1	1	0	4	0	0	0
0	5	1	2	0	1	0	0	0
0	1	4	1	0	7	0	0	0
0	1	1	1	0	4	0	0	0
0	1	1	1	0	3	0	0	0
0	1	8	1	0	9	0	0	0
0	1	1	2	0	8	0	0	0
0	1	9	1	0	3	0	0	0
0	1	1	1	0	2	0	0	0
0	1	1	3	0	2	0	0	0
0	1	6	1	0	1	0	0	0
0	1	1	4	0	5	0	0	0
