# Supplementary material for: Search for computational modules in the C. elegans brain
Source: BMC Biol. 2004 Dec 2;2:25. doi: 10.1186/1741-7007-2-25 (PMC539283; doi:10.1186/1741-7007-2-25)
Supplement: Additional File 3 — Zip file containing files mentioned in Additional file 2 [file 1741-7007-2-25-S3.zip › mList_M2sS_i15.csv]

a->a	b->a	c->a	a->b	b->b	c->b	a->c	b->c	c->c
0	1	4	1	0	5	1	0	0
0	1	1	2	0	8	1	0	0
0	4	4	3	0	2	1	0	0
0	1	1	2	0	4	1	0	0
0	4	1	3	0	4	2	0	0
0	4	2	3	0	2	1	0	0
0	11	4	1	0	1	5	0	0
0	2	1	5	0	1	1	0	0
0	1	1	3	0	1	1	0	0
0	1	4	1	0	3	1	0	0
0	2	4	1	0	3	1	0	0
0	4	2	4	0	2	1	0	0
0	1	1	4	0	1	1	0	0
0	2	5	1	0	4	1	0	0
0	3	1	7	0	3	4	0	0
0	1	2	4	0	3	1	0	0
0	1	3	3	0	1	1	0	0
0	1	1	1	0	2	2	0	0
0	1	1	2	0	2	2	0	0
0	1	1	2	0	1	1	0	0
0	2	2	3	0	4	1	0	0
0	2	3	9	0	5	1	0	0
0	1	3	9	0	8	2	0	0
0	1	5	9	0	4	2	0	0
0	1	6	9	0	2	3	0	0
0	4	12	2	0	2	6	0	0
0	3	6	8	0	5	13	0	0
0	3	3	8	0	4	1	0	0
0	3	13	2	0	2	6	0	0
0	13	5	6	0	1	1	0	0
0	2	1	3	0	7	1	0	0
0	1	2	1	0	12	7	0	0
0	1	1	1	0	1	8	0	0
0	4	8	2	0	1	1	0	0
0	6	3	3	0	4	2	0	0
0	1	1	15	0	2	1	0	0
0	1	5	6	0	3	10	0	0
0	1	5	15	0	3	10	0	0
0	1	2	2	0	1	9	0	0
0	1	2	1	0	3	9	0	0
0	6	5	3	0	1	2	0	0
0	4	1	1	0	2	4	0	0
0	1	1	2	0	5	2	0	0
0	3	2	1	0	1	1	0	0
0	3	14	6	0	2	3	0	0
0	10	14	9	0	2	3	0	0
0	3	2	11	0	1	1	0	0
0	5	2	7	0	2	1	0	0
0	4	2	8	0	3	1	0	0
0	4	2	9	0	1	5	0	0
0	5	2	7	0	1	5	0	0
0	10	2	13	0	2	5	0	0
0	1	2	12	0	1	5	0	0
0	10	4	13	0	1	9	0	0
0	3	3	11	0	1	2	0	0
0	10	3	12	0	2	2	0	0
0	4	3	13	0	3	2	0	0
0	1	5	4	0	1	7	0	0
0	4	3	4	0	7	1	0	0
0	1	3	2	0	1	3	0	0
0	1	3	7	0	5	10	0	0
0	1	2	1	0	3	3	0	0
0	1	3	2	0	4	7	0	0
0	1	3	7	0	1	1	0	0
0	4	4	4	0	3	1	0	0
0	7	1	1	0	3	1	0	0
0	1	1	1	0	2	1	0	0
0	1	1	2	0	2	2	0	0
0	2	1	7	0	1	2	0	0
0	5	7	2	0	1	2	0	0
0	4	5	1	0	1	2	0	0
