# Supplementary material for: Search for computational modules in the C. elegans brain
Source: BMC Biol. 2004 Dec 2;2:25. doi: 10.1186/1741-7007-2-25 (PMC539283; doi:10.1186/1741-7007-2-25)
Supplement: Additional File 3 — Zip file containing files mentioned in Additional file 2 [file 1741-7007-2-25-S3.zip › mList_M2sS_i16.csv]

a->a	b->a	c->a	a->b	b->b	c->b	a->c	b->c	c->c
0	3	6	4	0	4	12	1	0
0	5	1	10	0	10	4	9	0
0	2	3	1	0	1	1	2	0
0	5	2	2	0	3	1	2	0
0	5	3	2	0	3	11	11	0
0	5	4	2	0	5	9	7	0
0	5	5	2	0	10	7	12	0
0	5	10	2	0	1	13	4	0
0	5	1	2	0	4	12	3	0
0	5	4	2	0	4	8	13	0
0	3	4	11	0	4	9	4	0
0	5	4	7	0	1	8	6	0
0	10	1	13	0	2	12	5	0
0	3	5	11	0	4	7	4	0
0	10	4	12	0	1	13	6	0
0	1	4	4	0	2	3	5	0
0	2	1	7	0	4	1	1	0
