# Supplementary material for: Search for computational modules in the C. elegans brain
Source: BMC Biol. 2004 Dec 2;2:25. doi: 10.1186/1741-7007-2-25 (PMC539283; doi:10.1186/1741-7007-2-25)
Supplement: Additional File 3 — Zip file containing files mentioned in Additional file 2 [file 1741-7007-2-25-S3.zip › mList_M3sS_i07.csv]

a->a	b->a	c->a	a->b	b->b	c->b	a->c	b->c	c->c
0	2	1	1	0	0	0	0	0
0	4	1	13	0	0	0	0	0
0	1	1	2	0	0	0	0	0
0	2	1	1	0	0	0	0	0
0	1	2	1	0	0	0	0	0
0	1	5	4	0	0	0	0	0
0	1	5	1	0	0	0	0	0
0	3	5	3	0	0	0	0	0
0	7	5	8	0	0	0	0	0
0	8	5	13	0	0	0	0	0
0	5	5	7	0	0	0	0	0
0	2	5	7	0	0	0	0	0
0	1	5	7	0	0	0	0	0
0	4	1	2	0	0	0	0	0
0	9	1	1	0	0	0	0	0
0	7	10	2	0	0	0	0	0
0	7	1	2	0	0	0	0	0
0	7	1	2	0	0	0	0	0
0	7	1	2	0	0	0	0	0
0	7	1	2	0	0	0	0	0
0	7	13	2	0	0	0	0	0
0	7	1	2	0	0	0	0	0
0	7	2	2	0	0	0	0	0
0	7	5	2	0	0	0	0	0
0	2	2	7	0	0	0	0	0
0	7	1	2	0	0	0	0	0
0	1	1	2	0	0	0	0	0
0	5	1	1	0	0	0	0	0
0	1	1	4	0	0	0	0	0
0	1	1	5	0	0	0	0	0
0	1	3	5	0	0	0	0	0
0	4	5	1	0	0	0	0	0
0	1	5	2	0	0	0	0	0
0	2	5	4	0	0	0	0	0
0	4	5	6	0	0	0	0	0
0	3	5	6	0	0	0	0	0
0	3	5	6	0	0	0	0	0
0	7	5	11	0	0	0	0	0
0	1	5	8	0	0	0	0	0
0	2	5	10	0	0	0	0	0
0	4	1	1	0	0	0	0	0
0	4	8	1	0	0	0	0	0
0	4	1	1	0	0	0	0	0
0	4	1	1	0	0	0	0	0
0	4	2	1	0	0	0	0	0
0	4	2	1	0	0	0	0	0
0	4	1	1	0	0	0	0	0
0	4	1	1	0	0	0	0	0
0	4	1	1	0	0	0	0	0
0	1	1	4	0	0	0	0	0
0	4	3	1	0	0	0	0	0
0	1	2	4	0	0	0	0	0
0	4	1	1	0	0	0	0	0
0	1	1	3	0	0	0	0	0
0	10	1	1	0	0	0	0	0
0	4	1	1	0	0	0	0	0
0	1	1	5	0	0	0	0	0
0	1	2	5	0	0	0	0	0
0	5	3	1	0	0	0	0	0
0	5	1	1	0	0	0	0	0
0	5	1	1	0	0	0	0	0
0	5	1	1	0	0	0	0	0
0	5	1	1	0	0	0	0	0
0	5	5	1	0	0	0	0	0
0	5	7	1	0	0	0	0	0
0	5	2	1	0	0	0	0	0
0	5	2	1	0	0	0	0	0
0	1	2	1	0	0	0	0	0
0	4	1	4	0	0	0	0	0
0	4	1	4	0	0	0	0	0
0	4	2	4	0	0	0	0	0
0	4	1	4	0	0	0	0	0
0	4	2	4	0	0	0	0	0
0	4	2	4	0	0	0	0	0
0	1	6	1	0	0	0	0	0
0	1	7	1	0	0	0	0	0
0	4	4	7	0	0	0	0	0
0	7	1	6	0	0	0	0	0
0	6	1	7	0	0	0	0	0
0	6	1	7	0	0	0	0	0
0	7	1	6	0	0	0	0	0
0	6	2	7	0	0	0	0	0
0	7	2	6	0	0	0	0	0
0	6	1	7	0	0	0	0	0
0	2	1	10	0	0	0	0	0
0	1	2	1	0	0	0	0	0
0	2	1	1	0	0	0	0	0
0	4	2	1	0	0	0	0	0
0	6	2	12	0	0	0	0	0
0	1	2	1	0	0	0	0	0
0	1	1	1	0	0	0	0	0
0	1	7	1	0	0	0	0	0
0	1	4	1	0	0	0	0	0
0	7	1	2	0	0	0	0	0
0	6	1	1	0	0	0	0	0
0	1	1	1	0	0	0	0	0
0	2	1	6	0	0	0	0	0
0	1	1	4	0	0	0	0	0
0	1	1	1	0	0	0	0	0
0	1	1	1	0	0	0	0	0
0	1	3	1	0	0	0	0	0
0	7	5	4	0	0	0	0	0
0	3	1	2	0	0	0	0	0
0	6	1	4	0	0	0	0	0
0	3	1	3	0	0	0	0	0
0	6	3	3	0	0	0	0	0
0	8	3	7	0	0	0	0	0
0	1	3	2	0	0	0	0	0
0	4	3	1	0	0	0	0	0
0	12	4	6	0	0	0	0	0
0	1	2	4	0	0	0	0	0
0	1	2	1	0	0	0	0	0
0	3	4	2	0	0	0	0	0
0	6	4	4	0	0	0	0	0
0	6	2	3	0	0	0	0	0
0	1	2	2	0	0	0	0	0
0	4	2	1	0	0	0	0	0
0	4	2	1	0	0	0	0	0
0	1	7	1	0	0	0	0	0
0	1	2	1	0	0	0	0	0
0	1	2	1	0	0	0	0	0
0	1	1	1	0	0	0	0	0
0	4	5	7	0	0	0	0	0
0	6	1	1	0	0	0	0	0
0	6	1	1	0	0	0	0	0
0	6	1	1	0	0	0	0	0
0	4	10	1	0	0	0	0	0
0	6	10	12	0	0	0	0	0
0	4	1	2	0	0	0	0	0
0	2	1	8	0	0	0	0	0
0	1	1	2	0	0	0	0	0
0	1	1	1	0	0	0	0	0
0	2	1	2	0	0	0	0	0
0	1	2	2	0	0	0	0	0
0	1	1	1	0	0	0	0	0
0	3	3	2	0	0	0	0	0
0	6	3	4	0	0	0	0	0
0	3	3	3	0	0	0	0	0
0	6	1	3	0	0	0	0	0
0	8	1	7	0	0	0	0	0
0	1	1	2	0	0	0	0	0
0	4	1	1	0	0	0	0	0
0	7	3	2	0	0	0	0	0
0	7	1	2	0	0	0	0	0
0	7	1	2	0	0	0	0	0
0	7	1	2	0	0	0	0	0
0	2	1	2	0	0	0	0	0
0	2	1	1	0	0	0	0	0
0	2	1	1	0	0	0	0	0
0	2	1	1	0	0	0	0	0
0	6	2	4	0	0	0	0	0
0	3	2	3	0	0	0	0	0
0	1	2	3	0	0	0	0	0
0	6	2	1	0	0	0	0	0
0	6	3	1	0	0	0	0	0
0	6	1	1	0	0	0	0	0
0	6	2	1	0	0	0	0	0
0	6	1	1	0	0	0	0	0
0	1	2	1	0	0	0	0	0
0	1	2	2	0	0	0	0	0
0	2	2	1	0	0	0	0	0
0	2	2	1	0	0	0	0	0
0	1	1	1	0	0	0	0	0
0	1	1	1	0	0	0	0	0
0	4	1	1	0	0	0	0	0
0	1	1	2	0	0	0	0	0
0	2	1	4	0	0	0	0	0
0	4	1	6	0	0	0	0	0
0	3	1	6	0	0	0	0	0
0	3	1	6	0	0	0	0	0
0	7	1	11	0	0	0	0	0
0	1	1	8	0	0	0	0	0
0	2	1	10	0	0	0	0	0
0	2	2	6	0	0	0	0	0
0	1	2	4	0	0	0	0	0
0	1	1	4	0	0	0	0	0
0	1	1	1	0	0	0	0	0
0	1	2	4	0	0	0	0	0
0	1	2	1	0	0	0	0	0
0	3	2	3	0	0	0	0	0
0	7	2	8	0	0	0	0	0
0	8	2	13	0	0	0	0	0
0	5	2	7	0	0	0	0	0
0	2	2	7	0	0	0	0	0
0	1	2	7	0	0	0	0	0
0	1	3	1	0	0	0	0	0
0	1	3	4	0	0	0	0	0
0	1	1	4	0	0	0	0	0
0	3	1	2	0	0	0	0	0
0	2	1	3	0	0	0	0	0
0	3	3	2	0	0	0	0	0
0	4	8	2	0	0	0	0	0
0	9	8	1	0	0	0	0	0
0	3	2	2	0	0	0	0	0
0	6	2	4	0	0	0	0	0
0	3	2	3	0	0	0	0	0
0	1	2	3	0	0	0	0	0
0	12	1	6	0	0	0	0	0
0	11	4	7	0	0	0	0	0
0	7	4	5	0	0	0	0	0
0	2	4	1	0	0	0	0	0
0	4	7	7	0	0	0	0	0
0	8	3	1	0	0	0	0	0
0	7	3	2	0	0	0	0	0
0	10	4	2	0	0	0	0	0
0	7	4	1	0	0	0	0	0
0	8	1	2	0	0	0	0	0
0	8	1	2	0	0	0	0	0
0	2	1	8	0	0	0	0	0
0	2	1	8	0	0	0	0	0
0	2	1	3	0	0	0	0	0
0	4	10	2	0	0	0	0	0
0	4	10	1	0	0	0	0	0
0	1	10	1	0	0	0	0	0
0	3	1	2	0	0	0	0	0
0	3	1	2	0	0	0	0	0
0	3	3	2	0	0	0	0	0
0	3	2	2	0	0	0	0	0
0	2	1	3	0	0	0	0	0
0	3	2	2	0	0	0	0	0
0	3	4	2	0	0	0	0	0
0	2	2	3	0	0	0	0	0
0	3	1	2	0	0	0	0	0
0	3	4	2	0	0	0	0	0
0	7	3	4	0	0	0	0	0
0	6	4	3	0	0	0	0	0
0	13	4	8	0	0	0	0	0
0	11	3	7	0	0	0	0	0
0	7	3	5	0	0	0	0	0
0	2	3	1	0	0	0	0	0
0	2	3	2	0	0	0	0	0
0	4	10	1	0	0	0	0	0
0	6	10	12	0	0	0	0	0
0	10	1	2	0	0	0	0	0
0	7	1	1	0	0	0	0	0
0	4	4	1	0	0	0	0	0
0	6	4	12	0	0	0	0	0
0	1	1	1	0	0	0	0	0
0	4	3	7	0	0	0	0	0
0	1	1	1	0	0	0	0	0
0	1	1	1	0	0	0	0	0
0	1	1	1	0	0	0	0	0
0	1	1	1	0	0	0	0	0
0	7	4	4	0	0	0	0	0
0	1	1	1	0	0	0	0	0
0	1	2	1	0	0	0	0	0
0	1	1	1	0	0	0	0	0
0	1	1	1	0	0	0	0	0
0	6	1	2	0	0	0	0	0
0	12	4	6	0	0	0	0	0
0	2	1	6	0	0	0	0	0
0	2	2	6	0	0	0	0	0
0	2	1	6	0	0	0	0	0
0	2	1	6	0	0	0	0	0
0	4	1	2	0	0	0	0	0
0	9	1	1	0	0	0	0	0
0	4	1	2	0	0	0	0	0
0	4	1	1	0	0	0	0	0
0	1	1	1	0	0	0	0	0
0	10	1	2	0	0	0	0	0
0	7	1	1	0	0	0	0	0
0	7	1	4	0	0	0	0	0
0	12	1	6	0	0	0	0	0
0	1	1	4	0	0	0	0	0
0	1	3	4	0	0	0	0	0
0	1	4	2	0	0	0	0	0
0	4	1	1	0	0	0	0	0
0	6	1	12	0	0	0	0	0
0	1	1	2	0	0	0	0	0
0	1	1	2	0	0	0	0	0
0	1	1	2	0	0	0	0	0
0	1	6	4	0	0	0	0	0
0	1	6	1	0	0	0	0	0
0	6	1	4	0	0	0	0	0
0	3	1	3	0	0	0	0	0
0	6	1	3	0	0	0	0	0
0	8	1	7	0	0	0	0	0
0	1	1	2	0	0	0	0	0
0	4	1	1	0	0	0	0	0
0	1	1	1	0	0	0	0	0
0	1	1	5	0	0	0	0	0
0	1	2	4	0	0	0	0	0
0	4	1	2	0	0	0	0	0
0	9	1	1	0	0	0	0	0
0	4	6	1	0	0	0	0	0
0	4	7	1	0	0	0	0	0
0	4	11	1	0	0	0	0	0
0	4	1	1	0	0	0	0	0
0	4	1	1	0	0	0	0	0
0	4	1	1	0	0	0	0	0
0	8	1	1	0	0	0	0	0
0	7	1	2	0	0	0	0	0
0	2	1	2	0	0	0	0	0
0	10	2	2	0	0	0	0	0
0	7	2	1	0	0	0	0	0
0	4	1	2	0	0	0	0	0
0	4	1	1	0	0	0	0	0
0	1	1	1	0	0	0	0	0
0	8	4	1	0	0	0	0	0
0	7	4	2	0	0	0	0	0
0	2	4	2	0	0	0	0	0
0	4	1	1	0	0	0	0	0
0	1	1	2	0	0	0	0	0
0	2	1	4	0	0	0	0	0
0	4	1	6	0	0	0	0	0
0	3	1	6	0	0	0	0	0
0	3	1	6	0	0	0	0	0
0	1	1	8	0	0	0	0	0
0	2	1	10	0	0	0	0	0
0	4	2	2	0	0	0	0	0
0	9	2	1	0	0	0	0	0
0	7	4	5	0	0	0	0	0
0	2	4	1	0	0	0	0	0
0	2	4	2	0	0	0	0	0
0	1	1	4	0	0	0	0	0
0	1	1	1	0	0	0	0	0
0	1	1	4	0	0	0	0	0
0	1	1	4	0	0	0	0	0
0	1	1	4	0	0	0	0	0
0	1	1	1	0	0	0	0	0
0	3	1	3	0	0	0	0	0
0	7	1	8	0	0	0	0	0
0	5	1	7	0	0	0	0	0
0	2	1	7	0	0	0	0	0
0	1	1	7	0	0	0	0	0
0	4	1	2	0	0	0	0	0
0	1	1	1	0	0	0	0	0
0	6	3	3	0	0	0	0	0
0	6	1	3	0	0	0	0	0
0	8	1	7	0	0	0	0	0
0	1	1	2	0	0	0	0	0
0	3	1	1	0	0	0	0	0
0	4	1	1	0	0	0	0	0
0	2	1	2	0	0	0	0	0
0	3	1	1	0	0	0	0	0
0	4	2	2	0	0	0	0	0
0	9	2	1	0	0	0	0	0
0	1	2	1	0	0	0	0	0
0	12	3	6	0	0	0	0	0
0	1	1	4	0	0	0	0	0
0	1	1	1	0	0	0	0	0
0	1	1	4	0	0	0	0	0
0	1	1	4	0	0	0	0	0
0	4	1	1	0	0	0	0	0
0	4	1	1	0	0	0	0	0
0	4	1	1	0	0	0	0	0
0	4	1	2	0	0	0	0	0
0	1	1	1	0	0	0	0	0
0	1	4	1	0	0	0	0	0
0	1	1	1	0	0	0	0	0
0	1	1	1	0	0	0	0	0
0	1	1	1	0	0	0	0	0
0	1	1	1	0	0	0	0	0
0	1	3	1	0	0	0	0	0
0	1	2	1	0	0	0	0	0
0	1	1	1	0	0	0	0	0
0	1	1	1	0	0	0	0	0
0	2	1	1	0	0	0	0	0
0	2	1	1	0	0	0	0	0
0	1	1	4	0	0	0	0	0
0	2	1	4	0	0	0	0	0
0	4	1	1	0	0	0	0	0
0	1	1	7	0	0	0	0	0
0	1	5	9	0	0	0	0	0
0	1	1	2	0	0	0	0	0
0	4	8	1	0	0	0	0	0
0	1	8	2	0	0	0	0	0
0	2	8	4	0	0	0	0	0
0	4	8	6	0	0	0	0	0
0	3	8	6	0	0	0	0	0
0	3	8	6	0	0	0	0	0
0	7	8	11	0	0	0	0	0
0	1	8	8	0	0	0	0	0
0	2	8	10	0	0	0	0	0
0	1	1	1	0	0	0	0	0
0	1	5	2	0	0	0	0	0
0	1	1	2	0	0	0	0	0
0	5	3	1	0	0	0	0	0
0	2	1	1	0	0	0	0	0
0	2	1	1	0	0	0	0	0
0	2	1	1	0	0	0	0	0
0	2	1	1	0	0	0	0	0
0	1	1	1	0	0	0	0	0
0	4	1	1	0	0	0	0	0
0	4	1	1	0	0	0	0	0
0	4	1	1	0	0	0	0	0
0	4	1	1	0	0	0	0	0
0	1	2	4	0	0	0	0	0
0	4	1	1	0	0	0	0	0
0	1	3	4	0	0	0	0	0
0	1	3	1	0	0	0	0	0
0	3	3	3	0	0	0	0	0
0	8	3	13	0	0	0	0	0
0	5	3	7	0	0	0	0	0
0	2	3	7	0	0	0	0	0
0	1	3	7	0	0	0	0	0
0	6	1	3	0	0	0	0	0
0	1	1	2	0	0	0	0	0
0	3	1	1	0	0	0	0	0
0	4	1	1	0	0	0	0	0
0	1	2	1	0	0	0	0	0
0	1	1	1	0	0	0	0	0
0	1	1	1	0	0	0	0	0
0	1	1	1	0	0	0	0	0
0	1	1	1	0	0	0	0	0
0	1	12	3	0	0	0	0	0
0	3	12	1	0	0	0	0	0
0	1	5	9	0	0	0	0	0
0	4	15	1	0	0	0	0	0
0	1	15	2	0	0	0	0	0
0	2	15	4	0	0	0	0	0
0	4	15	6	0	0	0	0	0
0	3	15	6	0	0	0	0	0
0	3	15	6	0	0	0	0	0
0	7	15	11	0	0	0	0	0
0	1	15	8	0	0	0	0	0
0	2	15	10	0	0	0	0	0
0	2	2	1	0	0	0	0	0
0	3	2	2	0	0	0	0	0
0	6	2	1	0	0	0	0	0
0	5	1	1	0	0	0	0	0
0	1	8	1	0	0	0	0	0
0	2	1	1	0	0	0	0	0
0	4	1	1	0	0	0	0	0
0	1	1	1	0	0	0	0	0
0	1	3	2	0	0	0	0	0
0	1	1	2	0	0	0	0	0
0	2	3	1	0	0	0	0	0
0	2	3	1	0	0	0	0	0
0	2	1	1	0	0	0	0	0
0	1	2	2	0	0	0	0	0
0	1	2	2	0	0	0	0	0
0	1	3	1	0	0	0	0	0
0	1	3	1	0	0	0	0	0
0	4	1	1	0	0	0	0	0
0	1	2	4	0	0	0	0	0
0	1	16	4	0	0	0	0	0
0	1	16	1	0	0	0	0	0
0	3	16	3	0	0	0	0	0
0	7	16	8	0	0	0	0	0
0	8	16	13	0	0	0	0	0
0	5	16	7	0	0	0	0	0
0	2	16	7	0	0	0	0	0
0	1	16	7	0	0	0	0	0
0	1	13	1	0	0	0	0	0
0	1	14	1	0	0	0	0	0
0	1	1	1	0	0	0	0	0
0	1	9	1	0	0	0	0	0
0	1	1	1	0	0	0	0	0
0	1	1	1	0	0	0	0	0
0	2	3	1	0	0	0	0	0
0	3	3	2	0	0	0	0	0
0	1	1	1	0	0	0	0	0
0	1	1	5	0	0	0	0	0
0	1	3	1	0	0	0	0	0
0	1	4	1	0	0	0	0	0
0	2	7	4	0	0	0	0	0
0	4	7	13	0	0	0	0	0
0	1	7	2	0	0	0	0	0
0	2	7	1	0	0	0	0	0
0	2	1	4	0	0	0	0	0
0	1	1	3	0	0	0	0	0
0	1	3	2	0	0	0	0	0
0	2	3	1	0	0	0	0	0
0	1	3	3	0	0	0	0	0
0	1	3	1	0	0	0	0	0
0	3	1	1	0	0	0	0	0
0	1	1	1	0	0	0	0	0
0	3	1	1	0	0	0	0	0
0	3	1	1	0	0	0	0	0
0	1	3	2	0	0	0	0	0
0	3	6	1	0	0	0	0	0
0	9	6	1	0	0	0	0	0
0	11	6	3	0	0	0	0	0
0	5	6	2	0	0	0	0	0
0	1	6	1	0	0	0	0	0
0	2	10	4	0	0	0	0	0
0	1	10	3	0	0	0	0	0
0	1	1	2	0	0	0	0	0
0	1	1	2	0	0	0	0	0
0	2	1	1	0	0	0	0	0
0	3	1	2	0	0	0	0	0
0	1	3	2	0	0	0	0	0
0	1	3	1	0	0	0	0	0
0	1	2	1	0	0	0	0	0
0	2	2	10	0	0	0	0	0
0	1	3	1	0	0	0	0	0
0	1	3	5	0	0	0	0	0
0	1	3	4	0	0	0	0	0
0	1	1	1	0	0	0	0	0
0	10	3	2	0	0	0	0	0
0	10	11	2	0	0	0	0	0
0	10	5	2	0	0	0	0	0
0	10	7	2	0	0	0	0	0
0	1	2	3	0	0	0	0	0
0	2	2	2	0	0	0	0	0
0	1	1	4	0	0	0	0	0
0	4	5	1	0	0	0	0	0
0	10	7	1	0	0	0	0	0
0	4	7	1	0	0	0	0	0
0	2	5	1	0	0	0	0	0
0	1	1	2	0	0	0	0	0
0	2	1	1	0	0	0	0	0
0	1	1	2	0	0	0	0	0
0	2	2	4	0	0	0	0	0
0	4	2	13	0	0	0	0	0
0	1	2	2	0	0	0	0	0
0	2	2	1	0	0	0	0	0
0	2	4	1	0	0	0	0	0
0	2	4	4	0	0	0	0	0
0	4	4	13	0	0	0	0	0
0	1	4	2	0	0	0	0	0
0	2	4	1	0	0	0	0	0
0	2	8	1	0	0	0	0	0
0	1	8	2	0	0	0	0	0
0	2	8	1	0	0	0	0	0
0	2	7	1	0	0	0	0	0
0	2	7	4	0	0	0	0	0
0	4	7	13	0	0	0	0	0
0	1	7	2	0	0	0	0	0
0	2	7	1	0	0	0	0	0
0	2	3	1	0	0	0	0	0
0	2	5	1	0	0	0	0	0
0	2	2	1	0	0	0	0	0
0	2	1	1	0	0	0	0	0
0	2	1	1	0	0	0	0	0
0	2	1	1	0	0	0	0	0
0	2	1	1	0	0	0	0	0
0	2	2	1	0	0	0	0	0
0	2	2	1	0	0	0	0	0
0	2	1	1	0	0	0	0	0
0	1	1	2	0	0	0	0	0
0	2	3	4	0	0	0	0	0
0	4	3	13	0	0	0	0	0
0	1	3	2	0	0	0	0	0
0	2	3	1	0	0	0	0	0
0	2	5	4	0	0	0	0	0
0	4	5	13	0	0	0	0	0
0	1	5	2	0	0	0	0	0
0	2	5	1	0	0	0	0	0
0	2	1	4	0	0	0	0	0
0	4	1	13	0	0	0	0	0
0	1	1	2	0	0	0	0	0
0	2	1	1	0	0	0	0	0
0	2	2	4	0	0	0	0	0
0	4	2	13	0	0	0	0	0
0	1	2	2	0	0	0	0	0
0	2	2	1	0	0	0	0	0
0	2	2	4	0	0	0	0	0
0	4	2	13	0	0	0	0	0
0	1	2	2	0	0	0	0	0
0	2	2	1	0	0	0	0	0
0	4	2	2	0	0	0	0	0
0	4	13	2	0	0	0	0	0
0	2	1	4	0	0	0	0	0
0	2	10	4	0	0	0	0	0
0	4	2	2	0	0	0	0	0
0	4	5	2	0	0	0	0	0
0	2	1	4	0	0	0	0	0
0	2	1	4	0	0	0	0	0
0	2	1	4	0	0	0	0	0
0	2	2	4	0	0	0	0	0
0	2	2	4	0	0	0	0	0
0	5	2	2	0	0	0	0	0
0	13	1	4	0	0	0	0	0
0	13	1	4	0	0	0	0	0
0	13	3	4	0	0	0	0	0
0	4	10	13	0	0	0	0	0
0	13	2	4	0	0	0	0	0
0	4	1	13	0	0	0	0	0
0	13	4	4	0	0	0	0	0
0	4	1	13	0	0	0	0	0
0	4	2	13	0	0	0	0	0
0	13	1	4	0	0	0	0	0
0	13	1	4	0	0	0	0	0
0	4	2	13	0	0	0	0	0
0	4	1	13	0	0	0	0	0
0	1	1	2	0	0	0	0	0
0	2	1	1	0	0	0	0	0
0	1	10	2	0	0	0	0	0
0	2	10	1	0	0	0	0	0
0	1	1	3	0	0	0	0	0
0	4	1	1	0	0	0	0	0
0	2	1	1	0	0	0	0	0
0	2	2	1	0	0	0	0	0
0	2	1	1	0	0	0	0	0
0	2	3	1	0	0	0	0	0
0	1	1	2	0	0	0	0	0
0	1	1	2	0	0	0	0	0
0	2	8	1	0	0	0	0	0
0	2	1	1	0	0	0	0	0
0	1	1	2	0	0	0	0	0
0	1	2	2	0	0	0	0	0
0	1	2	2	0	0	0	0	0
0	1	1	2	0	0	0	0	0
0	2	5	1	0	0	0	0	0
0	10	4	2	0	0	0	0	0
0	7	4	1	0	0	0	0	0
0	2	1	1	0	0	0	0	0
0	2	1	1	0	0	0	0	0
0	1	1	2	0	0	0	0	0
0	2	1	1	0	0	0	0	0
0	1	1	2	0	0	0	0	0
0	2	2	1	0	0	0	0	0
0	2	2	1	0	0	0	0	0
0	2	1	1	0	0	0	0	0
0	1	1	2	0	0	0	0	0
0	2	8	4	0	0	0	0	0
0	1	8	3	0	0	0	0	0
0	2	1	4	0	0	0	0	0
0	1	1	3	0	0	0	0	0
0	2	4	4	0	0	0	0	0
0	1	4	3	0	0	0	0	0
0	2	10	4	0	0	0	0	0
0	1	10	3	0	0	0	0	0
0	2	2	4	0	0	0	0	0
0	1	2	3	0	0	0	0	0
0	2	3	4	0	0	0	0	0
0	1	3	3	0	0	0	0	0
0	2	1	4	0	0	0	0	0
0	1	1	3	0	0	0	0	0
0	1	1	1	0	0	0	0	0
0	2	1	4	0	0	0	0	0
0	1	1	3	0	0	0	0	0
0	2	1	4	0	0	0	0	0
0	1	1	3	0	0	0	0	0
0	2	4	4	0	0	0	0	0
0	1	4	3	0	0	0	0	0
0	4	1	1	0	0	0	0	0
0	1	1	2	0	0	0	0	0
0	2	1	4	0	0	0	0	0
0	4	1	6	0	0	0	0	0
0	3	1	6	0	0	0	0	0
0	7	1	11	0	0	0	0	0
0	2	1	10	0	0	0	0	0
0	4	1	2	0	0	0	0	0
0	4	2	2	0	0	0	0	0
0	4	1	2	0	0	0	0	0
0	2	14	4	0	0	0	0	0
0	4	4	2	0	0	0	0	0
0	4	5	2	0	0	0	0	0
0	4	3	2	0	0	0	0	0
0	2	1	4	0	0	0	0	0
0	2	2	4	0	0	0	0	0
0	2	1	4	0	0	0	0	0
0	2	2	4	0	0	0	0	0
0	2	1	4	0	0	0	0	0
0	4	1	2	0	0	0	0	0
0	2	1	4	0	0	0	0	0
0	2	1	4	0	0	0	0	0
0	2	1	4	0	0	0	0	0
0	2	4	4	0	0	0	0	0
0	2	16	3	0	0	0	0	0
0	5	16	2	0	0	0	0	0
0	2	1	1	0	0	0	0	0
0	12	1	3	0	0	0	0	0
0	2	1	3	0	0	0	0	0
0	1	1	1	0	0	0	0	0
0	4	1	1	0	0	0	0	0
0	13	1	8	0	0	0	0	0
0	1	14	3	0	0	0	0	0
0	7	3	2	0	0	0	0	0
0	2	3	2	0	0	0	0	0
0	1	2	3	0	0	0	0	0
0	1	1	3	0	0	0	0	0
0	1	2	3	0	0	0	0	0
0	1	1	3	0	0	0	0	0
0	3	1	1	0	0	0	0	0
0	1	1	3	0	0	0	0	0
0	1	1	3	0	0	0	0	0
0	1	4	3	0	0	0	0	0
0	1	3	3	0	0	0	0	0
0	1	3	4	0	0	0	0	0
0	1	3	1	0	0	0	0	0
0	2	1	10	0	0	0	0	0
0	9	1	1	0	0	0	0	0
0	4	2	1	0	0	0	0	0
0	1	2	1	0	0	0	0	0
0	1	1	4	0	0	0	0	0
0	1	1	1	0	0	0	0	0
0	2	2	1	0	0	0	0	0
0	1	2	3	0	0	0	0	0
0	9	2	1	0	0	0	0	0
0	3	2	1	0	0	0	0	0
0	7	2	1	0	0	0	0	0
0	11	2	3	0	0	0	0	0
0	5	2	2	0	0	0	0	0
0	1	2	1	0	0	0	0	0
0	1	1	4	0	0	0	0	0
0	1	1	1	0	0	0	0	0
0	1	1	3	0	0	0	0	0
0	3	1	1	0	0	0	0	0
0	1	10	3	0	0	0	0	0
0	3	10	1	0	0	0	0	0
0	1	9	3	0	0	0	0	0
0	3	9	1	0	0	0	0	0
0	4	8	1	0	0	0	0	0
0	1	8	2	0	0	0	0	0
0	2	8	4	0	0	0	0	0
0	4	8	6	0	0	0	0	0
0	3	8	6	0	0	0	0	0
0	3	8	6	0	0	0	0	0
0	7	8	11	0	0	0	0	0
0	1	8	8	0	0	0	0	0
0	2	8	10	0	0	0	0	0
0	2	4	3	0	0	0	0	0
0	5	4	2	0	0	0	0	0
0	4	4	1	0	0	0	0	0
0	3	1	1	0	0	0	0	0
0	3	2	1	0	0	0	0	0
0	1	13	3	0	0	0	0	0
0	1	4	3	0	0	0	0	0
0	1	6	3	0	0	0	0	0
0	1	1	3	0	0	0	0	0
0	3	6	1	0	0	0	0	0
0	3	13	1	0	0	0	0	0
0	3	4	1	0	0	0	0	0
0	6	7	1	0	0	0	0	0
0	5	1	1	0	0	0	0	0
0	3	2	1	0	0	0	0	0
0	3	1	1	0	0	0	0	0
0	1	2	3	0	0	0	0	0
0	1	1	3	0	0	0	0	0
0	1	1	3	0	0	0	0	0
0	1	3	3	0	0	0	0	0
0	1	1	3	0	0	0	0	0
0	1	4	1	0	0	0	0	0
0	1	7	4	0	0	0	0	0
0	1	7	1	0	0	0	0	0
0	3	7	3	0	0	0	0	0
0	7	7	8	0	0	0	0	0
0	8	7	13	0	0	0	0	0
0	5	7	7	0	0	0	0	0
0	2	7	7	0	0	0	0	0
0	1	1	1	0	0	0	0	0
0	2	4	1	0	0	0	0	0
0	12	4	3	0	0	0	0	0
0	2	4	3	0	0	0	0	0
0	1	4	1	0	0	0	0	0
0	4	4	1	0	0	0	0	0
0	5	4	1	0	0	0	0	0
0	1	10	1	0	0	0	0	0
0	1	3	1	0	0	0	0	0
0	1	11	1	0	0	0	0	0
0	1	5	1	0	0	0	0	0
0	1	8	1	0	0	0	0	0
0	1	4	1	0	0	0	0	0
0	1	5	1	0	0	0	0	0
0	1	1	1	0	0	0	0	0
0	1	1	1	0	0	0	0	0
0	1	1	1	0	0	0	0	0
0	1	7	1	0	0	0	0	0
0	10	1	2	0	0	0	0	0
0	1	2	1	0	0	0	0	0
0	1	4	4	0	0	0	0	0
0	1	4	1	0	0	0	0	0
0	1	1	4	0	0	0	0	0
0	1	1	1	0	0	0	0	0
0	4	1	1	0	0	0	0	0
0	4	2	1	0	0	0	0	0
0	1	1	1	0	0	0	0	0
0	1	2	1	0	0	0	0	0
0	1	1	4	0	0	0	0	0
0	1	1	1	0	0	0	0	0
0	3	1	3	0	0	0	0	0
0	7	1	8	0	0	0	0	0
0	8	1	13	0	0	0	0	0
0	5	1	7	0	0	0	0	0
0	2	1	7	0	0	0	0	0
0	1	1	7	0	0	0	0	0
0	2	3	3	0	0	0	0	0
0	9	3	1	0	0	0	0	0
0	7	3	1	0	0	0	0	0
0	11	3	3	0	0	0	0	0
0	5	3	2	0	0	0	0	0
0	1	3	1	0	0	0	0	0
0	2	1	1	0	0	0	0	0
0	3	1	2	0	0	0	0	0
0	1	1	3	0	0	0	0	0
0	1	1	2	0	0	0	0	0
0	2	1	3	0	0	0	0	0
0	2	6	3	0	0	0	0	0
0	3	1	2	0	0	0	0	0
0	3	10	1	0	0	0	0	0
0	3	3	1	0	0	0	0	0
0	3	11	1	0	0	0	0	0
0	3	5	1	0	0	0	0	0
0	1	4	3	0	0	0	0	0
0	1	1	9	0	0	0	0	0
0	9	1	1	0	0	0	0	0
0	9	2	1	0	0	0	0	0
0	9	6	1	0	0	0	0	0
0	2	1	10	0	0	0	0	0
0	10	10	2	0	0	0	0	0
0	10	3	2	0	0	0	0	0
0	10	11	2	0	0	0	0	0
0	10	7	2	0	0	0	0	0
0	2	1	1	0	0	0	0	0
0	2	1	2	0	0	0	0	0
0	4	4	1	0	0	0	0	0
0	1	4	2	0	0	0	0	0
0	2	4	4	0	0	0	0	0
0	4	4	6	0	0	0	0	0
0	3	4	6	0	0	0	0	0
0	3	4	6	0	0	0	0	0
0	7	4	11	0	0	0	0	0
0	1	4	8	0	0	0	0	0
0	2	4	10	0	0	0	0	0
0	2	1	3	0	0	0	0	0
0	5	1	2	0	0	0	0	0
0	4	1	1	0	0	0	0	0
0	7	1	1	0	0	0	0	0
0	7	2	1	0	0	0	0	0
0	1	2	7	0	0	0	0	0
0	7	6	1	0	0	0	0	0
0	1	1	2	0	0	0	0	0
0	1	1	1	0	0	0	0	0
0	1	5	1	0	0	0	0	0
0	1	2	2	0	0	0	0	0
0	1	2	1	0	0	0	0	0
0	1	2	4	0	0	0	0	0
0	1	2	1	0	0	0	0	0
0	3	2	3	0	0	0	0	0
0	7	2	8	0	0	0	0	0
0	8	2	13	0	0	0	0	0
0	5	2	7	0	0	0	0	0
0	2	2	7	0	0	0	0	0
0	1	2	7	0	0	0	0	0
0	4	10	1	0	0	0	0	0
0	2	10	3	0	0	0	0	0
0	1	2	1	0	0	0	0	0
0	1	2	5	0	0	0	0	0
0	1	2	2	0	0	0	0	0
0	2	1	1	0	0	0	0	0
0	2	1	1	0	0	0	0	0
0	1	2	2	0	0	0	0	0
0	1	2	1	0	0	0	0	0
0	4	1	1	0	0	0	0	0
0	3	2	11	0	0	0	0	0
0	2	2	2	0	0	0	0	0
0	1	2	4	0	0	0	0	0
0	3	2	2	0	0	0	0	0
0	9	1	1	0	0	0	0	0
0	1	2	3	0	0	0	0	0
0	1	1	10	0	0	0	0	0
0	1	2	4	0	0	0	0	0
0	11	1	3	0	0	0	0	0
0	5	1	2	0	0	0	0	0
0	1	1	1	0	0	0	0	0
0	3	4	11	0	0	0	0	0
0	2	4	2	0	0	0	0	0
0	1	1	1	0	0	0	0	0
0	1	1	6	0	0	0	0	0
0	1	1	4	0	0	0	0	0
0	4	1	1	0	0	0	0	0
0	14	1	1	0	0	0	0	0
0	14	1	1	0	0	0	0	0
0	1	1	4	0	0	0	0	0
0	4	1	1	0	0	0	0	0
0	11	2	3	0	0	0	0	0
0	3	1	11	0	0	0	0	0
0	2	1	2	0	0	0	0	0
0	1	1	2	0	0	0	0	0
0	4	11	1	0	0	0	0	0
0	2	11	3	0	0	0	0	0
0	3	4	1	0	0	0	0	0
0	1	1	1	0	0	0	0	0
0	4	1	1	0	0	0	0	0
0	4	5	1	0	0	0	0	0
0	1	5	2	0	0	0	0	0
0	2	5	4	0	0	0	0	0
0	4	5	6	0	0	0	0	0
0	3	5	6	0	0	0	0	0
0	3	5	6	0	0	0	0	0
0	7	5	11	0	0	0	0	0
0	1	5	8	0	0	0	0	0
0	2	5	10	0	0	0	0	0
0	9	1	1	0	0	0	0	0
0	9	4	1	0	0	0	0	0
0	9	5	1	0	0	0	0	0
0	1	1	9	0	0	0	0	0
0	9	3	1	0	0	0	0	0
0	9	1	1	0	0	0	0	0
0	1	1	9	0	0	0	0	0
0	9	1	1	0	0	0	0	0
0	1	1	1	0	0	0	0	0
0	1	6	4	0	0	0	0	0
0	1	6	1	0	0	0	0	0
0	3	6	3	0	0	0	0	0
0	7	6	8	0	0	0	0	0
0	8	6	13	0	0	0	0	0
0	5	6	7	0	0	0	0	0
0	2	6	7	0	0	0	0	0
0	1	6	7	0	0	0	0	0
0	1	13	1	0	0	0	0	0
0	1	2	1	0	0	0	0	0
0	1	6	1	0	0	0	0	0
0	1	5	1	0	0	0	0	0
0	1	3	1	0	0	0	0	0
0	1	1	1	0	0	0	0	0
0	1	2	1	0	0	0	0	0
0	1	3	1	0	0	0	0	0
0	1	1	1	0	0	0	0	0
0	1	2	1	0	0	0	0	0
0	1	1	1	0	0	0	0	0
0	1	3	1	0	0	0	0	0
0	1	2	1	0	0	0	0	0
0	1	2	1	0	0	0	0	0
0	1	1	1	0	0	0	0	0
0	1	7	1	0	0	0	0	0
0	1	1	1	0	0	0	0	0
0	1	2	1	0	0	0	0	0
0	1	3	1	0	0	0	0	0
0	1	1	2	0	0	0	0	0
0	3	1	1	0	0	0	0	0
0	3	3	1	0	0	0	0	0
0	3	1	1	0	0	0	0	0
0	3	1	1	0	0	0	0	0
0	3	1	1	0	0	0	0	0
0	1	1	3	0	0	0	0	0
0	3	2	1	0	0	0	0	0
0	3	1	1	0	0	0	0	0
0	3	3	1	0	0	0	0	0
0	3	3	1	0	0	0	0	0
0	2	1	1	0	0	0	0	0
0	12	1	3	0	0	0	0	0
0	2	1	3	0	0	0	0	0
0	1	1	1	0	0	0	0	0
0	4	1	1	0	0	0	0	0
0	5	1	1	0	0	0	0	0
0	2	2	2	0	0	0	0	0
0	2	3	1	0	0	0	0	0
0	3	3	2	0	0	0	0	0
0	2	1	2	0	0	0	0	0
0	2	1	2	0	0	0	0	0
0	2	1	2	0	0	0	0	0
0	1	3	2	0	0	0	0	0
0	1	1	3	0	0	0	0	0
0	2	4	1	0	0	0	0	0
0	3	4	2	0	0	0	0	0
0	6	1	1	0	0	0	0	0
0	1	2	2	0	0	0	0	0
0	1	1	3	0	0	0	0	0
0	5	1	1	0	0	0	0	0
0	3	1	1	0	0	0	0	0
0	3	1	1	0	0	0	0	0
0	1	1	1	0	0	0	0	0
0	3	1	1	0	0	0	0	0
0	3	1	1	0	0	0	0	0
0	1	1	4	0	0	0	0	0
0	1	3	1	0	0	0	0	0
0	3	3	1	0	0	0	0	0
0	3	3	1	0	0	0	0	0
0	1	1	1	0	0	0	0	0
0	3	1	1	0	0	0	0	0
0	3	1	1	0	0	0	0	0
0	3	1	1	0	0	0	0	0
0	3	1	1	0	0	0	0	0
0	1	1	1	0	0	0	0	0
0	3	1	1	0	0	0	0	0
0	3	1	1	0	0	0	0	0
0	1	2	1	0	0	0	0	0
0	1	2	1	0	0	0	0	0
0	1	1	1	0	0	0	0	0
0	1	1	1	0	0	0	0	0
0	1	2	1	0	0	0	0	0
0	1	2	1	0	0	0	0	0
0	1	3	1	0	0	0	0	0
0	1	1	1	0	0	0	0	0
0	1	3	1	0	0	0	0	0
0	3	1	1	0	0	0	0	0
0	3	1	1	0	0	0	0	0
0	3	2	1	0	0	0	0	0
0	3	2	1	0	0	0	0	0
0	3	1	1	0	0	0	0	0
0	1	2	3	0	0	0	0	0
0	1	4	3	0	0	0	0	0
0	1	4	3	0	0	0	0	0
0	1	4	3	0	0	0	0	0
0	1	1	3	0	0	0	0	0
0	3	3	1	0	0	0	0	0
0	3	3	1	0	0	0	0	0
0	1	1	3	0	0	0	0	0
0	3	3	1	0	0	0	0	0
0	1	5	2	0	0	0	0	0
0	1	1	2	0	0	0	0	0
0	1	1	2	0	0	0	0	0
0	1	2	2	0	0	0	0	0
0	1	1	2	0	0	0	0	0
0	2	4	1	0	0	0	0	0
0	2	2	1	0	0	0	0	0
0	2	4	1	0	0	0	0	0
0	2	1	1	0	0	0	0	0
0	1	1	2	0	0	0	0	0
0	1	1	2	0	0	0	0	0
0	1	2	2	0	0	0	0	0
0	2	4	1	0	0	0	0	0
0	1	1	2	0	0	0	0	0
0	2	9	1	0	0	0	0	0
0	1	2	2	0	0	0	0	0
0	2	2	1	0	0	0	0	0
0	3	2	2	0	0	0	0	0
0	4	2	1	0	0	0	0	0
0	1	1	1	0	0	0	0	0
0	4	3	1	0	0	0	0	0
0	1	3	2	0	0	0	0	0
0	2	3	4	0	0	0	0	0
0	4	3	6	0	0	0	0	0
0	3	3	6	0	0	0	0	0
0	3	3	6	0	0	0	0	0
0	7	3	11	0	0	0	0	0
0	1	3	8	0	0	0	0	0
0	2	3	10	0	0	0	0	0
0	1	1	4	0	0	0	0	0
0	1	1	1	0	0	0	0	0
0	3	1	3	0	0	0	0	0
0	7	1	8	0	0	0	0	0
0	8	1	13	0	0	0	0	0
0	5	1	7	0	0	0	0	0
0	2	1	7	0	0	0	0	0
0	1	1	7	0	0	0	0	0
0	2	1	1	0	0	0	0	0
0	2	1	1	0	0	0	0	0
0	4	3	1	0	0	0	0	0
0	1	3	2	0	0	0	0	0
0	2	3	4	0	0	0	0	0
0	4	3	6	0	0	0	0	0
0	3	3	6	0	0	0	0	0
0	3	3	6	0	0	0	0	0
0	7	3	11	0	0	0	0	0
0	1	3	8	0	0	0	0	0
0	2	3	10	0	0	0	0	0
0	5	2	2	0	0	0	0	0
0	1	2	1	0	0	0	0	0
0	4	5	1	0	0	0	0	0
0	4	7	1	0	0	0	0	0
0	3	1	2	0	0	0	0	0
0	1	1	4	0	0	0	0	0
0	2	5	3	0	0	0	0	0
0	2	7	3	0	0	0	0	0
0	4	3	1	0	0	0	0	0
0	1	2	4	0	0	0	0	0
0	4	7	1	0	0	0	0	0
0	1	6	4	0	0	0	0	0
0	4	1	1	0	0	0	0	0
0	1	2	4	0	0	0	0	0
0	1	3	2	0	0	0	0	0
0	2	3	4	0	0	0	0	0
0	4	3	6	0	0	0	0	0
0	3	3	6	0	0	0	0	0
0	3	3	6	0	0	0	0	0
0	1	3	8	0	0	0	0	0
0	2	3	10	0	0	0	0	0
0	1	7	2	0	0	0	0	0
0	1	11	2	0	0	0	0	0
0	1	5	2	0	0	0	0	0
0	1	3	2	0	0	0	0	0
0	1	1	2	0	0	0	0	0
0	4	1	2	0	0	0	0	0
0	2	7	4	0	0	0	0	0
0	2	11	4	0	0	0	0	0
0	2	5	4	0	0	0	0	0
0	4	1	2	0	0	0	0	0
0	2	3	4	0	0	0	0	0
0	2	1	4	0	0	0	0	0
0	6	1	4	0	0	0	0	0
0	6	3	4	0	0	0	0	0
0	4	7	6	0	0	0	0	0
0	4	11	6	0	0	0	0	0
0	4	5	6	0	0	0	0	0
0	6	2	4	0	0	0	0	0
0	6	2	4	0	0	0	0	0
0	4	3	6	0	0	0	0	0
0	6	1	4	0	0	0	0	0
0	6	4	4	0	0	0	0	0
0	4	1	6	0	0	0	0	0
0	6	1	3	0	0	0	0	0
0	3	7	6	0	0	0	0	0
0	6	1	3	0	0	0	0	0
0	3	11	6	0	0	0	0	0
0	3	5	6	0	0	0	0	0
0	6	3	3	0	0	0	0	0
0	6	1	3	0	0	0	0	0
0	3	1	6	0	0	0	0	0
0	6	2	3	0	0	0	0	0
0	3	3	6	0	0	0	0	0
0	6	3	3	0	0	0	0	0
0	6	2	3	0	0	0	0	0
0	3	1	6	0	0	0	0	0
0	6	2	3	0	0	0	0	0
0	6	1	3	0	0	0	0	0
0	3	7	6	0	0	0	0	0
0	3	11	6	0	0	0	0	0
0	3	5	6	0	0	0	0	0
0	6	2	3	0	0	0	0	0
0	3	1	6	0	0	0	0	0
0	3	3	6	0	0	0	0	0
0	3	1	6	0	0	0	0	0
0	6	1	3	0	0	0	0	0
0	6	1	3	0	0	0	0	0
0	11	1	7	0	0	0	0	0
0	11	1	7	0	0	0	0	0
0	7	7	11	0	0	0	0	0
0	7	11	11	0	0	0	0	0
0	7	5	11	0	0	0	0	0
0	11	1	7	0	0	0	0	0
0	11	2	7	0	0	0	0	0
0	7	1	11	0	0	0	0	0
0	7	3	11	0	0	0	0	0
0	7	1	11	0	0	0	0	0
0	1	7	8	0	0	0	0	0
0	2	7	10	0	0	0	0	0
0	1	11	8	0	0	0	0	0
0	2	11	10	0	0	0	0	0
0	1	5	8	0	0	0	0	0
0	2	5	10	0	0	0	0	0
0	8	1	1	0	0	0	0	0
0	8	3	1	0	0	0	0	0
0	8	4	1	0	0	0	0	0
0	8	2	1	0	0	0	0	0
0	8	6	1	0	0	0	0	0
0	8	1	1	0	0	0	0	0
0	1	1	8	0	0	0	0	0
0	1	3	8	0	0	0	0	0
0	1	1	8	0	0	0	0	0
0	10	3	2	0	0	0	0	0
0	10	3	2	0	0	0	0	0
0	10	5	2	0	0	0	0	0
0	10	4	2	0	0	0	0	0
0	10	8	2	0	0	0	0	0
0	10	1	2	0	0	0	0	0
0	10	2	2	0	0	0	0	0
0	10	2	2	0	0	0	0	0
0	2	1	10	0	0	0	0	0
0	2	3	10	0	0	0	0	0
0	2	1	10	0	0	0	0	0
0	10	1	2	0	0	0	0	0
0	1	2	1	0	0	0	0	0
0	3	2	3	0	0	0	0	0
0	7	2	8	0	0	0	0	0
0	8	2	13	0	0	0	0	0
0	5	2	7	0	0	0	0	0
0	1	2	7	0	0	0	0	0
0	1	2	1	0	0	0	0	0
0	1	6	1	0	0	0	0	0
0	1	8	1	0	0	0	0	0
0	1	1	1	0	0	0	0	0
0	1	1	1	0	0	0	0	0
0	1	2	1	0	0	0	0	0
0	1	2	1	0	0	0	0	0
0	1	2	1	0	0	0	0	0
0	3	2	3	0	0	0	0	0
0	8	2	13	0	0	0	0	0
0	1	2	7	0	0	0	0	0
0	3	1	3	0	0	0	0	0
0	3	3	3	0	0	0	0	0
0	3	6	3	0	0	0	0	0
0	3	8	3	0	0	0	0	0
0	3	1	3	0	0	0	0	0
0	3	2	3	0	0	0	0	0
0	3	2	3	0	0	0	0	0
0	3	4	3	0	0	0	0	0
0	3	2	3	0	0	0	0	0
0	3	1	3	0	0	0	0	0
0	3	4	3	0	0	0	0	0
0	3	2	3	0	0	0	0	0
0	3	2	3	0	0	0	0	0
0	8	1	7	0	0	0	0	0
0	7	6	8	0	0	0	0	0
0	8	1	7	0	0	0	0	0
0	7	8	8	0	0	0	0	0
0	7	1	8	0	0	0	0	0
0	8	3	7	0	0	0	0	0
0	8	1	7	0	0	0	0	0
0	8	2	7	0	0	0	0	0
0	7	2	8	0	0	0	0	0
0	8	3	7	0	0	0	0	0
0	8	2	7	0	0	0	0	0
0	7	2	8	0	0	0	0	0
0	7	2	8	0	0	0	0	0
0	13	2	8	0	0	0	0	0
0	13	1	8	0	0	0	0	0
0	8	6	13	0	0	0	0	0
0	8	8	13	0	0	0	0	0
0	8	1	13	0	0	0	0	0
0	13	2	8	0	0	0	0	0
0	8	2	13	0	0	0	0	0
0	8	2	13	0	0	0	0	0
0	8	2	13	0	0	0	0	0
0	13	1	8	0	0	0	0	0
0	13	1	8	0	0	0	0	0
0	7	2	5	0	0	0	0	0
0	7	1	5	0	0	0	0	0
0	7	1	5	0	0	0	0	0
0	5	6	7	0	0	0	0	0
0	5	8	7	0	0	0	0	0
0	5	1	7	0	0	0	0	0
0	7	1	5	0	0	0	0	0
0	7	2	5	0	0	0	0	0
0	5	2	7	0	0	0	0	0
0	5	2	7	0	0	0	0	0
0	5	2	7	0	0	0	0	0
0	2	6	7	0	0	0	0	0
0	1	6	7	0	0	0	0	0
0	2	8	7	0	0	0	0	0
0	1	8	7	0	0	0	0	0
0	2	1	7	0	0	0	0	0
0	1	1	7	0	0	0	0	0
0	1	1	4	0	0	0	0	0
0	7	3	2	0	0	0	0	0
0	7	4	2	0	0	0	0	0
0	7	2	2	0	0	0	0	0
0	7	6	2	0	0	0	0	0
0	7	1	2	0	0	0	0	0
0	2	2	7	0	0	0	0	0
0	2	2	7	0	0	0	0	0
0	2	2	7	0	0	0	0	0
0	7	3	1	0	0	0	0	0
0	7	3	1	0	0	0	0	0
0	7	5	1	0	0	0	0	0
0	7	4	1	0	0	0	0	0
0	7	8	1	0	0	0	0	0
0	7	1	1	0	0	0	0	0
0	7	2	1	0	0	0	0	0
0	7	2	1	0	0	0	0	0
0	1	2	7	0	0	0	0	0
0	1	2	7	0	0	0	0	0
0	1	2	7	0	0	0	0	0
0	7	1	1	0	0	0	0	0
0	2	2	1	0	0	0	0	0
0	2	2	2	0	0	0	0	0
0	4	1	1	0	0	0	0	0
0	1	1	1	0	0	0	0	0
0	4	2	1	0	0	0	0	0
0	1	2	1	0	0	0	0	0
0	4	5	1	0	0	0	0	0
0	1	2	4	0	0	0	0	0
0	1	1	4	0	0	0	0	0
0	1	1	4	0	0	0	0	0
0	4	1	1	0	0	0	0	0
0	1	5	1	0	0	0	0	0
0	2	1	2	0	0	0	0	0
0	1	1	1	0	0	0	0	0
0	1	6	1	0	0	0	0	0
0	1	4	1	0	0	0	0	0
0	1	1	1	0	0	0	0	0
0	1	3	1	0	0	0	0	0
0	2	1	3	0	0	0	0	0
0	5	1	2	0	0	0	0	0
0	4	1	1	0	0	0	0	0
0	2	3	1	0	0	0	0	0
0	12	3	3	0	0	0	0	0
0	2	3	3	0	0	0	0	0
0	1	3	1	0	0	0	0	0
0	4	3	1	0	0	0	0	0
0	4	1	1	0	0	0	0	0
0	1	1	3	0	0	0	0	0
0	1	2	1	0	0	0	0	0
0	1	1	1	0	0	0	0	0
0	1	1	1	0	0	0	0	0
0	1	1	1	0	0	0	0	0
0	1	1	1	0	0	0	0	0
0	2	1	1	0	0	0	0	0
0	1	1	5	0	0	0	0	0
0	1	1	2	0	0	0	0	0
0	2	2	3	0	0	0	0	0
0	2	2	3	0	0	0	0	0
0	2	1	3	0	0	0	0	0
0	2	3	3	0	0	0	0	0
0	3	3	2	0	0	0	0	0
0	2	3	3	0	0	0	0	0
0	2	4	3	0	0	0	0	0
0	2	2	3	0	0	0	0	0
0	2	2	3	0	0	0	0	0
0	3	1	2	0	0	0	0	0
0	5	2	2	0	0	0	0	0
0	5	2	2	0	0	0	0	0
0	5	1	2	0	0	0	0	0
0	5	3	2	0	0	0	0	0
0	2	2	5	0	0	0	0	0
0	5	3	2	0	0	0	0	0
0	2	1	5	0	0	0	0	0
0	5	4	2	0	0	0	0	0
0	5	2	2	0	0	0	0	0
0	5	2	2	0	0	0	0	0
0	2	1	5	0	0	0	0	0
0	2	2	5	0	0	0	0	0
0	4	2	1	0	0	0	0	0
0	4	1	1	0	0	0	0	0
0	4	3	1	0	0	0	0	0
0	1	3	4	0	0	0	0	0
0	1	4	4	0	0	0	0	0
0	4	3	1	0	0	0	0	0
0	4	4	1	0	0	0	0	0
0	4	2	1	0	0	0	0	0
0	1	1	4	0	0	0	0	0
0	1	4	4	0	0	0	0	0
0	1	1	2	0	0	0	0	0
0	1	1	2	0	0	0	0	0
0	2	6	1	0	0	0	0	0
0	2	5	1	0	0	0	0	0
0	1	2	2	0	0	0	0	0
0	2	4	1	0	0	0	0	0
0	1	3	2	0	0	0	0	0
0	1	2	2	0	0	0	0	0
0	2	1	1	0	0	0	0	0
0	2	1	1	0	0	0	0	0
0	12	2	3	0	0	0	0	0
0	12	6	3	0	0	0	0	0
0	12	5	3	0	0	0	0	0
0	3	3	12	0	0	0	0	0
0	12	4	3	0	0	0	0	0
0	12	1	3	0	0	0	0	0
0	2	2	3	0	0	0	0	0
0	2	6	3	0	0	0	0	0
0	2	5	3	0	0	0	0	0
0	3	2	2	0	0	0	0	0
0	3	1	2	0	0	0	0	0
0	2	4	3	0	0	0	0	0
0	2	1	3	0	0	0	0	0
0	3	2	2	0	0	0	0	0
0	1	2	1	0	0	0	0	0
0	1	6	1	0	0	0	0	0
0	1	2	1	0	0	0	0	0
0	1	4	1	0	0	0	0	0
0	1	4	1	0	0	0	0	0
0	1	1	1	0	0	0	0	0
0	1	1	1	0	0	0	0	0
0	1	7	1	0	0	0	0	0
0	1	2	1	0	0	0	0	0
0	1	1	1	0	0	0	0	0
0	5	2	1	0	0	0	0	0
0	4	6	1	0	0	0	0	0
0	4	5	1	0	0	0	0	0
0	4	4	1	0	0	0	0	0
0	1	3	4	0	0	0	0	0
0	4	1	1	0	0	0	0	0
0	4	1	1	0	0	0	0	0
0	1	2	4	0	0	0	0	0
0	2	1	1	0	0	0	0	0
0	5	6	1	0	0	0	0	0
0	5	5	1	0	0	0	0	0
0	2	2	2	0	0	0	0	0
0	1	1	5	0	0	0	0	0
0	1	1	5	0	0	0	0	0
0	5	4	1	0	0	0	0	0
0	1	1	5	0	0	0	0	0
0	5	1	1	0	0	0	0	0
0	5	1	1	0	0	0	0	0
0	1	2	3	0	0	0	0	0
0	3	1	1	0	0	0	0	0
0	4	1	1	0	0	0	0	0
0	2	1	1	0	0	0	0	0
0	2	2	1	0	0	0	0	0
0	1	1	2	0	0	0	0	0
0	1	1	2	0	0	0	0	0
0	3	1	1	0	0	0	0	0
0	1	2	3	0	0	0	0	0
0	3	1	1	0	0	0	0	0
0	1	4	3	0	0	0	0	0
0	3	2	1	0	0	0	0	0
0	6	1	12	0	0	0	0	0
0	1	1	4	0	0	0	0	0
0	2	1	1	0	0	0	0	0
0	3	1	1	0	0	0	0	0
0	4	3	1	0	0	0	0	0
0	4	1	1	0	0	0	0	0
0	4	2	1	0	0	0	0	0
0	4	3	1	0	0	0	0	0
0	4	2	1	0	0	0	0	0
0	1	3	4	0	0	0	0	0
0	1	2	4	0	0	0	0	0
0	4	1	7	0	0	0	0	0
0	6	1	12	0	0	0	0	0
0	12	3	6	0	0	0	0	0
0	6	1	12	0	0	0	0	0
0	4	2	7	0	0	0	0	0
0	4	1	7	0	0	0	0	0
0	7	5	4	0	0	0	0	0
0	4	1	7	0	0	0	0	0
0	1	2	3	0	0	0	0	0
0	3	1	1	0	0	0	0	0
0	1	1	3	0	0	0	0	0
0	1	1	3	0	0	0	0	0
0	2	6	2	0	0	0	0	0
0	2	1	2	0	0	0	0	0
0	2	1	2	0	0	0	0	0
0	2	2	2	0	0	0	0	0
0	1	1	1	0	0	0	0	0
0	1	1	1	0	0	0	0	0
0	1	1	1	0	0	0	0	0
0	1	1	1	0	0	0	0	0
0	1	1	1	0	0	0	0	0
0	1	1	1	0	0	0	0	0
0	4	2	1	0	0	0	0	0
0	6	1	1	0	0	0	0	0
0	6	4	1	0	0	0	0	0
0	1	1	1	0	0	0	0	0
0	1	1	1	0	0	0	0	0
0	2	1	1	0	0	0	0	0
0	2	1	1	0	0	0	0	0
0	2	1	1	0	0	0	0	0
0	4	2	1	0	0	0	0	0
0	2	1	1	0	0	0	0	0
0	1	1	4	0	0	0	0	0
0	1	1	1	0	0	0	0	0
0	1	1	4	0	0	0	0	0
0	4	1	1	0	0	0	0	0
0	3	1	1	0	0	0	0	0
0	1	1	6	0	0	0	0	0
0	1	1	3	0	0	0	0	0
0	3	1	1	0	0	0	0	0
0	3	4	1	0	0	0	0	0
0	3	2	1	0	0	0	0	0
0	3	4	1	0	0	0	0	0
0	3	1	1	0	0	0	0	0
0	4	4	1	0	0	0	0	0
0	4	3	1	0	0	0	0	0
0	1	1	4	0	0	0	0	0
0	4	1	1	0	0	0	0	0
0	1	2	4	0	0	0	0	0
0	1	1	4	0	0	0	0	0
0	1	1	3	0	0	0	0	0
0	2	1	2	0	0	0	0	0
0	1	1	2	0	0	0	0	0
0	2	2	1	0	0	0	0	0
0	2	1	1	0	0	0	0	0
0	2	1	1	0	0	0	0	0
0	1	4	2	0	0	0	0	0
0	2	2	1	0	0	0	0	0
0	1	5	2	0	0	0	0	0
0	1	7	2	0	0	0	0	0
0	2	1	1	0	0	0	0	0
0	2	1	1	0	0	0	0	0
0	1	2	2	0	0	0	0	0
0	3	1	2	0	0	0	0	0
0	3	1	2	0	0	0	0	0
0	1	1	6	0	0	0	0	0
0	1	1	3	0	0	0	0	0
0	1	1	1	0	0	0	0	0
0	2	1	3	0	0	0	0	0
0	2	1	3	0	0	0	0	0
0	2	3	3	0	0	0	0	0
0	2	1	3	0	0	0	0	0
0	2	1	1	0	0	0	0	0
0	2	2	1	0	0	0	0	0
0	2	1	1	0	0	0	0	0
0	1	3	1	0	0	0	0	0
0	1	1	1	0	0	0	0	0
0	1	1	1	0	0	0	0	0
0	1	1	1	0	0	0	0	0
0	1	1	1	0	0	0	0	0
0	1	1	1	0	0	0	0	0
0	1	1	1	0	0	0	0	0
0	6	2	1	0	0	0	0	0
0	6	3	1	0	0	0	0	0
0	1	1	2	0	0	0	0	0
0	1	2	2	0	0	0	0	0
0	1	1	2	0	0	0	0	0
0	1	1	2	0	0	0	0	0
0	2	1	2	0	0	0	0	0
0	2	1	2	0	0	0	0	0
0	2	1	2	0	0	0	0	0
0	5	5	1	0	0	0	0	0
0	1	1	1	0	0	0	0	0
0	1	6	3	0	0	0	0	0
0	1	3	3	0	0	0	0	0
0	2	2	1	0	0	0	0	0
0	2	1	1	0	0	0	0	0
0	1	1	2	0	0	0	0	0
0	2	1	1	0	0	0	0	0
0	1	1	2	0	0	0	0	0
0	2	2	1	0	0	0	0	0
0	2	1	1	0	0	0	0	0
0	2	1	1	0	0	0	0	0
0	5	7	1	0	0	0	0	0
0	1	3	1	0	0	0	0	0
0	1	2	1	0	0	0	0	0
0	1	4	1	0	0	0	0	0
0	1	4	2	0	0	0	0	0
0	2	1	1	0	0	0	0	0
0	2	2	1	0	0	0	0	0
0	2	3	1	0	0	0	0	0
0	2	5	1	0	0	0	0	0
0	1	1	4	0	0	0	0	0
0	4	1	1	0	0	0	0	0
0	6	1	1	0	0	0	0	0
0	1	1	1	0	0	0	0	0
0	1	1	6	0	0	0	0	0
0	2	1	2	0	0	0	0	0
0	4	1	2	0	0	0	0	0
0	1	1	1	0	0	0	0	0
0	1	1	4	0	0	0	0	0
0	4	1	1	0	0	0	0	0
0	3	1	1	0	0	0	0	0
0	1	1	1	0	0	0	0	0
0	2	2	2	0	0	0	0	0
0	1	2	1	0	0	0	0	0
0	1	2	1	0	0	0	0	0
0	5	2	1	0	0	0	0	0
0	1	2	5	0	0	0	0	0
0	1	1	1	0	0	0	0	0
0	1	3	1	0	0	0	0	0
0	1	1	1	0	0	0	0	0
0	2	6	2	0	0	0	0	0
0	1	6	2	0	0	0	0	0
0	1	1	1	0	0	0	0	0
0	5	4	1	0	0	0	0	0
0	2	3	2	0	0	0	0	0
0	1	3	2	0	0	0	0	0
0	1	4	4	0	0	0	0	0
0	4	4	1	0	0	0	0	0
0	1	1	1	0	0	0	0	0
0	1	1	3	0	0	0	0	0
0	2	2	1	0	0	0	0	0
0	2	2	2	0	0	0	0	0
0	1	2	3	0	0	0	0	0
0	1	2	1	0	0	0	0	0
0	2	3	2	0	0	0	0	0
0	2	2	1	0	0	0	0	0
0	2	1	2	0	0	0	0	0
