# Supplementary material for: Search for computational modules in the C. elegans brain
Source: BMC Biol. 2004 Dec 2;2:25. doi: 10.1186/1741-7007-2-25 (PMC539283; doi:10.1186/1741-7007-2-25)
Supplement: Additional File 3 — Zip file containing files mentioned in Additional file 2 [file 1741-7007-2-25-S3.zip › mList_M3sS_i08.csv]

a->a	b->a	c->a	a->b	b->b	c->b	a->c	b->c	c->c
0	2	0	7	0	0	1	0	0
0	2	0	7	0	0	1	0	0
0	7	0	2	0	0	1	0	0
0	7	0	2	0	0	1	0	0
0	2	0	7	0	0	1	0	0
0	1	0	1	0	0	2	0	0
0	1	0	2	0	0	2	0	0
0	1	0	1	0	0	1	0	0
0	1	0	4	0	0	3	0	0
0	1	0	5	0	0	2	0	0
0	1	0	5	0	0	5	0	0
0	4	0	1	0	0	1	0	0
0	4	0	1	0	0	1	0	0
0	4	0	1	0	0	5	0	0
0	4	0	1	0	0	2	0	0
0	1	0	5	0	0	1	0	0
0	7	0	2	0	0	1	0	0
0	6	0	1	0	0	1	0	0
0	1	0	1	0	0	1	0	0
0	2	0	6	0	0	1	0	0
0	1	0	4	0	0	1	0	0
0	2	0	1	0	0	1	0	0
0	3	0	2	0	0	1	0	0
0	1	0	1	0	0	2	0	0
0	1	0	2	0	0	2	0	0
0	5	0	1	0	0	1	0	0
0	5	0	1	0	0	1	0	0
0	5	0	1	0	0	2	0	0
0	5	0	1	0	0	1	0	0
0	5	0	1	0	0	3	0	0
0	5	0	1	0	0	1	0	0
0	4	0	4	0	0	6	0	0
0	4	0	4	0	0	1	0	0
0	4	0	4	0	0	2	0	0
0	4	0	4	0	0	2	0	0
0	4	0	4	0	0	1	0	0
0	4	0	4	0	0	1	0	0
0	4	0	4	0	0	8	0	0
0	4	0	4	0	0	7	0	0
0	4	0	4	0	0	4	0	0
0	4	0	4	0	0	2	0	0
0	4	0	4	0	0	1	0	0
0	4	0	4	0	0	4	0	0
0	4	0	4	0	0	1	0	0
0	4	0	4	0	0	2	0	0
0	4	0	4	0	0	3	0	0
0	4	0	4	0	0	4	0	0
0	4	0	1	0	0	1	0	0
0	1	0	2	0	0	1	0	0
0	2	0	4	0	0	1	0	0
0	4	0	6	0	0	1	0	0
0	3	0	6	0	0	1	0	0
0	3	0	6	0	0	1	0	0
0	7	0	11	0	0	1	0	0
0	1	0	8	0	0	1	0	0
0	2	0	10	0	0	1	0	0
0	7	0	2	0	0	1	0	0
0	6	0	1	0	0	1	0	0
0	2	0	6	0	0	1	0	0
0	1	0	4	0	0	1	0	0
0	1	0	1	0	0	2	0	0
0	1	0	4	0	0	2	0	0
0	1	0	4	0	0	2	0	0
0	1	0	1	0	0	2	0	0
0	1	0	1	0	0	2	0	0
0	6	0	7	0	0	2	0	0
0	7	0	6	0	0	2	0	0
0	6	0	7	0	0	3	0	0
0	6	0	7	0	0	1	0	0
0	7	0	6	0	0	2	0	0
0	6	0	7	0	0	1	0	0
0	6	0	7	0	0	1	0	0
0	7	0	6	0	0	10	0	0
0	6	0	7	0	0	2	0	0
0	6	0	7	0	0	4	0	0
0	6	0	7	0	0	1	0	0
0	7	0	6	0	0	3	0	0
0	7	0	6	0	0	4	0	0
0	7	0	6	0	0	3	0	0
0	6	0	7	0	0	2	0	0
0	6	0	7	0	0	2	0	0
0	7	0	6	0	0	1	0	0
0	3	0	1	0	0	1	0	0
0	1	0	4	0	0	1	0	0
0	3	0	3	0	0	1	0	0
0	7	0	8	0	0	1	0	0
0	8	0	13	0	0	1	0	0
0	5	0	7	0	0	1	0	0
0	2	0	7	0	0	1	0	0
0	1	0	7	0	0	1	0	0
0	7	0	2	0	0	2	0	0
0	6	0	1	0	0	2	0	0
0	1	0	1	0	0	2	0	0
0	1	0	4	0	0	2	0	0
0	1	0	1	0	0	1	0	0
0	1	0	4	0	0	1	0	0
0	1	0	4	0	0	1	0	0
0	1	0	5	0	0	1	0	0
0	1	0	1	0	0	1	0	0
0	3	0	2	0	0	4	0	0
0	1	0	4	0	0	4	0	0
0	1	0	4	0	0	4	0	0
0	1	0	1	0	0	4	0	0
0	1	0	1	0	0	1	0	0
0	1	0	1	0	0	1	0	0
0	1	0	1	0	0	1	0	0
0	1	0	1	0	0	1	0	0
0	1	0	1	0	0	1	0	0
0	1	0	1	0	0	3	0	0
0	1	0	1	0	0	4	0	0
0	1	0	1	0	0	4	0	0
0	1	0	1	0	0	3	0	0
0	1	0	1	0	0	2	0	0
0	1	0	1	0	0	1	0	0
0	1	0	1	0	0	1	0	0
0	1	0	1	0	0	1	0	0
0	1	0	1	0	0	1	0	0
0	2	0	1	0	0	2	0	0
0	2	0	3	0	0	2	0	0
0	1	0	2	0	0	5	0	0
0	1	0	1	0	0	5	0	0
0	1	0	1	0	0	1	0	0
0	2	0	7	0	0	1	0	0
0	4	0	1	0	0	1	0	0
0	2	0	1	0	0	1	0	0
0	2	0	2	0	0	1	0	0
0	3	0	1	0	0	1	0	0
0	6	0	1	0	0	1	0	0
0	1	0	2	0	0	1	0	0
0	1	0	6	0	0	1	0	0
0	2	0	8	0	0	1	0	0
0	1	0	1	0	0	1	0	0
0	1	0	4	0	0	1	0	0
0	1	0	1	0	0	1	0	0
0	8	0	13	0	0	1	0	0
0	5	0	7	0	0	1	0	0
0	2	0	7	0	0	1	0	0
0	1	0	7	0	0	1	0	0
0	2	0	3	0	0	2	0	0
0	1	0	1	0	0	2	0	0
0	1	0	1	0	0	4	0	0
0	1	0	1	0	0	1	0	0
0	1	0	1	0	0	5	0	0
0	1	0	1	0	0	1	0	0
0	1	0	1	0	0	2	0	0
0	1	0	1	0	0	2	0	0
0	1	0	1	0	0	4	0	0
0	1	0	1	0	0	1	0	0
0	1	0	1	0	0	1	0	0
0	1	0	1	0	0	1	0	0
0	1	0	6	0	0	3	0	0
0	1	0	6	0	0	3	0	0
0	1	0	6	0	0	4	0	0
0	1	0	6	0	0	1	0	0
0	1	0	6	0	0	2	0	0
0	1	0	6	0	0	3	0	0
0	6	0	1	0	0	10	0	0
0	2	0	1	0	0	1	0	0
0	8	0	2	0	0	1	0	0
0	2	0	3	0	0	1	0	0
0	6	0	2	0	0	1	0	0
0	2	0	2	0	0	5	0	0
0	2	0	2	0	0	8	0	0
0	2	0	2	0	0	2	0	0
0	2	0	2	0	0	2	0	0
0	2	0	7	0	0	2	0	0
0	2	0	2	0	0	2	0	0
0	2	0	7	0	0	1	0	0
0	2	0	7	0	0	1	0	0
0	2	0	2	0	0	1	0	0
0	2	0	7	0	0	3	0	0
0	2	0	7	0	0	1	0	0
0	2	0	2	0	0	1	0	0
0	7	0	2	0	0	2	0	0
0	7	0	2	0	0	5	0	0
0	7	0	2	0	0	6	0	0
0	7	0	2	0	0	1	0	0
0	7	0	2	0	0	1	0	0
0	7	0	2	0	0	1	0	0
0	7	0	2	0	0	1	0	0
0	7	0	2	0	0	4	0	0
0	7	0	2	0	0	4	0	0
0	7	0	2	0	0	1	0	0
0	7	0	2	0	0	11	0	0
0	7	0	2	0	0	8	0	0
0	7	0	2	0	0	5	0	0
0	2	0	2	0	0	2	0	0
0	2	0	2	0	0	1	0	0
0	2	0	2	0	0	1	0	0
0	2	0	2	0	0	2	0	0
0	2	0	2	0	0	3	0	0
0	2	0	2	0	0	1	0	0
0	2	0	2	0	0	1	0	0
0	2	0	2	0	0	1	0	0
0	2	0	2	0	0	1	0	0
0	2	0	2	0	0	1	0	0
0	2	0	2	0	0	1	0	0
0	2	0	2	0	0	1	0	0
0	2	0	2	0	0	1	0	0
0	2	0	2	0	0	1	0	0
0	2	0	2	0	0	1	0	0
0	2	0	2	0	0	5	0	0
0	2	0	2	0	0	6	0	0
0	2	0	2	0	0	1	0	0
0	1	0	2	0	0	2	0	0
0	1	0	2	0	0	7	0	0
0	1	0	2	0	0	2	0	0
0	2	0	1	0	0	2	0	0
0	1	0	2	0	0	1	0	0
0	2	0	1	0	0	16	0	0
0	2	0	1	0	0	10	0	0
0	2	0	1	0	0	3	0	0
0	2	0	1	0	0	4	0	0
0	2	0	1	0	0	3	0	0
0	2	0	1	0	0	10	0	0
0	2	0	1	0	0	1	0	0
0	1	0	1	0	0	2	0	0
0	1	0	1	0	0	7	0	0
0	1	0	1	0	0	2	0	0
0	1	0	6	0	0	2	0	0
0	1	0	1	0	0	1	0	0
0	1	0	1	0	0	6	0	0
0	1	0	1	0	0	1	0	0
0	1	0	1	0	0	1	0	0
0	1	0	1	0	0	1	0	0
0	1	0	1	0	0	2	0	0
0	1	0	1	0	0	1	0	0
0	1	0	1	0	0	1	0	0
0	1	0	1	0	0	2	0	0
0	1	0	6	0	0	2	0	0
0	6	0	1	0	0	4	0	0
0	6	0	1	0	0	5	0	0
0	6	0	1	0	0	6	0	0
0	6	0	1	0	0	2	0	0
0	6	0	1	0	0	1	0	0
0	6	0	1	0	0	1	0	0
0	6	0	1	0	0	1	0	0
0	6	0	1	0	0	1	0	0
0	6	0	1	0	0	4	0	0
0	6	0	1	0	0	4	0	0
0	6	0	1	0	0	1	0	0
0	6	0	1	0	0	11	0	0
0	6	0	1	0	0	8	0	0
0	6	0	1	0	0	5	0	0
0	1	0	1	0	0	2	0	0
0	1	0	1	0	0	4	0	0
0	1	0	1	0	0	1	0	0
0	1	0	1	0	0	3	0	0
0	1	0	1	0	0	1	0	0
0	1	0	1	0	0	1	0	0
0	1	0	1	0	0	4	0	0
0	1	0	1	0	0	3	0	0
0	2	0	3	0	0	2	0	0
0	3	0	2	0	0	6	0	0
0	3	0	2	0	0	2	0	0
0	3	0	2	0	0	2	0	0
0	3	0	2	0	0	2	0	0
0	3	0	2	0	0	4	0	0
0	2	0	3	0	0	2	0	0
0	2	0	3	0	0	4	0	0
0	3	0	2	0	0	1	0	0
0	2	0	3	0	0	7	0	0
0	3	0	2	0	0	4	0	0
0	3	0	2	0	0	2	0	0
0	3	0	2	0	0	1	0	0
0	2	0	3	0	0	3	0	0
0	2	0	3	0	0	4	0	0
0	1	0	4	0	0	1	0	0
0	2	0	1	0	0	2	0	0
0	2	0	2	0	0	2	0	0
0	3	0	1	0	0	2	0	0
0	8	0	2	0	0	2	0	0
0	2	0	8	0	0	5	0	0
0	2	0	8	0	0	1	0	0
0	2	0	8	0	0	1	0	0
0	2	0	8	0	0	4	0	0
0	2	0	8	0	0	3	0	0
0	8	0	2	0	0	4	0	0
0	8	0	2	0	0	3	0	0
0	2	0	8	0	0	1	0	0
0	8	0	2	0	0	10	0	0
0	2	0	8	0	0	4	0	0
0	2	0	8	0	0	1	0	0
0	2	0	8	0	0	1	0	0
0	2	0	8	0	0	1	0	0
0	8	0	2	0	0	1	0	0
0	2	0	8	0	0	1	0	0
0	2	0	8	0	0	1	0	0
0	2	0	10	0	0	1	0	0
0	2	0	3	0	0	16	0	0
0	2	0	3	0	0	10	0	0
0	2	0	3	0	0	3	0	0
0	2	0	3	0	0	4	0	0
0	2	0	3	0	0	3	0	0
0	3	0	2	0	0	1	0	0
0	2	0	3	0	0	1	0	0
0	3	0	2	0	0	1	0	0
0	3	0	12	0	0	1	0	0
0	3	0	1	0	0	1	0	0
0	1	0	4	0	0	1	0	0
0	1	0	4	0	0	1	0	0
0	1	0	1	0	0	2	0	0
0	1	0	2	0	0	2	0	0
0	2	0	1	0	0	2	0	0
0	2	0	1	0	0	2	0	0
0	1	0	4	0	0	6	0	0
0	1	0	4	0	0	6	0	0
0	1	0	1	0	0	4	0	0
0	2	0	6	0	0	4	0	0
0	1	0	4	0	0	4	0	0
0	1	0	2	0	0	5	0	0
0	1	0	1	0	0	5	0	0
0	1	0	3	0	0	1	0	0
0	1	0	2	0	0	1	0	0
0	1	0	1	0	0	2	0	0
0	2	0	6	0	0	2	0	0
0	1	0	4	0	0	2	0	0
0	1	0	1	0	0	1	0	0
0	1	0	1	0	0	4	0	0
0	1	0	1	0	0	3	0	0
0	1	0	1	0	0	6	0	0
0	1	0	1	0	0	2	0	0
0	1	0	1	0	0	1	0	0
0	1	0	1	0	0	1	0	0
0	1	0	1	0	0	1	0	0
0	1	0	1	0	0	1	0	0
0	1	0	1	0	0	1	0	0
0	1	0	1	0	0	4	0	0
0	1	0	1	0	0	4	0	0
0	1	0	1	0	0	1	0	0
0	1	0	1	0	0	11	0	0
0	1	0	1	0	0	8	0	0
0	1	0	1	0	0	5	0	0
0	1	0	4	0	0	1	0	0
0	1	0	1	0	0	1	0	0
0	6	0	2	0	0	1	0	0
0	6	0	2	0	0	4	0	0
0	6	0	2	0	0	4	0	0
0	2	0	6	0	0	5	0	0
0	2	0	6	0	0	1	0	0
0	2	0	6	0	0	1	0	0
0	2	0	6	0	0	1	0	0
0	2	0	6	0	0	1	0	0
0	2	0	6	0	0	1	0	0
0	2	0	6	0	0	4	0	0
0	2	0	6	0	0	4	0	0
0	2	0	6	0	0	1	0	0
0	2	0	6	0	0	11	0	0
0	2	0	6	0	0	8	0	0
0	2	0	6	0	0	5	0	0
0	1	0	4	0	0	2	0	0
0	1	0	4	0	0	2	0	0
0	1	0	7	0	0	1	0	0
0	1	0	4	0	0	5	0	0
0	1	0	4	0	0	3	0	0
0	1	0	1	0	0	3	0	0
0	1	0	4	0	0	6	0	0
0	1	0	1	0	0	1	0	0
0	1	0	5	0	0	1	0	0
0	1	0	1	0	0	1	0	0
0	4	0	1	0	0	1	0	0
0	6	0	4	0	0	1	0	0
0	3	0	3	0	0	1	0	0
0	1	0	3	0	0	1	0	0
0	1	0	4	0	0	2	0	0
0	1	0	1	0	0	1	0	0
0	4	0	2	0	0	1	0	0
0	1	0	2	0	0	1	0	0
0	1	0	4	0	0	1	0	0
0	6	0	1	0	0	5	0	0
0	1	0	2	0	0	1	0	0
0	1	0	2	0	0	1	0	0
0	1	0	4	0	0	2	0	0
0	1	0	4	0	0	2	0	0
0	1	0	3	0	0	1	0	0
0	2	0	2	0	0	1	0	0
0	1	0	2	0	0	1	0	0
0	1	0	2	0	0	1	0	0
0	1	0	1	0	0	1	0	0
0	5	0	1	0	0	1	0	0
0	1	0	4	0	0	1	0	0
0	2	0	4	0	0	1	0	0
0	4	0	1	0	0	1	0	0
0	1	0	4	0	0	2	0	0
0	4	0	1	0	0	4	0	0
0	4	0	1	0	0	1	0	0
0	1	0	4	0	0	5	0	0
0	1	0	4	0	0	2	0	0
0	1	0	4	0	0	2	0	0
0	1	0	4	0	0	3	0	0
0	1	0	4	0	0	1	0	0
0	4	0	1	0	0	1	0	0
0	1	0	4	0	0	4	0	0
0	1	0	4	0	0	2	0	0
0	4	0	1	0	0	1	0	0
0	2	0	1	0	0	1	0	0
0	2	0	2	0	0	1	0	0
0	3	0	1	0	0	1	0	0
0	1	0	2	0	0	1	0	0
0	2	0	1	0	0	6	0	0
0	2	0	1	0	0	1	0	0
0	1	0	2	0	0	6	0	0
0	1	0	2	0	0	1	0	0
0	1	0	2	0	0	4	0	0
0	2	0	1	0	0	1	0	0
0	2	0	1	0	0	1	0	0
0	1	0	2	0	0	2	0	0
0	1	0	2	0	0	1	0	0
0	1	0	2	0	0	4	0	0
0	1	0	2	0	0	1	0	0
0	1	0	2	0	0	1	0	0
0	2	0	1	0	0	2	0	0
0	2	0	1	0	0	1	0	0
0	1	0	2	0	0	1	0	0
0	2	0	1	0	0	1	0	0
0	1	0	2	0	0	1	0	0
0	1	0	2	0	0	1	0	0
0	1	0	4	0	0	2	0	0
0	1	0	4	0	0	2	0	0
0	1	0	4	0	0	1	0	0
0	1	0	4	0	0	1	0	0
0	1	0	4	0	0	2	0	0
0	1	0	1	0	0	1	0	0
0	1	0	1	0	0	1	0	0
0	1	0	4	0	0	1	0	0
0	1	0	4	0	0	1	0	0
0	1	0	1	0	0	1	0	0
0	2	0	1	0	0	1	0	0
0	2	0	1	0	0	1	0	0
0	1	0	4	0	0	5	0	0
0	1	0	4	0	0	2	0	0
0	1	0	4	0	0	2	0	0
0	1	0	4	0	0	4	0	0
0	1	0	4	0	0	1	0	0
0	1	0	4	0	0	1	0	0
0	1	0	4	0	0	2	0	0
0	1	0	4	0	0	1	0	0
0	2	0	1	0	0	1	0	0
0	2	0	2	0	0	1	0	0
0	3	0	1	0	0	1	0	0
0	4	0	1	0	0	1	0	0
0	4	0	1	0	0	1	0	0
0	4	0	1	0	0	1	0	0
0	4	0	1	0	0	1	0	0
0	4	0	1	0	0	2	0	0
0	4	0	1	0	0	2	0	0
0	4	0	1	0	0	1	0	0
0	4	0	1	0	0	3	0	0
0	4	0	1	0	0	1	0	0
0	4	0	1	0	0	2	0	0
0	4	0	1	0	0	1	0	0
0	4	0	1	0	0	2	0	0
0	4	0	1	0	0	1	0	0
0	4	0	1	0	0	1	0	0
0	1	0	1	0	0	3	0	0
0	1	0	1	0	0	4	0	0
0	1	0	1	0	0	3	0	0
0	1	0	1	0	0	2	0	0
0	1	0	1	0	0	7	0	0
0	1	0	1	0	0	3	0	0
0	1	0	1	0	0	1	0	0
0	1	0	1	0	0	2	0	0
0	1	0	1	0	0	1	0	0
0	1	0	1	0	0	1	0	0
0	1	0	1	0	0	4	0	0
0	1	0	1	0	0	2	0	0
0	1	0	1	0	0	4	0	0
0	1	0	1	0	0	1	0	0
0	1	0	1	0	0	1	0	0
0	1	0	1	0	0	1	0	0
0	1	0	1	0	0	2	0	0
0	1	0	1	0	0	1	0	0
0	1	0	1	0	0	1	0	0
0	1	0	1	0	0	1	0	0
0	1	0	2	0	0	1	0	0
0	2	0	1	0	0	1	0	0
0	2	0	1	0	0	1	0	0
0	1	0	4	0	0	1	0	0
0	2	0	1	0	0	1	0	0
0	1	0	1	0	0	1	0	0
0	1	0	1	0	0	1	0	0
0	1	0	3	0	0	5	0	0
0	2	0	1	0	0	5	0	0
0	2	0	1	0	0	5	0	0
0	1	0	2	0	0	5	0	0
0	1	0	2	0	0	1	0	0
0	1	0	2	0	0	1	0	0
0	1	0	2	0	0	8	0	0
0	1	0	2	0	0	1	0	0
0	2	0	1	0	0	5	0	0
0	3	0	2	0	0	5	0	0
0	1	0	1	0	0	1	0	0
0	1	0	2	0	0	1	0	0
0	1	0	2	0	0	3	0	0
0	2	0	1	0	0	1	0	0
0	2	0	1	0	0	1	0	0
0	2	0	1	0	0	2	0	0
0	2	0	1	0	0	1	0	0
0	2	0	1	0	0	3	0	0
0	2	0	1	0	0	3	0	0
0	2	0	1	0	0	1	0	0
0	2	0	1	0	0	2	0	0
0	2	0	1	0	0	1	0	0
0	2	0	1	0	0	2	0	0
0	2	0	1	0	0	1	0	0
0	2	0	1	0	0	1	0	0
0	2	0	1	0	0	1	0	0
0	4	0	1	0	0	1	0	0
0	1	0	1	0	0	1	0	0
0	1	0	1	0	0	1	0	0
0	4	0	1	0	0	1	0	0
0	1	0	4	0	0	1	0	0
0	1	0	4	0	0	2	0	0
0	4	0	1	0	0	13	0	0
0	1	0	4	0	0	1	0	0
0	4	0	1	0	0	1	0	0
0	1	0	4	0	0	1	0	0
0	1	0	4	0	0	2	0	0
0	1	0	1	0	0	1	0	0
0	1	0	1	0	0	3	0	0
0	2	0	1	0	0	2	0	0
0	2	0	1	0	0	2	0	0
0	3	0	2	0	0	2	0	0
0	1	0	1	0	0	1	0	0
0	1	0	1	0	0	2	0	0
0	1	0	1	0	0	1	0	0
0	1	0	1	0	0	1	0	0
0	1	0	1	0	0	1	0	0
0	1	0	1	0	0	4	0	0
0	1	0	1	0	0	5	0	0
0	1	0	1	0	0	1	0	0
0	1	0	1	0	0	1	0	0
0	1	0	7	0	0	3	0	0
0	2	0	1	0	0	8	0	0
0	1	0	1	0	0	8	0	0
0	1	0	4	0	0	1	0	0
0	1	0	1	0	0	1	0	0
0	1	0	2	0	0	3	0	0
0	2	0	1	0	0	4	0	0
0	1	0	2	0	0	5	0	0
0	1	0	2	0	0	3	0	0
0	1	0	2	0	0	5	0	0
0	1	0	2	0	0	1	0	0
0	1	0	2	0	0	3	0	0
0	1	0	2	0	0	10	0	0
0	2	0	1	0	0	3	0	0
0	2	0	1	0	0	1	0	0
0	2	0	1	0	0	2	0	0
0	2	0	1	0	0	3	0	0
0	1	0	2	0	0	1	0	0
0	4	0	1	0	0	4	0	0
0	1	0	1	0	0	4	0	0
0	1	0	3	0	0	3	0	0
0	1	0	2	0	0	3	0	0
0	1	0	4	0	0	1	0	0
0	1	0	4	0	0	2	0	0
0	4	0	1	0	0	1	0	0
0	4	0	1	0	0	1	0	0
0	4	0	1	0	0	3	0	0
0	1	0	1	0	0	2	0	0
0	1	0	1	0	0	3	0	0
0	1	0	1	0	0	1	0	0
0	1	0	1	0	0	2	0	0
0	1	0	1	0	0	1	0	0
0	1	0	1	0	0	3	0	0
0	1	0	1	0	0	1	0	0
0	1	0	4	0	0	1	0	0
0	1	0	1	0	0	3	0	0
0	1	0	1	0	0	1	0	0
0	1	0	1	0	0	2	0	0
0	1	0	1	0	0	1	0	0
0	1	0	1	0	0	1	0	0
0	1	0	1	0	0	2	0	0
0	1	0	1	0	0	4	0	0
0	1	0	1	0	0	5	0	0
0	1	0	1	0	0	1	0	0
0	1	0	1	0	0	2	0	0
0	1	0	1	0	0	1	0	0
0	1	0	1	0	0	2	0	0
0	1	0	1	0	0	4	0	0
0	1	0	1	0	0	6	0	0
0	1	0	1	0	0	1	0	0
0	1	0	3	0	0	1	0	0
0	2	0	10	0	0	2	0	0
0	2	0	10	0	0	1	0	0
0	2	0	10	0	0	2	0	0
0	2	0	10	0	0	5	0	0
0	2	0	10	0	0	2	0	0
0	1	0	3	0	0	2	0	0
0	2	0	10	0	0	2	0	0
0	2	0	10	0	0	1	0	0
0	2	0	10	0	0	1	0	0
0	10	0	2	0	0	1	0	0
0	10	0	2	0	0	1	0	0
0	10	0	2	0	0	2	0	0
0	2	0	10	0	0	2	0	0
0	1	0	4	0	0	1	0	0
0	1	0	4	0	0	2	0	0
0	1	0	4	0	0	1	0	0
0	1	0	4	0	0	1	0	0
0	1	0	4	0	0	2	0	0
0	1	0	4	0	0	2	0	0
0	4	0	1	0	0	7	0	0
0	1	0	2	0	0	2	0	0
0	1	0	2	0	0	2	0	0
0	2	0	1	0	0	2	0	0
0	3	0	2	0	0	2	0	0
0	1	0	3	0	0	2	0	0
0	1	0	2	0	0	10	0	0
0	1	0	2	0	0	1	0	0
0	1	0	2	0	0	1	0	0
0	1	0	2	0	0	4	0	0
0	2	0	1	0	0	1	0	0
0	2	0	1	0	0	1	0	0
0	3	0	2	0	0	1	0	0
0	3	0	1	0	0	4	0	0
0	1	0	1	0	0	8	0	0
0	1	0	1	0	0	7	0	0
0	1	0	2	0	0	10	0	0
0	2	0	1	0	0	2	0	0
0	2	0	1	0	0	5	0	0
0	1	0	2	0	0	1	0	0
0	2	0	1	0	0	2	0	0
0	1	0	2	0	0	14	0	0
0	2	0	1	0	0	2	0	0
0	2	0	1	0	0	4	0	0
0	2	0	1	0	0	1	0	0
0	2	0	1	0	0	1	0	0
0	2	0	2	0	0	2	0	0
0	2	0	4	0	0	2	0	0
0	2	0	4	0	0	5	0	0
0	1	0	2	0	0	5	0	0
0	2	0	1	0	0	5	0	0
0	5	0	1	0	0	2	0	0
0	1	0	4	0	0	2	0	0
0	4	0	2	0	0	2	0	0
0	4	0	2	0	0	3	0	0
0	4	0	2	0	0	2	0	0
0	4	0	2	0	0	2	0	0
0	2	0	4	0	0	2	0	0
0	2	0	4	0	0	1	0	0
0	2	0	4	0	0	2	0	0
0	4	0	2	0	0	1	0	0
0	2	0	4	0	0	4	0	0
0	2	0	4	0	0	1	0	0
0	4	0	13	0	0	2	0	0
0	2	0	1	0	0	2	0	0
0	13	0	4	0	0	5	0	0
0	13	0	4	0	0	1	0	0
0	13	0	4	0	0	3	0	0
0	4	0	13	0	0	1	0	0
0	13	0	4	0	0	1	0	0
0	13	0	4	0	0	1	0	0
0	13	0	4	0	0	2	0	0
0	4	0	13	0	0	1	0	0
0	4	0	13	0	0	1	0	0
0	3	0	1	0	0	1	0	0
0	5	0	2	0	0	10	0	0
0	1	0	1	0	0	10	0	0
0	1	0	2	0	0	1	0	0
0	2	0	1	0	0	1	0	0
0	1	0	2	0	0	2	0	0
0	1	0	2	0	0	4	0	0
0	1	0	2	0	0	1	0	0
0	1	0	2	0	0	1	0	0
0	2	0	1	0	0	1	0	0
0	2	0	1	0	0	2	0	0
0	2	0	1	0	0	4	0	0
0	1	0	1	0	0	1	0	0
0	1	0	2	0	0	2	0	0
0	1	0	2	0	0	6	0	0
0	1	0	2	0	0	3	0	0
0	1	0	2	0	0	4	0	0
0	1	0	2	0	0	1	0	0
0	2	0	1	0	0	1	0	0
0	2	0	1	0	0	1	0	0
0	1	0	2	0	0	1	0	0
0	1	0	4	0	0	1	0	0
0	4	0	1	0	0	1	0	0
0	3	0	1	0	0	1	0	0
0	1	0	2	0	0	2	0	0
0	1	0	5	0	0	1	0	0
0	1	0	3	0	0	8	0	0
0	3	0	1	0	0	8	0	0
0	2	0	1	0	0	10	0	0
0	3	0	2	0	0	10	0	0
0	1	0	2	0	0	3	0	0
0	1	0	1	0	0	3	0	0
0	2	0	4	0	0	1	0	0
0	1	0	3	0	0	1	0	0
0	1	0	3	0	0	3	0	0
0	1	0	3	0	0	1	0	0
0	1	0	10	0	0	1	0	0
0	1	0	4	0	0	4	0	0
0	1	0	3	0	0	1	0	0
0	4	0	2	0	0	2	0	0
0	4	0	2	0	0	1	0	0
0	4	0	2	0	0	5	0	0
0	2	0	4	0	0	1	0	0
0	2	0	4	0	0	1	0	0
0	4	0	2	0	0	2	0	0
0	2	0	4	0	0	1	0	0
0	2	0	4	0	0	3	0	0
0	1	0	3	0	0	1	0	0
0	1	0	3	0	0	1	0	0
0	1	0	3	0	0	3	0	0
0	1	0	1	0	0	1	0	0
0	2	0	2	0	0	2	0	0
0	1	0	2	0	0	2	0	0
0	1	0	2	0	0	1	0	0
0	1	0	1	0	0	1	0	0
0	1	0	1	0	0	1	0	0
0	3	0	1	0	0	2	0	0
0	1	0	4	0	0	1	0	0
0	4	0	1	0	0	1	0	0
0	3	0	1	0	0	1	0	0
0	1	0	1	0	0	1	0	0
0	1	0	2	0	0	4	0	0
0	1	0	5	0	0	3	0	0
0	3	0	1	0	0	1	0	0
0	1	0	3	0	0	5	0	0
0	1	0	3	0	0	8	0	0
0	1	0	3	0	0	4	0	0
0	3	0	1	0	0	4	0	0
0	3	0	1	0	0	1	0	0
0	1	0	3	0	0	9	0	0
0	1	0	3	0	0	7	0	0
0	3	0	1	0	0	1	0	0
0	3	0	1	0	0	1	0	0
0	1	0	3	0	0	1	0	0
0	3	0	1	0	0	1	0	0
0	1	0	3	0	0	1	0	0
0	10	0	1	0	0	13	0	0
0	4	0	1	0	0	13	0	0
0	1	0	4	0	0	4	0	0
0	2	0	1	0	0	6	0	0
0	3	0	1	0	0	1	0	0
0	3	0	1	0	0	1	0	0
0	1	0	6	0	0	2	0	0
0	1	0	4	0	0	1	0	0
0	4	0	1	0	0	1	0	0
0	1	0	3	0	0	1	0	0
0	1	0	3	0	0	1	0	0
0	1	0	3	0	0	3	0	0
0	1	0	3	0	0	1	0	0
0	1	0	3	0	0	1	0	0
0	1	0	3	0	0	9	0	0
0	1	0	3	0	0	2	0	0
0	1	0	3	0	0	1	0	0
0	1	0	3	0	0	1	0	0
0	1	0	3	0	0	1	0	0
0	1	0	3	0	0	1	0	0
0	1	0	3	0	0	2	0	0
0	1	0	3	0	0	2	0	0
0	1	0	3	0	0	4	0	0
0	1	0	3	0	0	1	0	0
0	1	0	3	0	0	1	0	0
0	1	0	3	0	0	1	0	0
0	1	0	1	0	0	4	0	0
0	1	0	1	0	0	2	0	0
0	1	0	2	0	0	7	0	0
0	1	0	1	0	0	7	0	0
0	1	0	1	0	0	1	0	0
0	1	0	1	0	0	4	0	0
0	1	0	1	0	0	5	0	0
0	1	0	1	0	0	3	0	0
0	1	0	1	0	0	1	0	0
0	1	0	1	0	0	1	0	0
0	1	0	1	0	0	2	0	0
0	1	0	1	0	0	2	0	0
0	5	0	1	0	0	1	0	0
0	1	0	1	0	0	1	0	0
0	1	0	6	0	0	1	0	0
0	1	0	4	0	0	1	0	0
0	4	0	1	0	0	1	0	0
0	1	0	2	0	0	1	0	0
0	4	0	1	0	0	1	0	0
0	4	0	1	0	0	3	0	0
0	1	0	4	0	0	1	0	0
0	1	0	4	0	0	6	0	0
0	1	0	1	0	0	1	0	0
0	1	0	1	0	0	1	0	0
0	1	0	2	0	0	1	0	0
0	1	0	2	0	0	1	0	0
0	2	0	1	0	0	1	0	0
0	2	0	1	0	0	1	0	0
0	2	0	1	0	0	4	0	0
0	1	0	2	0	0	2	0	0
0	1	0	2	0	0	2	0	0
0	1	0	2	0	0	1	0	0
0	3	0	2	0	0	4	0	0
0	3	0	2	0	0	14	0	0
0	2	0	3	0	0	1	0	0
0	2	0	3	0	0	1	0	0
0	2	0	3	0	0	1	0	0
0	1	0	3	0	0	4	0	0
0	1	0	3	0	0	14	0	0
0	3	0	1	0	0	1	0	0
0	3	0	1	0	0	2	0	0
0	3	0	1	0	0	1	0	0
0	9	0	1	0	0	1	0	0
0	9	0	1	0	0	1	0	0
0	9	0	1	0	0	1	0	0
0	9	0	1	0	0	1	0	0
0	1	0	2	0	0	1	0	0
0	1	0	5	0	0	1	0	0
0	1	0	4	0	0	1	0	0
0	10	0	2	0	0	1	0	0
0	2	0	10	0	0	1	0	0
0	10	0	2	0	0	1	0	0
0	10	0	2	0	0	2	0	0
0	1	0	3	0	0	2	0	0
0	1	0	2	0	0	2	0	0
0	1	0	7	0	0	2	0	0
0	1	0	7	0	0	6	0	0
0	1	0	7	0	0	2	0	0
0	1	0	7	0	0	4	0	0
0	1	0	7	0	0	4	0	0
0	1	0	7	0	0	1	0	0
0	7	0	1	0	0	1	0	0
0	7	0	1	0	0	1	0	0
0	1	0	1	0	0	1	0	0
0	1	0	1	0	0	1	0	0
0	1	0	6	0	0	1	0	0
0	1	0	4	0	0	2	0	0
0	4	0	1	0	0	2	0	0
0	1	0	1	0	0	5	0	0
0	1	0	2	0	0	1	0	0
0	1	0	1	0	0	1	0	0
0	1	0	1	0	0	3	0	0
0	1	0	2	0	0	2	0	0
0	1	0	2	0	0	2	0	0
0	1	0	2	0	0	10	0	0
0	1	0	1	0	0	10	0	0
0	1	0	1	0	0	2	0	0
0	1	0	1	0	0	2	0	0
0	2	0	1	0	0	1	0	0
0	2	0	1	0	0	4	0	0
0	2	0	1	0	0	2	0	0
0	2	0	1	0	0	5	0	0
0	2	0	1	0	0	1	0	0
0	2	0	1	0	0	1	0	0
0	1	0	1	0	0	2	0	0
0	1	0	6	0	0	2	0	0
0	1	0	1	0	0	1	0	0
0	1	0	1	0	0	1	0	0
0	1	0	1	0	0	4	0	0
0	1	0	1	0	0	1	0	0
0	1	0	1	0	0	2	0	0
0	1	0	1	0	0	1	0	0
0	1	0	1	0	0	2	0	0
0	1	0	1	0	0	4	0	0
0	1	0	1	0	0	6	0	0
0	1	0	1	0	0	1	0	0
0	4	0	1	0	0	1	0	0
0	1	0	14	0	0	1	0	0
0	14	0	1	0	0	6	0	0
0	14	0	1	0	0	1	0	0
0	1	0	2	0	0	2	0	0
0	1	0	1	0	0	1	0	0
0	1	0	6	0	0	1	0	0
0	11	0	3	0	0	1	0	0
0	11	0	3	0	0	1	0	0
0	11	0	3	0	0	1	0	0
0	11	0	3	0	0	1	0	0
0	2	0	2	0	0	2	0	0
0	2	0	2	0	0	1	0	0
0	2	0	2	0	0	1	0	0
0	2	0	2	0	0	1	0	0
0	2	0	2	0	0	2	0	0
0	2	0	2	0	0	1	0	0
0	2	0	2	0	0	1	0	0
0	2	0	2	0	0	1	0	0
0	2	0	2	0	0	4	0	0
0	2	0	2	0	0	1	0	0
0	2	0	2	0	0	1	0	0
0	4	0	1	0	0	1	0	0
0	1	0	6	0	0	1	0	0
0	1	0	3	0	0	1	0	0
0	3	0	1	0	0	1	0	0
0	1	0	3	0	0	1	0	0
0	1	0	3	0	0	2	0	0
0	1	0	3	0	0	2	0	0
0	1	0	3	0	0	1	0	0
0	1	0	3	0	0	2	0	0
0	1	0	3	0	0	1	0	0
0	9	0	1	0	0	1	0	0
0	9	0	1	0	0	5	0	0
0	9	0	1	0	0	2	0	0
0	2	0	1	0	0	1	0	0
0	2	0	1	0	0	1	0	0
0	1	0	1	0	0	1	0	0
0	2	0	3	0	0	1	0	0
0	1	0	1	0	0	1	0	0
0	1	0	2	0	0	1	0	0
0	5	0	1	0	0	1	0	0
0	1	0	4	0	0	1	0	0
0	1	0	10	0	0	1	0	0
0	5	0	2	0	0	1	0	0
0	4	0	1	0	0	1	0	0
0	2	0	1	0	0	2	0	0
0	2	0	3	0	0	2	0	0
0	1	0	1	0	0	2	0	0
0	4	0	1	0	0	2	0	0
0	3	0	1	0	0	17	0	0
0	3	0	1	0	0	2	0	0
0	1	0	1	0	0	5	0	0
0	1	0	1	0	0	1	0	0
0	1	0	1	0	0	1	0	0
0	5	0	1	0	0	3	0	0
0	1	0	4	0	0	3	0	0
0	2	0	4	0	0	3	0	0
0	4	0	1	0	0	3	0	0
0	1	0	1	0	0	2	0	0
0	3	0	1	0	0	2	0	0
0	2	0	2	0	0	1	0	0
0	1	0	2	0	0	1	0	0
0	2	0	3	0	0	3	0	0
0	1	0	1	0	0	3	0	0
0	1	0	5	0	0	5	0	0
0	2	0	1	0	0	5	0	0
0	2	0	2	0	0	1	0	0
0	4	0	1	0	0	2	0	0
0	1	0	1	0	0	2	0	0
0	1	0	1	0	0	6	0	0
0	2	0	5	0	0	13	0	0
0	3	0	2	0	0	13	0	0
0	1	0	4	0	0	3	0	0
0	3	0	1	0	0	3	0	0
0	1	0	1	0	0	2	0	0
0	1	0	1	0	0	1	0	0
0	1	0	1	0	0	1	0	0
0	1	0	1	0	0	2	0	0
0	1	0	1	0	0	2	0	0
0	1	0	1	0	0	1	0	0
0	1	0	1	0	0	1	0	0
0	1	0	1	0	0	1	0	0
0	1	0	1	0	0	4	0	0
0	1	0	1	0	0	1	0	0
0	2	0	1	0	0	1	0	0
0	1	0	1	0	0	3	0	0
0	3	0	1	0	0	2	0	0
0	2	0	2	0	0	2	0	0
0	1	0	2	0	0	2	0	0
0	2	0	3	0	0	1	0	0
0	1	0	1	0	0	1	0	0
0	2	0	1	0	0	7	0	0
0	1	0	3	0	0	2	0	0
0	2	0	1	0	0	2	0	0
0	3	0	1	0	0	1	0	0
0	2	0	3	0	0	2	0	0
0	5	0	2	0	0	2	0	0
0	4	0	1	0	0	2	0	0
0	2	0	1	0	0	2	0	0
0	12	0	3	0	0	2	0	0
0	2	0	3	0	0	2	0	0
0	4	0	1	0	0	2	0	0
0	3	0	1	0	0	1	0	0
0	1	0	1	0	0	2	0	0
0	6	0	1	0	0	1	0	0
0	1	0	2	0	0	5	0	0
0	4	0	1	0	0	1	0	0
0	1	0	2	0	0	4	0	0
0	2	0	3	0	0	1	0	0
0	1	0	1	0	0	1	0	0
0	1	0	5	0	0	1	0	0
0	2	0	1	0	0	1	0	0
0	3	0	1	0	0	4	0	0
0	1	0	2	0	0	2	0	0
0	2	0	3	0	0	3	0	0
0	5	0	2	0	0	3	0	0
0	4	0	1	0	0	3	0	0
0	2	0	1	0	0	5	0	0
0	12	0	3	0	0	5	0	0
0	2	0	3	0	0	5	0	0
0	1	0	1	0	0	5	0	0
0	4	0	1	0	0	5	0	0
0	2	0	5	0	0	2	0	0
0	1	0	1	0	0	5	0	0
0	6	0	1	0	0	1	0	0
0	2	0	2	0	0	3	0	0
0	1	0	2	0	0	3	0	0
0	1	0	2	0	0	1	0	0
0	4	0	1	0	0	17	0	0
0	1	0	1	0	0	2	0	0
0	1	0	1	0	0	2	0	0
0	2	0	1	0	0	1	0	0
0	1	0	2	0	0	5	0	0
0	1	0	3	0	0	1	0	0
0	2	0	2	0	0	1	0	0
0	2	0	5	0	0	1	0	0
0	1	0	1	0	0	1	0	0
0	2	0	2	0	0	4	0	0
0	1	0	2	0	0	4	0	0
0	1	0	2	0	0	4	0	0
0	2	0	1	0	0	1	0	0
0	1	0	3	0	0	3	0	0
0	2	0	1	0	0	3	0	0
0	2	0	5	0	0	1	0	0
0	1	0	2	0	0	1	0	0
0	1	0	2	0	0	2	0	0
0	2	0	2	0	0	1	0	0
0	1	0	1	0	0	1	0	0
0	1	0	1	0	0	1	0	0
0	1	0	1	0	0	1	0	0
0	1	0	6	0	0	1	0	0
0	1	0	3	0	0	1	0	0
0	1	0	3	0	0	2	0	0
0	4	0	1	0	0	3	0	0
0	1	0	1	0	0	3	0	0
0	1	0	1	0	0	2	0	0
0	3	0	1	0	0	2	0	0
0	1	0	4	0	0	7	0	0
0	1	0	4	0	0	7	0	0
0	1	0	1	0	0	1	0	0
0	1	0	5	0	0	1	0	0
0	2	0	1	0	0	1	0	0
0	2	0	2	0	0	1	0	0
0	3	0	1	0	0	1	0	0
0	1	0	2	0	0	4	0	0
0	1	0	2	0	0	2	0	0
0	5	0	1	0	0	2	0	0
0	1	0	1	0	0	2	0	0
0	2	0	3	0	0	9	0	0
0	1	0	1	0	0	9	0	0
0	2	0	1	0	0	1	0	0
0	2	0	2	0	0	1	0	0
0	1	0	3	0	0	1	0	0
0	2	0	1	0	0	1	0	0
0	1	0	4	0	0	1	0	0
0	1	0	1	0	0	1	0	0
0	4	0	1	0	0	2	0	0
0	2	0	5	0	0	1	0	0
0	1	0	1	0	0	1	0	0
0	3	0	1	0	0	1	0	0
0	1	0	4	0	0	7	0	0
0	1	0	4	0	0	7	0	0
0	1	0	2	0	0	1	0	0
0	2	0	1	0	0	1	0	0
0	1	0	2	0	0	1	0	0
0	5	0	1	0	0	1	0	0
0	2	0	1	0	0	3	0	0
0	3	0	1	0	0	1	0	0
0	1	0	1	0	0	1	0	0
0	2	0	3	0	0	5	0	0
0	1	0	1	0	0	5	0	0
0	1	0	3	0	0	1	0	0
0	2	0	1	0	0	1	0	0
0	2	0	1	0	0	1	0	0
0	1	0	3	0	0	1	0	0
0	1	0	3	0	0	3	0	0
0	3	0	1	0	0	1	0	0
0	1	0	3	0	0	1	0	0
0	1	0	3	0	0	2	0	0
0	1	0	3	0	0	1	0	0
0	3	0	1	0	0	2	0	0
0	2	0	2	0	0	1	0	0
0	2	0	5	0	0	2	0	0
0	2	0	2	0	0	3	0	0
0	2	0	2	0	0	1	0	0
0	2	0	2	0	0	2	0	0
0	1	0	4	0	0	1	0	0
0	6	0	1	0	0	1	0	0
0	4	0	1	0	0	1	0	0
0	2	0	2	0	0	1	0	0
0	1	0	3	0	0	1	0	0
0	2	0	2	0	0	1	0	0
0	1	0	2	0	0	1	0	0
0	5	0	1	0	0	1	0	0
0	1	0	4	0	0	1	0	0
0	2	0	4	0	0	1	0	0
0	4	0	1	0	0	1	0	0
0	2	0	2	0	0	2	0	0
0	2	0	2	0	0	2	0	0
0	2	0	2	0	0	1	0	0
0	2	0	2	0	0	1	0	0
0	2	0	2	0	0	2	0	0
0	2	0	2	0	0	4	0	0
0	2	0	2	0	0	6	0	0
0	2	0	2	0	0	1	0	0
0	1	0	3	0	0	3	0	0
0	2	0	5	0	0	1	0	0
0	1	0	3	0	0	1	0	0
0	1	0	3	0	0	1	0	0
0	1	0	4	0	0	1	0	0
0	6	0	1	0	0	1	0	0
0	3	0	1	0	0	1	0	0
0	3	0	1	0	0	3	0	0
0	2	0	1	0	0	1	0	0
0	12	0	3	0	0	1	0	0
0	2	0	3	0	0	1	0	0
0	1	0	1	0	0	1	0	0
0	2	0	5	0	0	1	0	0
0	1	0	1	0	0	1	0	0
0	3	0	1	0	0	1	0	0
0	1	0	1	0	0	3	0	0
0	1	0	1	0	0	1	0	0
0	1	0	1	0	0	4	0	0
0	2	0	1	0	0	1	0	0
0	5	0	1	0	0	2	0	0
0	1	0	1	0	0	2	0	0
0	1	0	3	0	0	2	0	0
0	3	0	1	0	0	2	0	0
0	2	0	2	0	0	3	0	0
0	1	0	2	0	0	1	0	0
0	2	0	1	0	0	1	0	0
0	1	0	4	0	0	1	0	0
0	6	0	1	0	0	1	0	0
0	4	0	1	0	0	2	0	0
0	1	0	3	0	0	1	0	0
0	2	0	1	0	0	2	0	0
0	2	0	1	0	0	2	0	0
0	4	0	2	0	0	1	0	0
0	1	0	4	0	0	1	0	0
0	3	0	1	0	0	1	0	0
0	1	0	3	0	0	7	0	0
0	1	0	3	0	0	4	0	0
0	3	0	1	0	0	1	0	0
0	1	0	3	0	0	1	0	0
0	1	0	2	0	0	1	0	0
0	4	0	1	0	0	1	0	0
0	2	0	3	0	0	1	0	0
0	2	0	1	0	0	6	0	0
0	2	0	1	0	0	2	0	0
0	1	0	2	0	0	2	0	0
0	1	0	2	0	0	2	0	0
0	1	0	2	0	0	1	0	0
0	2	0	1	0	0	1	0	0
0	1	0	1	0	0	2	0	0
0	1	0	6	0	0	2	0	0
0	1	0	4	0	0	1	0	0
0	4	0	1	0	0	1	0	0
0	2	0	1	0	0	5	0	0
0	1	0	2	0	0	1	0	0
0	2	0	1	0	0	1	0	0
0	1	0	1	0	0	2	0	0
0	1	0	6	0	0	2	0	0
0	1	0	3	0	0	2	0	0
0	5	0	1	0	0	3	0	0
0	1	0	5	0	0	9	0	0
0	1	0	4	0	0	3	0	0
0	1	0	4	0	0	2	0	0
0	1	0	10	0	0	2	0	0
0	4	0	1	0	0	1	0	0
0	4	0	1	0	0	2	0	0
0	10	0	1	0	0	4	0	0
0	10	0	1	0	0	1	0	0
0	5	0	2	0	0	1	0	0
0	1	0	1	0	0	1	0	0
0	3	0	2	0	0	9	0	0
0	2	0	3	0	0	1	0	0
0	2	0	3	0	0	2	0	0
0	4	0	1	0	0	7	0	0
0	4	0	1	0	0	4	0	0
0	1	0	4	0	0	9	0	0
0	4	0	1	0	0	1	0	0
0	1	0	4	0	0	1	0	0
0	1	0	4	0	0	1	0	0
0	1	0	4	0	0	1	0	0
0	1	0	2	0	0	9	0	0
0	1	0	2	0	0	11	0	0
0	1	0	2	0	0	12	0	0
0	1	0	2	0	0	7	0	0
0	2	0	1	0	0	3	0	0
0	1	0	2	0	0	2	0	0
0	2	0	1	0	0	2	0	0
0	2	0	4	0	0	9	0	0
0	2	0	4	0	0	7	0	0
0	4	0	2	0	0	2	0	0
0	2	0	4	0	0	2	0	0
0	4	0	2	0	0	2	0	0
0	4	0	6	0	0	9	0	0
0	4	0	6	0	0	11	0	0
0	4	0	6	0	0	12	0	0
0	6	0	4	0	0	1	0	0
0	4	0	6	0	0	2	0	0
0	3	0	6	0	0	9	0	0
0	3	0	6	0	0	11	0	0
0	6	0	3	0	0	1	0	0
0	3	0	6	0	0	7	0	0
0	3	0	6	0	0	2	0	0
0	3	0	6	0	0	9	0	0
0	7	0	11	0	0	9	0	0
0	1	0	8	0	0	9	0	0
0	2	0	10	0	0	9	0	0
0	3	0	6	0	0	11	0	0
0	7	0	11	0	0	11	0	0
0	1	0	8	0	0	11	0	0
0	2	0	10	0	0	11	0	0
0	3	0	6	0	0	12	0	0
0	3	0	6	0	0	2	0	0
0	6	0	3	0	0	1	0	0
0	7	0	11	0	0	7	0	0
0	7	0	11	0	0	2	0	0
0	1	0	4	0	0	11	0	0
0	2	0	1	0	0	5	0	0
0	1	0	8	0	0	12	0	0
0	2	0	10	0	0	12	0	0
0	1	0	8	0	0	7	0	0
0	2	0	10	0	0	7	0	0
0	1	0	8	0	0	2	0	0
0	2	0	10	0	0	2	0	0
0	2	0	1	0	0	1	0	0
0	2	0	2	0	0	1	0	0
0	3	0	1	0	0	1	0	0
0	1	0	1	0	0	3	0	0
0	1	0	2	0	0	3	0	0
0	1	0	1	0	0	1	0	0
0	1	0	1	0	0	2	0	0
0	1	0	1	0	0	12	0	0
0	1	0	1	0	0	10	0	0
0	1	0	1	0	0	10	0	0
0	1	0	1	0	0	11	0	0
0	1	0	1	0	0	1	0	0
0	1	0	1	0	0	1	0	0
0	1	0	1	0	0	1	0	0
0	1	0	1	0	0	2	0	0
0	3	0	3	0	0	12	0	0
0	3	0	3	0	0	10	0	0
0	3	0	3	0	0	10	0	0
0	3	0	3	0	0	1	0	0
0	3	0	3	0	0	1	0	0
0	3	0	3	0	0	1	0	0
0	3	0	3	0	0	1	0	0
0	3	0	3	0	0	1	0	0
0	7	0	8	0	0	12	0	0
0	7	0	8	0	0	10	0	0
0	8	0	7	0	0	1	0	0
0	7	0	8	0	0	11	0	0
0	7	0	8	0	0	1	0	0
0	7	0	8	0	0	1	0	0
0	7	0	8	0	0	1	0	0
0	7	0	8	0	0	1	0	0
0	8	0	13	0	0	12	0	0
0	5	0	7	0	0	12	0	0
0	2	0	7	0	0	12	0	0
0	1	0	7	0	0	12	0	0
0	8	0	13	0	0	10	0	0
0	5	0	7	0	0	10	0	0
0	2	0	7	0	0	10	0	0
0	1	0	7	0	0	10	0	0
0	8	0	13	0	0	10	0	0
0	8	0	13	0	0	1	0	0
0	8	0	13	0	0	1	0	0
0	8	0	13	0	0	1	0	0
0	8	0	13	0	0	1	0	0
0	13	0	8	0	0	1	0	0
0	5	0	7	0	0	11	0	0
0	5	0	7	0	0	1	0	0
0	5	0	7	0	0	1	0	0
0	5	0	7	0	0	1	0	0
0	5	0	7	0	0	1	0	0
0	2	0	1	0	0	1	0	0
0	2	0	7	0	0	10	0	0
0	1	0	7	0	0	10	0	0
0	2	0	7	0	0	11	0	0
0	1	0	7	0	0	11	0	0
0	2	0	7	0	0	1	0	0
0	1	0	7	0	0	1	0	0
0	2	0	7	0	0	1	0	0
0	1	0	7	0	0	1	0	0
0	2	0	7	0	0	1	0	0
0	1	0	7	0	0	1	0	0
0	2	0	7	0	0	1	0	0
0	1	0	7	0	0	1	0	0
0	1	0	1	0	0	2	0	0
0	1	0	2	0	0	2	0	0
0	1	0	2	0	0	2	0	0
0	1	0	1	0	0	2	0	0
0	2	0	3	0	0	1	0	0
0	5	0	2	0	0	1	0	0
0	4	0	1	0	0	1	0	0
0	1	0	4	0	0	5	0	0
0	1	0	4	0	0	3	0	0
0	1	0	4	0	0	3	0	0
0	1	0	2	0	0	1	0	0
0	2	0	1	0	0	1	0	0
0	2	0	1	0	0	1	0	0
0	12	0	3	0	0	1	0	0
0	2	0	3	0	0	1	0	0
0	1	0	1	0	0	1	0	0
0	5	0	1	0	0	1	0	0
0	4	0	1	0	0	1	0	0
0	1	0	4	0	0	5	0	0
0	1	0	1	0	0	1	0	0
0	1	0	1	0	0	4	0	0
0	1	0	1	0	0	1	0	0
0	1	0	1	0	0	1	0	0
0	1	0	1	0	0	4	0	0
0	1	0	1	0	0	1	0	0
0	1	0	5	0	0	1	0	0
0	2	0	1	0	0	1	0	0
0	1	0	1	0	0	1	0	0
0	1	0	1	0	0	1	0	0
0	1	0	1	0	0	1	0	0
0	1	0	1	0	0	1	0	0
0	1	0	1	0	0	2	0	0
0	1	0	1	0	0	3	0	0
0	1	0	1	0	0	3	0	0
0	1	0	1	0	0	2	0	0
0	1	0	1	0	0	1	0	0
0	2	0	3	0	0	1	0	0
0	5	0	2	0	0	1	0	0
0	4	0	1	0	0	1	0	0
0	2	0	3	0	0	1	0	0
0	5	0	2	0	0	1	0	0
0	4	0	1	0	0	1	0	0
0	2	0	3	0	0	1	0	0
0	5	0	2	0	0	1	0	0
0	5	0	2	0	0	1	0	0
0	2	0	5	0	0	6	0	0
0	5	0	2	0	0	5	0	0
0	4	0	1	0	0	1	0	0
0	1	0	1	0	0	2	0	0
0	4	0	1	0	0	2	0	0
0	1	0	4	0	0	1	0	0
0	4	0	1	0	0	1	0	0
0	1	0	4	0	0	5	0	0
0	1	0	4	0	0	1	0	0
0	4	0	1	0	0	5	0	0
0	1	0	4	0	0	1	0	0
0	1	0	1	0	0	2	0	0
0	1	0	1	0	0	2	0	0
0	1	0	6	0	0	2	0	0
0	1	0	3	0	0	2	0	0
0	12	0	3	0	0	3	0	0
0	2	0	3	0	0	3	0	0
0	1	0	1	0	0	3	0	0
0	5	0	1	0	0	3	0	0
0	1	0	2	0	0	1	0	0
0	2	0	1	0	0	1	0	0
0	2	0	1	0	0	2	0	0
0	2	0	1	0	0	4	0	0
0	12	0	3	0	0	1	0	0
0	12	0	3	0	0	2	0	0
0	2	0	3	0	0	1	0	0
0	2	0	3	0	0	1	0	0
0	2	0	3	0	0	4	0	0
0	1	0	1	0	0	1	0	0
0	1	0	1	0	0	2	0	0
0	1	0	1	0	0	1	0	0
0	1	0	4	0	0	1	0	0
0	1	0	4	0	0	2	0	0
0	1	0	4	0	0	1	0	0
0	4	0	1	0	0	1	0	0
0	4	0	1	0	0	1	0	0
0	4	0	1	0	0	2	0	0
0	5	0	1	0	0	1	0	0
0	5	0	1	0	0	1	0	0
0	5	0	1	0	0	2	0	0
0	5	0	1	0	0	4	0	0
0	1	0	5	0	0	1	0	0
0	1	0	5	0	0	2	0	0
0	4	0	1	0	0	4	0	0
0	1	0	2	0	0	1	0	0
0	2	0	3	0	0	1	0	0
0	1	0	1	0	0	1	0	0
0	2	0	1	0	0	1	0	0
0	2	0	2	0	0	1	0	0
0	3	0	1	0	0	1	0	0
0	1	0	2	0	0	1	0	0
0	1	0	2	0	0	1	0	0
0	1	0	2	0	0	2	0	0
0	1	0	2	0	0	2	0	0
0	2	0	1	0	0	1	0	0
0	2	0	2	0	0	1	0	0
0	3	0	1	0	0	1	0	0
0	3	0	1	0	0	1	0	0
0	3	0	1	0	0	1	0	0
0	1	0	3	0	0	1	0	0
0	1	0	3	0	0	2	0	0
0	2	0	1	0	0	4	0	0
0	2	0	2	0	0	4	0	0
0	3	0	1	0	0	4	0	0
0	1	0	1	0	0	1	0	0
0	1	0	1	0	0	1	0	0
0	2	0	1	0	0	4	0	0
0	1	0	4	0	0	1	0	0
0	1	0	4	0	0	2	0	0
0	1	0	4	0	0	2	0	0
0	2	0	1	0	0	3	0	0
0	1	0	2	0	0	2	0	0
0	2	0	1	0	0	2	0	0
0	2	0	1	0	0	2	0	0
0	1	0	1	0	0	3	0	0
0	1	0	1	0	0	3	0	0
0	2	0	1	0	0	2	0	0
0	1	0	1	0	0	3	0	0
0	1	0	1	0	0	3	0	0
0	7	0	4	0	0	1	0	0
0	7	0	4	0	0	1	0	0
0	2	0	1	0	0	5	0	0
0	3	0	1	0	0	2	0	0
0	3	0	1	0	0	8	0	0
0	2	0	3	0	0	1	0	0
0	1	0	1	0	0	1	0	0
0	1	0	3	0	0	1	0	0
0	1	0	2	0	0	1	0	0
0	2	0	1	0	0	1	0	0
0	2	0	1	0	0	1	0	0
0	2	0	3	0	0	1	0	0
0	1	0	1	0	0	1	0	0
0	2	0	1	0	0	1	0	0
0	2	0	2	0	0	1	0	0
0	3	0	1	0	0	1	0	0
0	2	0	2	0	0	2	0	0
0	2	0	5	0	0	1	0	0
0	5	0	2	0	0	1	0	0
0	2	0	5	0	0	4	0	0
0	2	0	5	0	0	1	0	0
0	5	0	2	0	0	1	0	0
0	2	0	5	0	0	1	0	0
0	1	0	1	0	0	1	0	0
0	1	0	1	0	0	1	0	0
0	1	0	1	0	0	1	0	0
0	1	0	2	0	0	5	0	0
0	1	0	2	0	0	2	0	0
0	1	0	2	0	0	2	0	0
0	1	0	2	0	0	1	0	0
0	2	0	1	0	0	1	0	0
0	2	0	1	0	0	1	0	0
0	1	0	2	0	0	1	0	0
0	2	0	1	0	0	1	0	0
0	1	0	2	0	0	1	0	0
0	1	0	4	0	0	4	0	0
0	1	0	3	0	0	3	0	0
0	3	0	1	0	0	1	0	0
0	3	0	1	0	0	1	0	0
0	3	0	1	0	0	1	0	0
0	3	0	1	0	0	1	0	0
0	1	0	2	0	0	2	0	0
0	2	0	1	0	0	2	0	0
0	2	0	1	0	0	2	0	0
0	1	0	5	0	0	2	0	0
0	4	0	1	0	0	1	0	0
0	4	0	1	0	0	1	0	0
0	4	0	1	0	0	1	0	0
0	4	0	1	0	0	2	0	0
0	1	0	4	0	0	1	0	0
0	4	0	1	0	0	1	0	0
0	1	0	2	0	0	1	0	0
0	2	0	1	0	0	1	0	0
0	2	0	1	0	0	1	0	0
0	1	0	2	0	0	2	0	0
0	2	0	1	0	0	1	0	0
0	2	0	2	0	0	1	0	0
0	3	0	1	0	0	1	0	0
0	1	0	4	0	0	1	0	0
0	6	0	1	0	0	1	0	0
0	1	0	2	0	0	2	0	0
0	1	0	2	0	0	1	0	0
0	1	0	2	0	0	1	0	0
0	1	0	2	0	0	2	0	0
0	1	0	2	0	0	4	0	0
0	1	0	2	0	0	6	0	0
0	1	0	2	0	0	1	0	0
0	1	0	2	0	0	2	0	0
0	1	0	2	0	0	2	0	0
0	2	0	2	0	0	2	0	0
0	3	0	1	0	0	2	0	0
0	2	0	1	0	0	1	0	0
0	2	0	1	0	0	1	0	0
0	1	0	2	0	0	1	0	0
0	1	0	2	0	0	1	0	0
0	1	0	2	0	0	1	0	0
0	1	0	2	0	0	3	0	0
0	2	0	1	0	0	1	0	0
0	1	0	2	0	0	1	0	0
0	3	0	2	0	0	1	0	0
0	3	0	2	0	0	1	0	0
0	2	0	3	0	0	1	0	0
0	2	0	3	0	0	3	0	0
0	2	0	3	0	0	2	0	0
0	2	0	3	0	0	3	0	0
0	2	0	3	0	0	2	0	0
0	2	0	3	0	0	4	0	0
0	2	0	3	0	0	1	0	0
0	2	0	3	0	0	1	0	0
0	2	0	3	0	0	1	0	0
0	1	0	1	0	0	3	0	0
0	2	0	2	0	0	2	0	0
0	1	0	5	0	0	1	0	0
0	1	0	1	0	0	1	0	0
0	1	0	1	0	0	1	0	0
0	2	0	1	0	0	1	0	0
0	1	0	1	0	0	2	0	0
0	1	0	1	0	0	1	0	0
0	1	0	2	0	0	3	0	0
0	1	0	2	0	0	1	0	0
0	1	0	5	0	0	4	0	0
0	2	0	1	0	0	1	0	0
0	2	0	2	0	0	1	0	0
0	3	0	1	0	0	1	0	0
0	5	0	1	0	0	3	0	0
0	1	0	1	0	0	1	0	0
0	1	0	1	0	0	2	0	0
0	1	0	1	0	0	1	0	0
0	1	0	1	0	0	2	0	0
0	1	0	1	0	0	1	0	0
0	1	0	1	0	0	1	0	0
0	1	0	1	0	0	8	0	0
0	1	0	3	0	0	1	0	0
0	2	0	2	0	0	1	0	0
0	1	0	2	0	0	1	0	0
0	1	0	5	0	0	1	0	0
0	2	0	1	0	0	1	0	0
0	2	0	2	0	0	1	0	0
0	3	0	1	0	0	1	0	0
0	1	0	1	0	0	1	0	0
0	1	0	1	0	0	2	0	0
0	2	0	2	0	0	2	0	0
0	1	0	1	0	0	1	0	0
0	2	0	1	0	0	2	0	0
0	2	0	2	0	0	2	0	0
0	1	0	1	0	0	3	0	0
0	2	0	1	0	0	1	0	0
0	2	0	2	0	0	1	0	0
0	3	0	1	0	0	1	0	0
0	1	0	1	0	0	2	0	0
0	1	0	2	0	0	1	0	0
0	1	0	1	0	0	2	0	0
0	1	0	1	0	0	3	0	0
0	1	0	1	0	0	2	0	0
0	2	0	1	0	0	1	0	0
0	2	0	2	0	0	1	0	0
0	3	0	1	0	0	1	0	0
0	1	0	1	0	0	1	0	0
0	1	0	1	0	0	1	0	0
0	1	0	2	0	0	1	0	0
0	2	0	1	0	0	1	0	0
0	2	0	1	0	0	1	0	0
0	2	0	1	0	0	1	0	0
0	2	0	1	0	0	1	0	0
0	1	0	2	0	0	1	0	0
0	2	0	2	0	0	1	0	0
0	2	0	2	0	0	5	0	0
0	2	0	2	0	0	6	0	0
0	2	0	2	0	0	1	0	0
0	2	0	2	0	0	1	0	0
0	3	0	1	0	0	1	0	0
0	3	0	1	0	0	5	0	0
0	3	0	1	0	0	6	0	0
0	3	0	1	0	0	1	0	0
0	1	0	3	0	0	1	0	0
0	2	0	1	0	0	7	0	0
0	2	0	1	0	0	4	0	0
0	1	0	2	0	0	1	0	0
0	2	0	1	0	0	1	0	0
0	2	0	1	0	0	7	0	0
0	2	0	1	0	0	4	0	0
0	1	0	2	0	0	1	0	0
0	1	0	2	0	0	1	0	0
0	1	0	2	0	0	2	0	0
0	2	0	1	0	0	1	0	0
0	5	0	1	0	0	1	0	0
0	1	0	4	0	0	1	0	0
0	2	0	4	0	0	1	0	0
0	4	0	1	0	0	1	0	0
0	1	0	1	0	0	2	0	0
0	1	0	1	0	0	4	0	0
0	2	0	1	0	0	1	0	0
0	1	0	4	0	0	1	0	0
0	1	0	4	0	0	1	0	0
0	1	0	4	0	0	1	0	0
0	6	0	1	0	0	1	0	0
0	6	0	1	0	0	1	0	0
0	1	0	6	0	0	3	0	0
0	1	0	6	0	0	1	0	0
0	6	0	1	0	0	1	0	0
0	4	0	1	0	0	2	0	0
0	1	0	1	0	0	1	0	0
0	2	0	2	0	0	1	0	0
0	1	0	3	0	0	3	0	0
0	1	0	4	0	0	1	0	0
0	4	0	1	0	0	4	0	0
0	4	0	1	0	0	1	0	0
0	4	0	1	0	0	1	0	0
0	1	0	4	0	0	2	0	0
0	1	0	5	0	0	5	0	0
0	5	0	1	0	0	1	0	0
0	1	0	1	0	0	6	0	0
0	1	0	1	0	0	1	0	0
0	1	0	1	0	0	4	0	0
0	1	0	1	0	0	2	0	0
0	4	0	1	0	0	1	0	0
0	3	0	1	0	0	1	0	0
0	1	0	1	0	0	1	0	0
0	1	0	3	0	0	1	0	0
0	1	0	1	0	0	1	0	0
0	1	0	1	0	0	1	0	0
0	1	0	1	0	0	6	0	0
0	1	0	1	0	0	4	0	0
0	1	0	1	0	0	2	0	0
0	5	0	1	0	0	1	0	0
0	5	0	1	0	0	2	0	0
0	1	0	5	0	0	3	0	0
0	2	0	2	0	0	1	0	0
0	1	0	2	0	0	1	0	0
0	1	0	4	0	0	1	0	0
0	1	0	4	0	0	2	0	0
0	4	0	1	0	0	1	0	0
0	2	0	4	0	0	1	0	0
0	4	0	1	0	0	1	0	0
0	2	0	4	0	0	2	0	0
0	4	0	1	0	0	2	0	0
0	3	0	1	0	0	2	0	0
0	3	0	1	0	0	1	0	0
