# Supplementary material for: Search for computational modules in the C. elegans brain
Source: BMC Biol. 2004 Dec 2;2:25. doi: 10.1186/1741-7007-2-25 (PMC539283; doi:10.1186/1741-7007-2-25)
Supplement: Additional File 3 — Zip file containing files mentioned in Additional file 2 [file 1741-7007-2-25-S3.zip › mList_M3sS_i09.csv]

a->a	b->a	c->a	a->b	b->b	c->b	a->c	b->c	c->c
0	4	7	1	0	0	2	0	0
0	4	4	2	0	0	1	0	0
0	9	4	1	0	0	1	0	0
0	5	5	1	0	0	1	0	0
0	2	4	3	0	0	4	0	0
0	2	7	1	0	0	6	0	0
0	8	7	2	0	0	6	0	0
0	2	7	3	0	0	6	0	0
0	6	7	1	0	0	2	0	0
0	2	7	6	0	0	2	0	0
0	1	7	4	0	0	2	0	0
0	2	2	1	0	0	2	0	0
0	2	2	2	0	0	2	0	0
0	3	2	1	0	0	2	0	0
0	1	1	2	0	0	1	0	0
0	8	2	2	0	0	1	0	0
0	1	1	2	0	0	6	0	0
0	2	1	1	0	0	1	0	0
0	1	1	1	0	0	6	0	0
0	1	6	1	0	0	1	0	0
0	1	6	4	0	0	1	0	0
0	1	3	4	0	0	2	0	0
0	1	3	4	0	0	2	0	0
0	1	2	2	0	0	8	0	0
0	8	2	2	0	0	3	0	0
0	6	3	4	0	0	2	0	0
0	3	3	3	0	0	2	0	0
0	1	3	3	0	0	2	0	0
0	2	1	6	0	0	1	0	0
0	1	1	4	0	0	1	0	0
0	1	2	4	0	0	6	0	0
0	1	1	4	0	0	4	0	0
0	1	1	1	0	0	2	0	0
0	2	4	1	0	0	1	0	0
0	1	1	4	0	0	1	0	0
0	1	1	4	0	0	1	0	0
0	1	2	1	0	0	1	0	0
0	1	2	1	0	0	1	0	0
0	1	1	4	0	0	1	0	0
0	2	1	1	0	0	1	0	0
0	2	1	1	0	0	1	0	0
0	2	1	1	0	0	1	0	0
0	1	1	2	0	0	2	0	0
0	4	1	1	0	0	1	0	0
0	4	1	1	0	0	1	0	0
0	1	1	1	0	0	1	0	0
0	1	1	2	0	0	1	0	0
0	1	10	1	0	0	2	0	0
0	10	10	2	0	0	2	0	0
0	4	10	1	0	0	2	0	0
0	1	1	2	0	0	2	0	0
0	3	1	2	0	0	2	0	0
0	1	1	3	0	0	2	0	0
0	2	1	1	0	0	2	0	0
0	2	2	1	0	0	4	0	0
0	2	4	1	0	0	13	0	0
0	1	1	3	0	0	2	0	0
0	2	1	1	0	0	2	0	0
0	2	2	1	0	0	1	0	0
0	4	4	1	0	0	2	0	0
0	2	1	4	0	0	2	0	0
0	2	2	4	0	0	1	0	0
0	2	13	1	0	0	4	0	0
0	2	13	3	0	0	4	0	0
0	1	13	1	0	0	4	0	0
0	4	13	1	0	0	4	0	0
0	4	2	13	0	0	1	0	0
0	1	2	2	0	0	1	0	0
0	2	1	2	0	0	2	0	0
0	1	1	2	0	0	2	0	0
0	9	4	1	0	0	2	0	0
0	2	1	4	0	0	3	0	0
0	1	3	1	0	0	1	0	0
0	2	3	3	0	0	1	0	0
0	9	3	1	0	0	1	0	0
0	7	3	1	0	0	1	0	0
0	11	3	3	0	0	1	0	0
0	5	3	2	0	0	1	0	0
0	1	3	3	0	0	1	0	0
0	1	1	1	0	0	3	0	0
0	3	1	1	0	0	1	0	0
0	10	1	2	0	0	1	0	0
0	4	1	1	0	0	1	0	0
0	2	1	3	0	0	1	0	0
0	1	4	4	0	0	1	0	0
0	3	1	2	0	0	1	0	0
0	2	3	1	0	0	2	0	0
0	9	2	1	0	0	3	0	0
0	7	2	1	0	0	3	0	0
0	11	2	3	0	0	3	0	0
0	3	1	2	0	0	3	0	0
0	5	2	2	0	0	3	0	0
0	1	2	1	0	0	3	0	0
0	10	3	2	0	0	1	0	0
0	7	9	1	0	0	1	0	0
0	1	9	1	0	0	1	0	0
0	4	10	1	0	0	2	0	0
0	5	7	2	0	0	1	0	0
0	2	2	1	0	0	1	0	0
0	2	1	2	0	0	1	0	0
0	1	1	2	0	0	1	0	0
0	1	1	2	0	0	3	0	0
0	1	2	3	0	0	2	0	0
0	3	3	1	0	0	1	0	0
0	3	3	1	0	0	1	0	0
0	1	2	2	0	0	2	0	0
0	1	3	1	0	0	1	0	0
0	3	3	1	0	0	1	0	0
0	2	1	1	0	0	3	0	0
0	10	1	1	0	0	3	0	0
0	4	1	1	0	0	3	0	0
0	2	2	1	0	0	1	0	0
0	3	2	2	0	0	1	0	0
0	1	1	4	0	0	10	0	0
0	3	1	2	0	0	4	0	0
0	1	2	2	0	0	4	0	0
0	1	3	2	0	0	6	0	0
0	1	7	2	0	0	11	0	0
0	1	1	2	0	0	8	0	0
0	2	4	4	0	0	6	0	0
0	2	3	4	0	0	6	0	0
0	2	2	4	0	0	10	0	0
0	4	3	6	0	0	6	0	0
0	4	7	6	0	0	11	0	0
0	4	1	6	0	0	8	0	0
0	4	2	6	0	0	10	0	0
0	1	6	2	0	0	3	0	0
0	3	3	6	0	0	6	0	0
0	3	7	6	0	0	11	0	0
0	4	6	1	0	0	3	0	0
0	3	1	6	0	0	8	0	0
0	3	2	6	0	0	10	0	0
0	3	7	6	0	0	11	0	0
0	3	1	6	0	0	8	0	0
0	7	2	11	0	0	10	0	0
0	1	2	8	0	0	10	0	0
0	1	7	1	0	0	8	0	0
0	1	5	1	0	0	7	0	0
0	1	2	1	0	0	7	0	0
0	3	8	3	0	0	13	0	0
0	3	5	3	0	0	7	0	0
0	3	2	3	0	0	7	0	0
0	3	1	3	0	0	7	0	0
0	1	8	2	0	0	7	0	0
0	7	8	8	0	0	13	0	0
0	7	5	8	0	0	7	0	0
0	4	8	1	0	0	7	0	0
0	7	2	8	0	0	7	0	0
0	7	1	8	0	0	7	0	0
0	8	5	13	0	0	7	0	0
0	8	2	13	0	0	7	0	0
0	5	1	7	0	0	7	0	0
0	2	1	7	0	0	7	0	0
0	4	1	1	0	0	1	0	0
0	3	3	12	0	0	2	0	0
0	2	5	3	0	0	2	0	0
0	2	4	3	0	0	1	0	0
0	3	3	1	0	0	2	0	0
0	3	2	2	0	0	5	0	0
0	5	4	2	0	0	1	0	0
0	2	12	1	0	0	3	0	0
0	2	2	1	0	0	3	0	0
0	2	5	1	0	0	1	0	0
0	12	2	3	0	0	3	0	0
0	12	1	3	0	0	1	0	0
0	12	4	3	0	0	1	0	0
0	12	5	3	0	0	1	0	0
0	3	3	1	0	0	12	0	0
0	2	1	3	0	0	1	0	0
0	2	4	3	0	0	1	0	0
0	2	5	3	0	0	1	0	0
0	1	5	1	0	0	1	0	0
0	4	5	1	0	0	1	0	0
0	5	1	2	0	0	1	0	0
0	1	1	6	0	0	1	0	0
0	1	1	3	0	0	1	0	0
0	2	3	1	0	0	2	0	0
0	5	1	1	0	0	2	0	0
0	1	2	1	0	0	3	0	0
0	1	1	1	0	0	1	0	0
0	2	1	1	0	0	2	0	0
0	2	3	1	0	0	1	0	0
0	2	3	2	0	0	1	0	0
0	2	1	2	0	0	3	0	0
0	1	1	2	0	0	3	0	0
0	2	2	2	0	0	1	0	0
0	1	6	4	0	0	1	0	0
0	4	1	1	0	0	4	0	0
0	3	1	1	0	0	4	0	0
0	1	1	1	0	0	1	0	0
0	1	5	4	0	0	1	0	0
0	2	5	4	0	0	1	0	0
0	4	5	1	0	0	1	0	0
0	4	2	2	0	0	2	0	0
0	1	2	4	0	0	1	0	0
0	3	4	1	0	0	1	0	0
0	1	2	4	0	0	4	0	0
