# Supplementary material for: Search for computational modules in the C. elegans brain
Source: BMC Biol. 2004 Dec 2;2:25. doi: 10.1186/1741-7007-2-25 (PMC539283; doi:10.1186/1741-7007-2-25)
Supplement: Additional File 3 — Zip file containing files mentioned in Additional file 2 [file 1741-7007-2-25-S3.zip › mList_M3sS_i12.csv]

a->a	b->a	c->a	a->b	b->b	c->b	a->c	b->c	c->c
0	4	1	1	0	1	0	0	0
0	5	1	1	0	1	0	0	0
0	7	2	2	0	3	0	0	0
0	4	2	1	0	3	0	0	0
0	1	1	4	0	5	0	0	0
0	1	2	6	0	2	0	0	0
0	6	1	7	0	1	0	0	0
0	4	1	1	0	1	0	0	0
0	6	1	12	0	4	0	0	0
0	3	3	1	0	1	0	0	0
0	4	5	7	0	2	0	0	0
0	3	2	1	0	4	0	0	0
0	6	2	12	0	1	0	0	0
0	4	3	7	0	4	0	0	0
0	9	1	1	0	1	0	0	0
0	7	2	2	0	1	0	0	0
0	3	1	1	0	3	0	0	0
0	2	3	6	0	2	0	0	0
0	2	2	3	0	1	0	0	0
0	2	3	2	0	4	0	0	0
0	8	2	2	0	1	0	0	0
0	2	1	3	0	2	0	0	0
0	4	1	1	0	1	0	0	0
0	3	1	1	0	1	0	0	0
0	4	3	7	0	5	0	0	0
0	11	4	7	0	1	0	0	0
0	4	4	7	0	2	0	0	0
0	13	3	8	0	1	0	0	0
0	6	6	12	0	4	0	0	0
0	4	1	1	0	1	0	0	0
0	4	1	7	0	2	0	0	0
0	4	4	1	0	1	0	0	0
0	8	1	7	0	3	0	0	0
0	1	1	2	0	2	0	0	0
0	1	6	1	0	1	0	0	0
0	1	1	4	0	3	0	0	0
0	1	1	4	0	3	0	0	0
0	1	3	2	0	7	0	0	0
0	2	6	3	0	3	0	0	0
0	7	6	1	0	2	0	0	0
0	2	2	1	0	2	0	0	0
0	1	2	2	0	1	0	0	0
0	1	2	2	0	2	0	0	0
0	13	4	4	0	8	0	0	0
0	2	1	1	0	1	0	0	0
0	2	1	4	0	1	0	0	0
0	1	2	4	0	2	0	0	0
0	6	1	3	0	1	0	0	0
0	8	3	1	0	1	0	0	0
0	2	3	4	0	1	0	0	0
0	3	1	1	0	1	0	0	0
0	2	2	3	0	2	0	0	0
0	7	1	1	0	7	0	0	0
0	4	1	1	0	2	0	0	0
0	1	2	1	0	2	0	0	0
0	2	1	1	0	2	0	0	0
0	1	1	5	0	1	0	0	0
0	10	4	1	0	1	0	0	0
0	4	4	1	0	1	0	0	0
0	1	1	3	0	7	0	0	0
0	2	2	10	0	5	0	0	0
0	1	4	1	0	2	0	0	0
0	1	2	5	0	2	0	0	0
0	10	2	1	0	2	0	0	0
0	4	2	1	0	2	0	0	0
0	1	2	5	0	1	0	0	0
0	4	3	1	0	1	0	0	0
0	2	3	3	0	2	0	0	0
0	14	1	1	0	1	0	0	0
0	3	1	1	0	1	0	0	0
0	3	4	11	0	6	0	0	0
0	1	2	3	0	1	0	0	0
0	1	1	3	0	1	0	0	0
0	1	1	3	0	2	0	0	0
0	2	3	1	0	1	0	0	0
0	2	4	2	0	1	0	0	0
0	1	1	2	0	4	0	0	0
0	3	3	1	0	1	0	0	0
0	1	2	3	0	2	0	0	0
0	1	2	3	0	1	0	0	0
0	2	2	1	0	1	0	0	0
0	2	1	1	0	2	0	0	0
0	2	4	1	0	1	0	0	0
0	2	2	1	0	1	0	0	0
0	4	11	1	0	8	0	0	0
0	4	5	1	0	1	0	0	0
0	4	3	1	0	2	0	0	0
0	4	1	1	0	2	0	0	0
0	11	2	7	0	3	0	0	0
0	1	1	2	0	1	0	0	0
0	2	1	4	0	1	0	0	0
0	4	1	6	0	4	0	0	0
0	6	7	12	0	9	0	0	0
0	4	12	7	0	11	0	0	0
0	7	1	2	0	2	0	0	0
0	8	1	7	0	2	0	0	0
0	7	2	2	0	2	0	0	0
0	6	11	12	0	12	0	0	0
0	4	10	7	0	10	0	0	0
0	1	1	1	0	5	0	0	0
0	2	1	1	0	1	0	0	0
0	2	3	2	0	1	0	0	0
0	2	4	2	0	1	0	0	0
0	3	1	1	0	1	0	0	0
0	1	1	4	0	2	0	0	0
0	4	2	1	0	3	0	0	0
0	2	2	1	0	1	0	0	0
0	12	1	3	0	1	0	0	0
0	2	1	3	0	1	0	0	0
0	4	1	7	0	1	0	0	0
0	1	1	3	0	3	0	0	0
0	1	4	3	0	2	0	0	0
0	1	6	1	0	2	0	0	0
0	4	1	1	0	4	0	0	0
0	4	2	1	0	2	0	0	0
0	1	1	6	0	2	0	0	0
0	1	2	4	0	1	0	0	0
0	3	2	1	0	1	0	0	0
0	3	7	1	0	3	0	0	0
0	3	2	1	0	4	0	0	0
0	4	2	1	0	1	0	0	0
0	4	1	1	0	2	0	0	0
0	2	6	1	0	2	0	0	0
0	1	1	1	0	1	0	0	0
0	2	1	2	0	1	0	0	0
0	2	2	2	0	4	0	0	0
0	2	1	2	0	3	0	0	0
0	4	1	2	0	4	0	0	0
0	2	5	2	0	4	0	0	0
0	2	6	2	0	4	0	0	0
