# Supplementary material for: Search for computational modules in the C. elegans brain
Source: BMC Biol. 2004 Dec 2;2:25. doi: 10.1186/1741-7007-2-25 (PMC539283; doi:10.1186/1741-7007-2-25)
Supplement: Additional File 3 — Zip file containing files mentioned in Additional file 2 [file 1741-7007-2-25-S3.zip › mList_M3sS_i13.csv]

a->a	b->a	c->a	a->b	b->b	c->b	a->c	b->c	c->c
0	4	4	0	0	1	1	0	0
0	6	1	0	0	1	1	0	0
0	3	6	0	0	2	2	0	0
0	1	1	0	0	1	1	0	0
0	2	1	0	0	1	1	0	0
0	4	3	0	0	1	3	0	0
0	2	8	0	0	1	7	0	0
0	1	6	0	0	2	1	0	0
0	8	1	0	0	1	1	0	0
0	2	2	0	0	2	1	0	0
0	1	6	0	0	2	1	0	0
0	1	4	0	0	1	1	0	0
0	1	2	0	0	1	1	0	0
0	1	4	0	0	1	1	0	0
0	1	5	0	0	1	1	0	0
0	3	1	0	0	5	2	0	0
0	2	1	0	0	1	1	0	0
0	1	1	0	0	4	1	0	0
0	10	10	0	0	3	2	0	0
0	2	4	0	0	2	1	0	0
0	7	1	0	0	5	3	0	0
0	13	2	0	0	7	1	0	0
0	8	2	0	0	1	4	0	0
0	2	2	0	0	1	1	0	0
0	1	10	0	0	2	1	0	0
0	2	2	0	0	1	3	0	0
0	5	13	0	0	2	4	0	0
0	1	4	0	0	16	2	0	0
0	16	4	0	0	1	1	0	0
0	1	5	0	0	1	1	0	0
0	1	1	0	0	3	3	0	0
0	2	9	0	0	1	1	0	0
0	3	3	0	0	1	1	0	0
0	1	1	0	0	6	2	0	0
0	7	1	0	0	1	1	0	0
0	2	2	0	0	5	3	0	0
0	13	1	0	0	4	3	0	0
0	6	2	0	0	1	1	0	0
0	1	1	0	0	3	1	0	0
0	2	2	0	0	1	3	0	0
0	1	2	0	0	2	2	0	0
0	1	1	0	0	1	7	0	0
0	1	1	0	0	2	4	0	0
0	1	2	0	0	1	1	0	0
0	1	3	0	0	2	1	0	0
0	4	3	0	0	2	1	0	0
0	1	3	0	0	1	1	0	0
0	1	2	0	0	1	2	0	0
0	4	2	0	0	1	2	0	0
0	1	2	0	0	1	1	0	0
0	13	4	0	0	1	1	0	0
0	13	1	0	0	1	1	0	0
0	1	5	0	0	7	1	0	0
0	1	3	0	0	1	1	0	0
0	1	3	0	0	4	1	0	0
0	1	1	0	0	2	1	0	0
0	1	3	0	0	1	1	0	0
0	1	1	0	0	1	4	0	0
0	1	1	0	0	4	1	0	0
0	2	2	0	0	1	1	0	0
0	1	1	0	0	1	1	0	0
0	2	1	0	0	1	2	0	0
0	1	1	0	0	2	5	0	0
0	1	4	0	0	1	1	0	0
0	1	1	0	0	2	3	0	0
0	3	1	0	0	1	2	0	0
0	4	1	0	0	1	1	0	0
0	5	1	0	0	1	1	0	0
0	2	4	0	0	4	1	0	0
0	1	1	0	0	2	4	0	0
0	3	3	0	0	1	1	0	0
0	1	4	0	0	4	1	0	0
0	3	3	0	0	2	1	0	0
0	6	5	0	0	1	2	0	0
0	1	2	0	0	2	1	0	0
0	1	4	0	0	1	1	0	0
0	2	1	0	0	1	2	0	0
0	1	2	0	0	2	1	0	0
0	2	1	0	0	1	4	0	0
0	2	1	0	0	1	6	0	0
0	1	4	0	0	1	1	0	0
