# Supplementary material for: Search for computational modules in the C. elegans brain
Source: BMC Biol. 2004 Dec 2;2:25. doi: 10.1186/1741-7007-2-25 (PMC539283; doi:10.1186/1741-7007-2-25)
Supplement: Additional File 3 — Zip file containing files mentioned in Additional file 2 [file 1741-7007-2-25-S3.zip › mList_M3sS_i15.csv]

a->a	b->a	c->a	a->b	b->b	c->b	a->c	b->c	c->c
0	4	7	2	0	1	2	0	0
0	1	7	1	0	4	2	0	0
0	1	1	4	0	1	5	0	0
0	5	1	1	0	1	2	0	0
0	1	7	1	0	8	2	0	0
0	2	2	7	0	2	2	0	0
0	2	2	3	0	2	1	0	0
0	2	6	6	0	7	1	0	0
0	1	1	1	0	2	1	0	0
0	2	1	8	0	1	1	0	0
0	6	4	12	0	6	1	0	0
0	1	4	1	0	4	1	0	0
0	4	1	1	0	3	1	0	0
0	2	4	1	0	2	1	0	0
0	1	2	1	0	3	2	0	0
0	1	2	1	0	3	1	0	0
0	1	1	2	0	3	4	0	0
0	3	10	1	0	1	2	0	0
0	2	10	3	0	3	2	0	0
0	1	2	2	0	7	1	0	0
0	1	3	2	0	10	2	0	0
0	2	4	4	0	1	13	0	0
0	1	4	1	0	1	2	0	0
0	13	12	4	0	1	3	0	0
0	4	1	13	0	6	2	0	0
0	13	5	4	0	1	1	0	0
0	3	1	1	0	2	1	0	0
0	1	2	3	0	6	3	0	0
0	1	4	10	0	13	1	0	0
0	1	1	4	0	13	1	0	0
0	2	1	1	0	1	3	0	0
0	1	1	2	0	14	2	0	0
0	4	3	1	0	1	1	0	0
0	2	3	3	0	1	1	0	0
0	11	9	3	0	1	1	0	0
0	9	5	1	0	2	2	0	0
0	10	2	2	0	1	3	0	0
0	11	7	3	0	1	1	0	0
0	7	1	1	0	1	1	0	0
0	1	1	2	0	1	1	0	0
0	11	1	3	0	1	1	0	0
0	1	1	1	0	3	2	0	0
0	1	2	1	0	6	1	0	0
0	1	2	1	0	5	1	0	0
0	3	1	1	0	1	1	0	0
0	1	3	1	0	2	1	0	0
0	1	2	3	0	1	1	0	0
0	1	4	1	0	1	1	0	0
0	3	1	1	0	1	1	0	0
0	1	1	3	0	2	4	0	0
0	2	1	2	0	2	3	0	0
0	1	1	3	0	3	1	0	0
0	2	2	2	0	4	1	0	0
0	4	2	1	0	2	4	0	0
0	4	1	6	0	2	2	0	0
0	1	3	2	0	1	6	0	0
0	2	1	10	0	1	2	0	0
0	3	2	6	0	1	4	0	0
0	1	2	8	0	2	4	0	0
0	2	3	10	0	4	6	0	0
0	3	1	3	0	2	1	0	0
0	1	8	1	0	1	13	0	0
0	1	1	7	0	1	1	0	0
0	7	2	5	0	2	1	0	0
0	1	8	7	0	4	13	0	0
0	1	1	5	0	3	1	0	0
0	3	1	1	0	3	2	0	0
0	1	2	1	0	1	1	0	0
0	1	4	1	0	1	1	0	0
0	3	1	1	0	1	1	0	0
0	2	2	2	0	2	1	0	0
0	3	4	1	0	2	1	0	0
0	1	2	4	0	7	1	0	0
0	1	1	2	0	2	2	0	0
0	2	2	1	0	1	1	0	0
0	1	1	2	0	3	1	0	0
0	1	1	6	0	2	3	0	0
0	1	2	5	0	2	1	0	0
0	4	1	1	0	2	4	0	0
