# Supplementary material for: Search for computational modules in the C. elegans brain
Source: BMC Biol. 2004 Dec 2;2:25. doi: 10.1186/1741-7007-2-25 (PMC539283; doi:10.1186/1741-7007-2-25)
Supplement: Additional File 3 — Zip file containing files mentioned in Additional file 2 [file 1741-7007-2-25-S3.zip › mList_M3sS_i16.csv]

a->a	b->a	c->a	a->b	b->b	c->b	a->c	b->c	c->c
0	2	1	1	0	1	1	1	0
0	1	1	4	0	5	1	1	0
0	3	2	11	0	5	2	2	0
0	5	1	1	0	3	4	2	0
0	5	1	1	0	1	10	4	0
0	4	1	1	0	1	2	1	0
0	4	4	1	0	3	6	3	0
0	4	3	1	0	7	6	8	0
0	4	3	1	0	8	6	13	0
0	4	7	1	0	5	11	7	0
0	4	1	1	0	2	8	7	0
0	4	2	1	0	1	10	7	0
0	2	7	4	0	1	11	2	0
0	4	3	6	0	1	6	3	0
0	7	1	11	0	2	8	2	0
0	3	7	3	0	1	8	3	0
0	5	2	7	0	2	7	2	0
0	2	4	1	0	4	1	1	0
0	2	2	1	0	2	2	1	0
0	2	1	2	0	1	2	1	0
0	2	4	4	0	1	1	1	0
