# Supplementary material for: Search for computational modules in the C. elegans brain
Source: BMC Biol. 2004 Dec 2;2:25. doi: 10.1186/1741-7007-2-25 (PMC539283; doi:10.1186/1741-7007-2-25)
Supplement: Additional File 3 — Zip file containing files mentioned in Additional file 2 [file 1741-7007-2-25-S3.zip › Neurons_M2sS.csv]

index	neuron
1	BAGL
2	BAGR
3	CEPVL
4	CEPVR
5	IL1DL
6	IL1DR
7	IL1L
8	IL1R
9	IL1VL
10	IL1VR
11	IL2DL
12	IL2DR
13	IL2L
14	IL2R
15	IL2VL
16	IL2VR
17	OLLL
18	OLLR
19	OLQDL
20	OLQDR
21	OLQVL
22	OLQVR
23	RIPL
24	RIPR
25	RMED
26	RMEL
27	RMER
28	RMEV
29	URADL
30	URADR
31	URAVL
32	URAVR
33	URBL
34	URBR
35	URYDL
36	URYDR
37	URYVL
38	URYVR
39	ALA
40	CEPDL
41	CEPDR
42	RID
43	URXL
44	URXR
45	ADFL
46	ADFR
47	ADLL
48	ADLR
49	AFDL
50	AFDR
51	AIBL
52	AIBR
53	AINL
54	AINR
55	AIZL
56	AIZR
57	ASEL
58	ASER
59	ASGL
60	ASGR
61	ASHL
62	ASHR
63	ASIL
64	ASIR
65	ASJL
66	ASJR
67	ASKL
68	ASKR
69	AUAL
70	AUAR
71	AVAL
72	AVAR
73	AVBL
74	AVBR
75	AVDL
76	AVDR
77	AVEL
78	AVER
79	AVHL
80	AVHR
81	AVJL
82	AVJR
83	AWAL
84	AWAR
85	AWBL
86	AWBR
87	AWCL
88	AWCR
89	RIAL
90	RIAR
91	RIBL
92	RIBR
93	RICL
94	RICR
95	RIML
96	RIMR
97	RIVL
98	RIVR
99	RMDL
100	RMDR
101	RMDVL
102	RMDVR
103	SAAVL
104	SAAVR
105	SIBDL
106	SIBDR
107	SMDVL
108	SMDVR
109	AIAL
110	AIAR
111	AIML
112	AIMR
113	AIYL
114	AIYR
115	AVKL
116	AVKR
117	AVL
118	RIH
119	RIR
120	RIS
121	RMDDL
122	RMDDR
123	RMFL
124	RMFR
125	RMHL
126	RMHR
127	SAADL
128	SAADR
129	SIADL
130	SIADR
131	SIAVL
132	SIAVR
133	SIBVL
134	SIBVR
135	SMBDL
136	SMBDR
137	SMBVL
138	SMBVR
139	SMDDL
140	SMDDR
141	ADAL
142	ADAR
143	ADEL
144	ADER
145	AQR
146	AVFL
147	AVFR
148	FLPL
149	FLPR
150	RIFL
151	RIFR
152	RIGL
153	RIGR
154	RMGL
155	RMGR
156	VB1
157	ALML
158	ALMR
159	AVM
160	BDUL
161	BDUR
162	SDQL
163	SDQR
164	PVPL
165	PVPR
166	DVA
167	DVB
168	DVC
169	ALNL
170	ALNR
171	PLNL
172	PLNR
173	PVCL
174	PVCR
175	PVNL
176	PVNR
177	PVQL
178	PVQR
179	PVR
