# Supplementary material for: Search for computational modules in the C. elegans brain
Source: BMC Biol. 2004 Dec 2;2:25. doi: 10.1186/1741-7007-2-25 (PMC539283; doi:10.1186/1741-7007-2-25)
Supplement: Additional File 3 — Zip file containing files mentioned in Additional file 2 [file 1741-7007-2-25-S3.zip › nList_M2sS_i04.csv]

BAGR	BAGL	AINR
CEPVL	BAGL	AINR
AFDL	BAGL	AINR
ASER	BAGL	AINR
AUAL	BAGL	AINR
RIML	BAGL	AINR
AIBL	BAGL	AIZR
AIBR	BAGL	AIZR
ASER	BAGL	AIZR
AVEL	BAGL	AIZR
RIMR	BAGL	AIZR
AIAR	BAGL	AIZR
SMBDR	BAGL	AIZR
SMBVR	BAGL	AIZR
AVER	AVAR	BAGL
RIAR	AVER	BAGL
URYDL	BAGL	RIBL
AIZL	BAGL	RIBL
AVAL	BAGL	RIBL
AVBR	BAGL	RIBL
AVDR	BAGL	RIBL
AVEL	BAGL	RIBL
RIAL	BAGL	RIBL
SMDVR	BAGL	RIBL
CEPVL	BAGL	RIH
OLQDR	BAGL	RIH
RIPL	BAGL	RIH
RIPR	BAGL	RIH
URYVR	BAGL	RIH
CEPDR	BAGL	RIH
AIZL	BAGL	RIH
AUAR	BAGL	RIH
RIAL	BAGL	RIH
SMDVL	BAGL	RIH
AVAL	BAGL	AQR
AVBL	BAGL	AQR
AVBR	BAGL	AQR
AVDR	BAGL	AQR
RIAL	BAGL	AQR
RIR	BAGL	AQR
PVCL	BAGL	AQR
PVCR	BAGL	AQR
BAGR	BAGL	DVB
RMED	BAGL	DVB
RMEV	BAGL	DVB
AIBR	BAGL	DVB
AVKL	BAGL	DVB
AVKR	BAGL	DVB
AVL	BAGL	DVB
RMFL	BAGL	DVB
RMFR	BAGL	DVB
SMBVR	BAGL	DVB
RIGL	BAGL	DVB
DVC	BAGL	DVB
IL1VL	BAGR	IL2VL
RIPL	BAGR	IL2VL
RMER	BAGR	IL2VL
RMEV	BAGR	IL2VL
URAVL	BAGR	IL2VL
RIH	BAGR	IL2VL
AFDL	OLQVL	BAGR
AUAL	OLQVL	BAGR
AVAL	OLQVL	BAGR
AVEL	OLQVL	BAGR
RIAL	OLQVL	BAGR
AIYL	OLQVL	BAGR
RIGL	OLQVL	BAGR
AUAL	AFDL	BAGR
AVAL	AFDL	BAGR
AVEL	AFDL	BAGR
RIAL	AFDL	BAGR
RIGL	AFDL	BAGR
CEPVR	BAGR	AINL
RID	BAGR	AINL
AFDR	BAGR	AINL
AIBL	BAGR	AINL
ASEL	BAGR	AINL
AUAR	BAGR	AINL
RIBR	BAGR	AINL
CEPVL	BAGR	AINR
ASER	BAGR	AINR
RIBR	BAGR	AINR
RIML	BAGR	AINR
AIYL	AUAL	BAGR
RIGL	AUAL	BAGR
AVEL	AVAL	BAGR
RIAL	AVAL	BAGR
AIYL	AVAL	BAGR
RIGL	AVAL	BAGR
RIAL	AVEL	BAGR
AIYL	AVEL	BAGR
RIGL	AVEL	BAGR
AIBL	BAGR	AWCL
AIBR	BAGR	AWCL
ASEL	BAGR	AWCL
RIAR	BAGR	AWCL
AIAL	BAGR	AWCL
AIAR	BAGR	AWCL
AIYR	BAGR	AWCL
RIGL	RIAL	BAGR
RIGL	AIYL	BAGR
URXL	BAGR	RIR
URXR	BAGR	RIR
ADFR	BAGR	RIR
AIZL	BAGR	RIR
AIZR	BAGR	RIR
ASER	BAGR	RIR
RIAR	BAGR	RIR
RMED	BAGR	DVB
RMEV	BAGR	DVB
AIBR	BAGR	DVB
AVKL	BAGR	DVB
AVKR	BAGR	DVB
AVL	BAGR	DVB
RMFL	BAGR	DVB
RMFR	BAGR	DVB
SMBVR	BAGR	DVB
RIGR	BAGR	DVB
DVC	BAGR	DVB
OLQVL	IL1VL	CEPVL
URAVL	IL1VL	CEPVL
AVER	IL1VL	CEPVL
RIBL	IL1VL	CEPVL
RICL	IL1VL	CEPVL
RMHL	IL1VL	CEPVL
RMHR	IL1VL	CEPVL
URAVL	OLQVL	CEPVL
URYVL	OLQVL	CEPVL
AVER	OLQVL	CEPVL
RIBL	OLQVL	CEPVL
RMDDL	OLQVL	CEPVL
RMHL	OLQVL	CEPVL
RMHR	OLQVL	CEPVL
URYVL	URAVL	CEPVL
AVER	URAVL	CEPVL
RIBL	URAVL	CEPVL
RICL	URAVL	CEPVL
RMDDL	URAVL	CEPVL
RMHL	URAVL	CEPVL
RMHR	URAVL	CEPVL
RICL	URYVL	CEPVL
RMHL	URYVL	CEPVL
RMHR	URYVL	CEPVL
AFDL	CEPVL	AINR
ASER	CEPVL	AINR
AUAL	CEPVL	AINR
RIBR	CEPVL	AINR
RIML	CEPVL	AINR
RICL	AVER	CEPVL
RMDDL	AVER	CEPVL
RMHL	AVER	CEPVL
RMHR	AVER	CEPVL
RICL	RIBL	CEPVL
RMDDL	RIBL	CEPVL
RMHL	RIBL	CEPVL
RMHR	RIBL	CEPVL
RMDDL	RICL	CEPVL
RMHL	RICL	CEPVL
RMHR	RICL	CEPVL
OLQDR	CEPVL	RIH
RIPL	CEPVL	RIH
RIPR	CEPVL	RIH
URYVR	CEPVL	RIH
CEPDR	CEPVL	RIH
AIZL	CEPVL	RIH
AIZR	CEPVL	RIH
AUAR	CEPVL	RIH
RIAL	CEPVL	RIH
RIAR	CEPVL	RIH
RIBR	CEPVL	RIH
SMDVL	CEPVL	RIH
CEPVR	CEPVL	RIS
URYDL	CEPVL	RIS
CEPDL	CEPVL	RIS
AVEL	CEPVL	RIS
RIBR	CEPVL	RIS
RIML	CEPVL	RIS
RIMR	CEPVL	RIS
RMDL	CEPVL	RIS
RMDR	CEPVL	RIS
SMDVL	CEPVL	RIS
AVKL	CEPVL	RIS
AVKR	CEPVL	RIS
RMFR	CEPVL	RIS
SMDDR	CEPVL	RIS
RMHL	RMDDL	CEPVL
RMHR	RMDDL	CEPVL
RMHR	RMHL	CEPVL
CEPDL	CEPVL	ALML
AVDL	CEPVL	ALML
AVJR	CEPVL	ALML
ADEL	CEPVL	ALML
RIFL	CEPVL	ALML
BDUL	CEPVL	ALML
PVCL	CEPVL	ALML
PVCR	CEPVL	ALML
PVNL	CEPVL	ALML
RIPL	CEPVL	PVR
RIPR	CEPVL	PVR
AVBL	CEPVL	PVR
AVBR	CEPVL	PVR
AVJL	CEPVL	PVR
AVJR	CEPVL	PVR
ALMR	CEPVL	PVR
OLQVR	IL1VR	CEPVR
AVEL	IL1VR	CEPVR
AVER	IL1VR	CEPVR
RIBR	IL1VR	CEPVR
RICR	IL1VR	CEPVR
RMFL	IL1VR	CEPVR
RMHL	IL1VR	CEPVR
RMHR	IL1VR	CEPVR
RMED	CEPVR	IL2VR
RMEL	CEPVR	IL2VR
RMER	CEPVR	IL2VR
URXR	CEPVR	IL2VR
URAVR	OLQVR	CEPVR
AVEL	OLQVR	CEPVR
AVER	OLQVR	CEPVR
RIBR	OLQVR	CEPVR
RMDDR	OLQVR	CEPVR
RMFL	OLQVR	CEPVR
RMHL	OLQVR	CEPVR
RMHR	OLQVR	CEPVR
PVR	OLQVR	CEPVR
AVEL	RIPR	CEPVR
AVER	RIPR	CEPVR
RIBR	RIPR	CEPVR
RICR	RIPR	CEPVR
RMDDR	RIPR	CEPVR
RMFL	RIPR	CEPVR
RMHL	RIPR	CEPVR
RMHR	RIPR	CEPVR
AVEL	URAVR	CEPVR
AVER	URAVR	CEPVR
RIBR	URAVR	CEPVR
RICR	URAVR	CEPVR
RMDDR	URAVR	CEPVR
RMFL	URAVR	CEPVR
RMHL	URAVR	CEPVR
RMHR	URAVR	CEPVR
PVR	URAVR	CEPVR
RID	CEPVR	AINL
AFDR	CEPVR	AINL
AIBL	CEPVR	AINL
ASEL	CEPVR	AINL
AUAR	CEPVR	AINL
RIBL	CEPVR	AINL
AVER	AVEL	CEPVR
RICR	AVEL	CEPVR
RMDDR	AVEL	CEPVR
RMFL	AVEL	CEPVR
RMHL	AVEL	CEPVR
RMHR	AVEL	CEPVR
PVR	AVEL	CEPVR
RICR	AVER	CEPVR
RMDDR	AVER	CEPVR
RMFL	AVER	CEPVR
RMHL	AVER	CEPVR
RMHR	AVER	CEPVR
PVR	AVER	CEPVR
AIBL	CEPVR	RIAR
AVAR	CEPVR	RIAR
RMDVL	CEPVR	RIAR
RMDVR	CEPVR	RIAR
RMDDL	CEPVR	RIAR
SIADR	CEPVR	RIAR
RICR	RIBR	CEPVR
RMDDR	RIBR	CEPVR
RMFL	RIBR	CEPVR
RMHL	RIBR	CEPVR
RMHR	RIBR	CEPVR
PVR	RIBR	CEPVR
RMDDR	RICR	CEPVR
RMFL	RICR	CEPVR
RMHL	RICR	CEPVR
RMHR	RICR	CEPVR
PVR	RICR	CEPVR
OLLL	CEPVR	RIS
URYDL	CEPVR	RIS
CEPDL	CEPVR	RIS
RIML	CEPVR	RIS
RIMR	CEPVR	RIS
RMDL	CEPVR	RIS
RMDR	CEPVR	RIS
SMDVL	CEPVR	RIS
SMDVR	CEPVR	RIS
AVKL	CEPVR	RIS
AVKR	CEPVR	RIS
RMFR	CEPVR	RIS
SMDDR	CEPVR	RIS
RMFL	RMDDR	CEPVR
RMHL	RMDDR	CEPVR
RMHR	RMDDR	CEPVR
PVR	RMDDR	CEPVR
RMHR	RMFL	CEPVR
PVR	RMFL	CEPVR
RMHR	RMHL	CEPVR
PVR	RMHL	CEPVR
PVR	RMHR	CEPVR
URBR	CEPVR	ALMR
CEPDR	CEPVR	ALMR
AVDR	CEPVR	ALMR
PVCR	CEPVR	ALMR
PVNR	CEPVR	ALMR
URADL	IL1DL	IL2DL
RIBL	IL1DL	IL2DL
RMDVL	RIPL	IL1DL
IL1L	IL1DL	CEPDL
OLQDL	IL1DL	CEPDL
URADL	IL1DL	CEPDL
URYDL	IL1DL	CEPDL
URXL	IL1DL	CEPDL
AVER	IL1DL	CEPDL
RIBL	IL1DL	CEPDL
RICL	IL1DL	CEPDL
RICR	IL1DL	CEPDL
RMHR	IL1DL	CEPDL
SIADR	IL1DL	CEPDL
RMGL	IL1DL	CEPDL
IL1R	IL1DR	IL2DR
OLQDR	IL1DR	IL2DR
RMEL	IL1DR	IL2DR
URADR	IL1DR	IL2DR
URXR	IL1DR	IL2DR
AVER	IL1DR	IL2DR
RMHR	IL1DR	IL2DR
IL1R	IL1DR	OLLR
RMER	IL1DR	OLLR
AVEL	IL1DR	OLLR
RIBR	IL1DR	OLLR
RMDL	IL1DR	OLLR
SMDVL	IL1DR	OLLR
RMDDR	IL1DR	OLLR
SMDDL	IL1DR	OLLR
RMDVR	RIPR	IL1DR
OLQDR	IL1DR	CEPDR
URADR	IL1DR	CEPDR
URYDR	IL1DR	CEPDR
AVEL	IL1DR	CEPDR
RICL	IL1DR	CEPDR
RICR	IL1DR	CEPDR
RMFL	IL1DR	CEPDR
RMHL	IL1DR	CEPDR
RMHR	IL1DR	CEPDR
SIADL	IL1DR	CEPDR
RMGR	IL1DR	CEPDR
OLQDL	IL1L	IL2L
RIH	IL1L	IL2L
RMED	IL1L	OLLL
AVER	IL1L	OLLL
RIBL	IL1L	OLLL
SMDVR	IL1L	OLLL
SMDDR	IL1L	OLLL
RMDVL	RMEL	IL1L
RMDVR	RMEL	IL1L
RMDDL	RMEL	IL1L
RMFR	RMEL	IL1L
RIPL	IL1L	URAVL
RMER	IL1L	URAVL
URXL	IL1L	URBL
RICL	IL1L	URBL
RICR	IL1L	URBL
RMHR	IL1L	URBL
SMBDR	IL1L	URBL
ADAL	IL1L	URBL
OLQDL	IL1L	CEPDL
URADL	IL1L	CEPDL
URYDL	IL1L	CEPDL
URXL	IL1L	CEPDL
AVER	IL1L	CEPDL
RIBL	IL1L	CEPDL
RICL	IL1L	CEPDL
RICR	IL1L	CEPDL
RMHR	IL1L	CEPDL
SIADR	IL1L	CEPDL
RMGL	IL1L	CEPDL
RMDVR	RMDVL	IL1L
RMDDL	RMDVL	IL1L
RMFR	RMDVL	IL1L
RMFR	RMDVR	IL1L
RMFR	RMDDL	IL1L
OLQDR	IL1R	IL2DR
RIPR	IL1R	IL2DR
RMEL	IL1R	IL2DR
URADR	IL1R	IL2DR
URXR	IL1R	IL2DR
AVER	IL1R	IL2DR
RMHR	IL1R	IL2DR
RMED	IL1R	IL2R
AVEL	IL1R	OLLR
RIBR	IL1R	OLLR
SMDVL	IL1R	OLLR
SMDDL	IL1R	OLLR
RMDR	RMER	IL1R
RMDVL	RMER	IL1R
RMDVR	RMER	IL1R
RMDDL	RMER	IL1R
RMDDR	RMER	IL1R
RMHL	RMER	IL1R
CEPDR	IL1R	URBR
URXR	IL1R	URBR
RMHR	IL1R	URBR
SMBDL	IL1R	URBR
RMDVL	RMDR	IL1R
RMDVR	RMDR	IL1R
RMDDR	RMDR	IL1R
RMDVR	RMDVL	IL1R
RMDDL	RMDVL	IL1R
RMHL	RMDVL	IL1R
RMDDR	RMDVR	IL1R
RMHL	RMDVR	IL1R
RMDDR	RMDDL	IL1R
RMHL	RMDDL	IL1R
RMHL	RMDDR	IL1R
OLQVL	IL1VL	IL2VL
RMEV	IL1VL	IL2VL
URAVL	IL1VL	IL2VL
RIAL	IL1VL	IL2VL
RIH	IL1VL	IL2VL
RMER	RIPL	IL1VL
RMDDL	RIPL	IL1VL
RMDDL	RMER	IL1VL
AVER	IL1VL	URYVL
RMDVR	IL1VL	URYVL
SMDVR	IL1VL	URYVL
OLQVR	IL1VR	IL2VR
RMED	IL1VR	IL2VR
RMEL	IL1VR	IL2VR
RMER	IL1VR	IL2VR
URXR	IL1VR	IL2VR
RIAR	IL1VR	IL2VR
RMDDR	RIPR	IL1VR
RMEL	IL1VR	URAVR
RMER	IL1VR	URAVR
RMDVL	IL1VR	URAVR
OLLR	IL1VR	URYVR
RMEV	IL1VR	URYVR
AVBL	IL1VR	URYVR
AVEL	IL1VR	URYVR
RMDVL	IL1VR	URYVR
SIBDR	IL1VR	URYVR
SMDVL	IL1VR	URYVR
RIBL	RIPL	IL2DL
RIBL	URADL	IL2DL
AVEL	IL2DL	BDUL
AVJR	IL2DL	BDUL
RIML	IL2DL	BDUL
AVFR	IL2DL	BDUL
PVNL	IL2DL	BDUL
RIPR	OLQDR	IL2DR
RMEL	OLQDR	IL2DR
URADR	OLQDR	IL2DR
URXR	OLQDR	IL2DR
AVER	OLQDR	IL2DR
RMHR	OLQDR	IL2DR
RMEL	RIPR	IL2DR
URXR	RIPR	IL2DR
AVER	RIPR	IL2DR
RMHR	RIPR	IL2DR
URADR	RMEL	IL2DR
URXR	RMEL	IL2DR
AVER	RMEL	IL2DR
RMHR	RMEL	IL2DR
URXR	URADR	IL2DR
AVER	URADR	IL2DR
RMHR	URADR	IL2DR
RMHR	URXR	IL2DR
RMHR	AVER	IL2DR
RIH	OLQDL	IL2L
RMER	OLQVL	IL2VL
RMEV	OLQVL	IL2VL
URAVL	OLQVL	IL2VL
RIAL	OLQVL	IL2VL
RMER	RIPL	IL2VL
RMEV	RIPL	IL2VL
RIAL	RIPL	IL2VL
RMEV	RMER	IL2VL
RIAL	RMER	IL2VL
RIH	RMER	IL2VL
URAVL	RMEV	IL2VL
RIAL	RMEV	IL2VL
RIH	RMEV	IL2VL
RIAL	URAVL	IL2VL
RIH	URAVL	IL2VL
RMED	OLQVR	IL2VR
RMEL	OLQVR	IL2VR
RMER	OLQVR	IL2VR
URAVR	OLQVR	IL2VR
URXR	OLQVR	IL2VR
RIAR	OLQVR	IL2VR
RMED	RIPR	IL2VR
RMEL	RIPR	IL2VR
RMER	RIPR	IL2VR
URXR	RIPR	IL2VR
RIAR	RIPR	IL2VR
RMEL	RMED	IL2VR
RMER	RMED	IL2VR
URAVR	RMED	IL2VR
URXR	RMED	IL2VR
RIAR	RMED	IL2VR
RMER	RMEL	IL2VR
URXR	RMEL	IL2VR
RIAR	RMEL	IL2VR
URXR	RMER	IL2VR
RIAR	RMER	IL2VR
URXR	URAVR	IL2VR
RIAR	URAVR	IL2VR
RMEL	RMED	OLLL
AVER	RMED	OLLL
RIBL	RMED	OLLL
RMDR	RMED	OLLL
SMDVR	RMED	OLLL
RMDDL	RMED	OLLL
AVER	RMEL	OLLL
RIBL	RMEL	OLLL
RMDR	RMEL	OLLL
RMDVL	RMEL	OLLL
SMDVR	RMEL	OLLL
RMDDL	RMEL	OLLL
SMDDR	RMEL	OLLL
URXL	OLLL	URBL
RICL	OLLL	URBL
RICR	OLLL	URBL
RMHR	OLLL	URBL
SMBDR	OLLL	URBL
ADAL	OLLL	URBL
RMDR	AVER	OLLL
RMDVL	AVER	OLLL
SMDVR	AVER	OLLL
RMDDL	AVER	OLLL
SMDDR	AVER	OLLL
RMDR	RIBL	OLLL
RMDVL	RIBL	OLLL
RMDDL	RIBL	OLLL
SMDDR	RIBL	OLLL
RMDVL	RMDR	OLLL
SMDDR	RMDR	OLLL
SMDVR	RMDVL	OLLL
RMDDL	RMDVL	OLLL
SMDDR	RMDVL	OLLL
RMDDL	SMDVR	OLLL
SMDDR	SMDVR	OLLL
URYDL	OLLL	RIS
AVEL	OLLL	RIS
RIBR	OLLL	RIS
RICR	OLLL	RIS
RIML	OLLL	RIS
RIMR	OLLL	RIS
RMDL	OLLL	RIS
SMDVL	OLLL	RIS
AVKL	OLLL	RIS
AVKR	OLLL	RIS
RMFR	OLLL	RIS
SMDDR	RMDDL	OLLL
AVAR	OLLL	SAADR
RIMR	OLLL	SAADR
AVAR	OLLL	ADEL
AVDL	OLLL	ADEL
AVEL	OLLL	ADEL
RIVL	OLLL	ADEL
RMDL	OLLL	ADEL
SIBDR	OLLL	ADEL
RIFL	OLLL	ADEL
RIGL	OLLL	ADEL
RIGR	OLLL	ADEL
PVR	OLLL	ADEL
AVEL	RMER	OLLR
RIBR	RMER	OLLR
RMDVR	RMER	OLLR
SMDVL	RMER	OLLR
RMDDR	RMER	OLLR
SMDDL	RMER	OLLR
RMEV	OLLR	URYVR
AVBL	OLLR	URYVR
RMDVL	OLLR	URYVR
SIBDR	OLLR	URYVR
OLQDR	OLLR	CEPDR
RIPR	OLLR	CEPDR
URADR	OLLR	CEPDR
URYDR	OLLR	CEPDR
RICL	OLLR	CEPDR
RICR	OLLR	CEPDR
RMFL	OLLR	CEPDR
RMHL	OLLR	CEPDR
RMHR	OLLR	CEPDR
SIADL	OLLR	CEPDR
RMGR	OLLR	CEPDR
RMDL	AVEL	OLLR
RMDVR	AVEL	OLLR
SMDVL	AVEL	OLLR
RMDDR	AVEL	OLLR
SMDDL	AVEL	OLLR
RMDL	RIBR	OLLR
RMDVR	RIBR	OLLR
RMDDR	RIBR	OLLR
SMDVL	RMDL	OLLR
RMDDR	RMDL	OLLR
SMDDL	RMDL	OLLR
SMDVL	RMDVR	OLLR
RMDDR	RMDVR	OLLR
SMDDL	RMDVR	OLLR
RMDDR	SMDVL	OLLR
SMDDL	SMDVL	OLLR
SMDDL	RMDDR	OLLR
AVAL	OLLR	SAADL
URADL	OLQDL	CEPDL
URYDL	OLQDL	CEPDL
URXL	OLQDL	CEPDL
AVER	OLQDL	CEPDL
RIBL	OLQDL	CEPDL
RICL	OLQDL	CEPDL
RMDVL	OLQDL	CEPDL
RMHR	OLQDL	CEPDL
SIADR	OLQDL	CEPDL
RMGL	OLQDL	CEPDL
RMDDR	RICR	OLQDL
SIBVL	RICR	OLQDL
SIBVL	RMDDR	OLQDL
RIPR	OLQDR	CEPDR
URADR	OLQDR	CEPDR
URYDR	OLQDR	CEPDR
AVEL	OLQDR	CEPDR
RICR	OLQDR	CEPDR
RMDVR	OLQDR	CEPDR
RMFL	OLQDR	CEPDR
RMHL	OLQDR	CEPDR
RMHR	OLQDR	CEPDR
SIADL	OLQDR	CEPDR
RMGR	OLQDR	CEPDR
RMDDL	RICL	OLQDR
SIBVR	RICL	OLQDR
RIPL	OLQDR	RIH
RIPR	OLQDR	RIH
URYVR	OLQDR	RIH
AIZL	OLQDR	RIH
AIZR	OLQDR	RIH
AUAR	OLQDR	RIH
RIAL	OLQDR	RIH
RIAR	OLQDR	RIH
RIBR	OLQDR	RIH
SMDVL	OLQDR	RIH
SIBVR	RMDDL	OLQDR
RMDVR	RICL	OLQVL
SIBDL	RICL	OLQVL
SIBDL	RMDVR	OLQVL
AVBR	OLQVR	RIPR
RICR	RICL	OLQVR
RMDVL	RICL	OLQVR
SIBDR	RICL	OLQVR
RMDVL	RICR	OLQVR
SIBDR	RMDVL	OLQVR
RMDVL	RIPL	URADL
RMER	RIPL	URAVL
RIPR	RIPL	RIH
URYVR	RIPL	RIH
CEPDR	RIPL	RIH
AIZL	RIPL	RIH
AIZR	RIPL	RIH
AUAR	RIPL	RIH
RIAL	RIPL	RIH
RIAR	RIPL	RIH
RIBR	RIPL	RIH
SMDVL	RIPL	RIH
AIBR	RIPL	ADAL
AVAL	RIPL	ADAL
AVAR	RIPL	ADAL
AVBL	RIPL	ADAL
AVBR	RIPL	ADAL
AVER	RIPL	ADAL
AVJL	RIPL	ADAL
AVJR	RIPL	ADAL
RIPR	RIPL	PVR
AVBL	RIPL	PVR
AVBR	RIPL	PVR
AVJL	RIPL	PVR
AVJR	RIPL	PVR
ALMR	RIPL	PVR
RMDDL	RIPR	URADR
RMEL	RIPR	URAVR
RMER	RIPR	URAVR
RMDVL	RIPR	URAVR
URYDR	RIPR	CEPDR
AVEL	RIPR	CEPDR
RICL	RIPR	CEPDR
RICR	RIPR	CEPDR
RMDVR	RIPR	CEPDR
RMFL	RIPR	CEPDR
RMHL	RIPR	CEPDR
RMHR	RIPR	CEPDR
SIADL	RIPR	CEPDR
RMGR	RIPR	CEPDR
URYVR	RIPR	RIH
AIZL	RIPR	RIH
AIZR	RIPR	RIH
AUAR	RIPR	RIH
RIAL	RIPR	RIH
RIAR	RIPR	RIH
RIBR	RIPR	RIH
SMDVL	RIPR	RIH
AIBL	RIPR	ADAR
AVAL	RIPR	ADAR
AVAR	RIPR	ADAR
AVBL	RIPR	ADAR
AVEL	RIPR	ADAR
AVJL	RIPR	ADAR
RIMR	RIPR	ADAR
SMDDR	RIPR	ADAR
AVBL	RIPR	PVR
AVJL	RIPR	PVR
AVJR	RIPR	PVR
ALMR	RIPR	PVR
SMDDL	RMDVL	RMED
SMDDR	RMDVL	RMED
SAAVR	RMED	SMBDL
AVAR	RMED	SMBDR
SAAVL	RMED	SMBDR
SAAVR	RMED	SMBDR
RMDDR	RMED	SMBDR
SMDDR	SMDDL	RMED
RMEV	RMED	DVB
AIBR	RMED	DVB
AVKL	RMED	DVB
AVKR	RMED	DVB
AVL	RMED	DVB
RMFL	RMED	DVB
RMFR	RMED	DVB
SMBVR	RMED	DVB
RIGL	RMED	DVB
RIGR	RMED	DVB
DVC	RMED	DVB
RMER	RMEL	URAVR
RMDVL	RMEL	URAVR
URXL	RMEL	URBL
RICL	RMEL	URBL
RICR	RMEL	URBL
RMHR	RMEL	URBL
SMBDR	RMEL	URBL
ADAL	RMEL	URBL
RMDVL	RMER	URAVR
RMDVR	RMER	RMDL
RMHL	RMER	RMDL
AVBL	RMEV	URYVR
AVEL	RMEV	URYVR
RMDVL	RMEV	URYVR
SIBDR	RMEV	URYVR
RMDR	RMEV	RIVR
RMDVR	RMEV	RIVR
RMDDL	RMEV	RIVR
SAADL	RMEV	RIVR
SIAVL	RMEV	RIVR
SMDDL	RMEV	RIVR
SMDVR	SMDVL	RMEV
SAADL	RMEV	SMBVL
SIAVL	RMEV	SMBVL
SAADR	RMEV	SMBVR
ASGL	RMEV	VB1
SAAVR	RMEV	VB1
SAADL	RMEV	VB1
URXR	RMEV	DVA
AUAL	RMEV	DVA
AVAL	RMEV	DVA
AVAR	RMEV	DVA
AVBR	RMEV	DVA
AVEL	RMEV	DVA
AVER	RMEV	DVA
RIBR	RMEV	DVA
RICR	RMEV	DVA
RIH	RMEV	DVA
SIAVL	RMEV	DVA
SIAVR	RMEV	DVA
AQR	RMEV	DVA
SDQL	RMEV	DVA
PVPL	RMEV	DVA
PVR	RMEV	DVA
AIBR	RMEV	DVB
AVKL	RMEV	DVB
AVKR	RMEV	DVB
AVL	RMEV	DVB
RMFL	RMEV	DVB
RMFR	RMEV	DVB
RIGL	RMEV	DVB
RIGR	RMEV	DVB
DVC	RMEV	DVB
URYDL	URADL	CEPDL
URXL	URADL	CEPDL
AVER	URADL	CEPDL
RIBL	URADL	CEPDL
RICL	URADL	CEPDL
RICR	URADL	CEPDL
RMHR	URADL	CEPDL
SIADR	URADL	CEPDL
RMGL	URADL	CEPDL
AVEL	URADL	BDUL
AVJR	URADL	BDUL
RIML	URADL	BDUL
AVFR	URADL	BDUL
PVNL	URADL	BDUL
URYDR	URADR	CEPDR
AVEL	URADR	CEPDR
RICL	URADR	CEPDR
RICR	URADR	CEPDR
RMDVR	URADR	CEPDR
RMFL	URADR	CEPDR
RMHL	URADR	CEPDR
RMHR	URADR	CEPDR
SIADL	URADR	CEPDR
RMGR	URADR	CEPDR
AVBL	URADR	RIFR
AVBR	URADR	RIFR
AVDL	URADR	RIFR
AVJL	URADR	RIFR
RIAR	URADR	RIFR
RIMR	URADR	RIFR
PVCL	URADR	RIFR
PVNL	URADR	RIFR
RMHR	URXL	URBL
SMBDR	URXL	URBL
RICR	RICL	URBL
RMHR	RICL	URBL
SMBDR	RICL	URBL
RMHR	RICR	URBL
SMBDR	RMHR	URBL
ADAL	RMHR	URBL
ADAL	SMBDR	URBL
URXR	CEPDR	URBR
SMBDL	CEPDR	URBR
RMHL	URXR	URBR
RMHR	URXR	URBR
RMHR	RMHL	URBR
SMBDL	RMHL	URBR
SMBDL	RMHR	URBR
AVDR	URBR	ALMR
PVCR	URBR	ALMR
PVNR	URBR	ALMR
URXL	URYDL	CEPDL
RICL	URYDL	CEPDL
RICR	URYDL	CEPDL
RMHR	URYDL	CEPDL
SIADR	URYDL	CEPDL
RMGL	URYDL	CEPDL
RMDVL	AVER	URYDL
RMDDR	AVER	URYDL
SMDDR	AVER	URYDL
AIZL	URYDL	RIBL
AVAL	URYDL	RIBL
AVBR	URYDL	RIBL
AVDR	URYDL	RIBL
AVEL	URYDL	RIBL
RIAL	URYDL	RIBL
SMDVR	URYDL	RIBL
SMDDR	RMDVL	URYDL
AVEL	URYDL	RIS
RIBR	URYDL	RIS
RICR	URYDL	RIS
RIML	URYDL	RIS
RIMR	URYDL	RIS
RMDL	URYDL	RIS
RMDR	URYDL	RIS
SMDVL	URYDL	RIS
SMDVR	URYDL	RIS
AVKL	URYDL	RIS
AVKR	URYDL	RIS
RMFR	URYDL	RIS
SMDDR	RMDDR	URYDL
AIZL	URYDL	RIGL
AVKL	URYDL	RIGL
RIR	URYDL	RIGL
RMGL	URYDL	RIGL
AIBL	URYDL	DVC
AVAL	URYDL	DVC
AVAR	URYDL	DVC
AVEL	URYDL	DVC
RIBR	URYDL	DVC
RIVL	URYDL	DVC
RMFL	URYDL	DVC
RMFR	URYDL	DVC
RIGR	URYDL	DVC
RICL	URYDR	CEPDR
RICR	URYDR	CEPDR
RMFL	URYDR	CEPDR
RMHL	URYDR	CEPDR
RMHR	URYDR	CEPDR
SIADL	URYDR	CEPDR
RMGR	URYDR	CEPDR
RMDVR	AVEL	URYDR
RMDDL	AVEL	URYDR
SMDDL	AVEL	URYDR
SMDDL	RMDVR	URYDR
SMDDL	RMDDL	URYDR
RMDVR	AVER	URYVL
SMDVR	AVER	URYVL
RMDDL	AVER	URYVL
SMDVR	RMDVR	URYVL
RMDDL	SMDVR	URYVL
AVEL	AVBL	URYVR
RMDVL	AVBL	URYVR
SIBDR	AVBL	URYVR
SMDVL	AVBL	URYVR
RMDDR	AVBL	URYVR
RMDVL	AVEL	URYVR
SIBDR	AVEL	URYVR
SMDVL	AVEL	URYVR
RMDDR	AVEL	URYVR
SIBDR	RMDVL	URYVR
SMDVL	RMDVL	URYVR
SMDVL	SIBDR	URYVR
RMDDR	SIBDR	URYVR
RMDDR	SMDVL	URYVR
CEPDR	URYVR	RIH
AIZL	URYVR	RIH
AIZR	URYVR	RIH
AUAR	URYVR	RIH
RIAL	URYVR	RIH
RIAR	URYVR	RIH
AVEL	AVAL	ALA
AVER	AVAL	ALA
AVER	AVEL	ALA
ASKR	ALA	PVQR
AIAR	ALA	PVQR
AIMR	ALA	PVQR
RIFR	ALA	PVQR
AVER	URXL	CEPDL
RIBL	URXL	CEPDL
RMDVL	URXL	CEPDL
RMHR	URXL	CEPDL
SIADR	URXL	CEPDL
RICL	AVER	CEPDL
RICR	AVER	CEPDL
RMDVL	AVER	CEPDL
RMHR	AVER	CEPDL
SIADR	AVER	CEPDL
RMGL	AVER	CEPDL
RICL	RIBL	CEPDL
RICR	RIBL	CEPDL
RMDVL	RIBL	CEPDL
RMHR	RIBL	CEPDL
SIADR	RIBL	CEPDL
RMGL	RIBL	CEPDL
RICR	RICL	CEPDL
RMDVL	RICL	CEPDL
RMHR	RICL	CEPDL
SIADR	RICL	CEPDL
RMGL	RICL	CEPDL
RMDVL	RICR	CEPDL
RMHR	RICR	CEPDL
SIADR	RICR	CEPDL
RMHR	RMDVL	CEPDL
SIADR	RMDVL	CEPDL
AVEL	CEPDL	RIS
RIBR	CEPDL	RIS
RIML	CEPDL	RIS
RIMR	CEPDL	RIS
RMDL	CEPDL	RIS
RMDR	CEPDL	RIS
SMDVL	CEPDL	RIS
SMDVR	CEPDL	RIS
AVKL	CEPDL	RIS
AVKR	CEPDL	RIS
RMFR	CEPDL	RIS
SIADR	RMHR	CEPDL
RMGL	SIADR	CEPDL
AVDL	CEPDL	ALML
AVJR	CEPDL	ALML
ADEL	CEPDL	ALML
RIFL	CEPDL	ALML
BDUL	CEPDL	ALML
PVCL	CEPDL	ALML
PVCR	CEPDL	ALML
PVNL	CEPDL	ALML
PVR	CEPDL	ALML
RICR	AVEL	CEPDR
RMDVR	AVEL	CEPDR
RMFL	AVEL	CEPDR
RMHL	AVEL	CEPDR
RMHR	AVEL	CEPDR
SIADL	AVEL	CEPDR
RMGR	AVEL	CEPDR
RICR	RICL	CEPDR
RMDVR	RICL	CEPDR
RMFL	RICL	CEPDR
RMHL	RICL	CEPDR
RMHR	RICL	CEPDR
SIADL	RICL	CEPDR
RMGR	RICL	CEPDR
RMDVR	RICR	CEPDR
RMFL	RICR	CEPDR
RMHL	RICR	CEPDR
RMHR	RICR	CEPDR
SIADL	RICR	CEPDR
RMFL	RMDVR	CEPDR
RMHL	RMDVR	CEPDR
RMHR	RMDVR	CEPDR
SIADL	RMDVR	CEPDR
AIZL	CEPDR	RIH
AIZR	CEPDR	RIH
AUAR	CEPDR	RIH
RIAL	CEPDR	RIH
RIAR	CEPDR	RIH
RIBR	CEPDR	RIH
SMDVL	CEPDR	RIH
RMHR	RMFL	CEPDR
SIADL	RMFL	CEPDR
RMGR	RMFL	CEPDR
RMHR	RMHL	CEPDR
SIADL	RMHL	CEPDR
SIADL	RMHR	CEPDR
RMGR	RMHR	CEPDR
RMGR	SIADL	CEPDR
AVAR	CEPDR	ADER
AVDR	CEPDR	ADER
AVER	CEPDR	ADER
RIVR	CEPDR	ADER
RMDR	CEPDR	ADER
RMDDL	CEPDR	ADER
SIAVR	CEPDR	ADER
ADAR	CEPDR	ADER
RIFR	CEPDR	ADER
RIGL	CEPDR	ADER
RIGR	CEPDR	ADER
BDUR	CEPDR	ADER
SDQR	CEPDR	ADER
PVR	CEPDR	ADER
AVDR	CEPDR	ALMR
PVCR	CEPDR	ALMR
PVNR	CEPDR	ALMR
AFDR	RID	AINL
AIBL	RID	AINL
ASEL	RID	AINL
AUAR	RID	AINL
RIBL	RID	AINL
RIBR	RID	AINL
RICR	AIZR	RID
AVAL	RID	PVCR
AVAR	RID	PVCR
AVBL	RID	PVCR
AVBR	RID	PVCR
AVDL	RID	PVCR
AVDR	RID	PVCR
AVEL	RID	PVCR
AVER	RID	PVCR
RIAL	AVEL	URXL
RICR	AVEL	URXL
ADAL	AVEL	URXL
RIGL	AVEL	URXL
RICL	RIAL	URXL
RICR	RIAL	URXL
ADAL	RIAL	URXL
RIGL	RIAL	URXL
RICR	RICL	URXL
RIGL	RICL	URXL
RIGL	RICR	URXL
URXR	URXL	RIR
ADFR	URXL	RIR
AIZL	URXL	RIR
AIZR	URXL	RIR
ASER	URXL	RIR
RIAR	URXL	RIR
RMDR	URXL	RMHL
AVKL	URXL	RMHL
RMFL	URXL	RMHL
RMGR	URXL	RMHL
RIGL	ADAL	URXL
RMDL	URXL	RMGL
RMDR	URXL	RMGL
RMDVL	URXL	RMGL
AIML	URXL	RMGL
RMHR	URXL	RMGL
SAADR	URXL	RMGL
SIBVL	URXL	RMGL
SMBVL	URXL	RMGL
AIZL	URXR	ADFR
AIZR	URXR	ADFR
ASEL	URXR	ADFR
SMBVR	URXR	ADFR
RICL	AUAR	URXR
RICR	AUAR	URXR
SMBDL	AUAR	URXR
RIGR	AUAR	URXR
RIAR	AVER	URXR
RICL	AVER	URXR
RICR	AVER	URXR
SMBDL	AVER	URXR
ASHR	URXR	AVHL
AVDL	URXR	AVHL
AWBR	URXR	AVHL
RIH	URXR	AVHL
SMBVR	URXR	AVHL
PVPR	URXR	AVHL
RICL	RIAR	URXR
RICR	RIAR	URXR
SMBDL	RIAR	URXR
RIGR	RIAR	URXR
RICR	RICL	URXR
SMBDL	RICL	URXR
RIGR	RICL	URXR
SMBDL	RICR	URXR
RIGR	RICR	URXR
ASGR	URXR	AIMR
ASJR	URXR	AIMR
AVDR	URXR	AIMR
AIAR	URXR	AIMR
AIYR	URXR	AIMR
AIZL	URXR	RIR
AIZR	URXR	RIR
ASER	URXR	RIR
RIAL	URXR	RIR
RIGR	SMBDL	URXR
AVBR	URXR	RMGR
AVJL	URXR	RMGR
RMDR	URXR	RMGR
RMDVR	URXR	RMGR
SAADL	URXR	RMGR
SIBVL	URXR	RMGR
SIBVR	URXR	RMGR
SMBVR	URXR	RMGR
ALMR	URXR	RMGR
AUAL	URXR	DVA
AVAL	URXR	DVA
AVAR	URXR	DVA
AVBR	URXR	DVA
AVEL	URXR	DVA
RIBR	URXR	DVA
RIH	URXR	DVA
SIAVL	URXR	DVA
SIAVR	URXR	DVA
SMBVL	URXR	DVA
AQR	URXR	DVA
SDQL	URXR	DVA
PVPL	URXR	DVA
PVR	URXR	DVA
AUAL	AIZL	ADFL
SIBVL	AIZL	ADFL
AIBL	ADFL	ASHL
AVAL	ADFL	ASHL
AVAR	ADFL	ASHL
AVBL	ADFL	ASHL
AVBR	ADFL	ASHL
AVDR	ADFL	ASHL
AVEL	ADFL	ASHL
AIAL	ADFL	ASHL
ADAL	ADFL	ASHL
AIYL	AUAL	ADFL
SIBVL	AUAL	ADFL
SMBDL	AUAL	ADFL
SMBVL	AUAL	ADFL
RIGL	AUAL	ADFL
AFDL	ADFL	AWAL
RIBL	ADFL	AWBL
SIBVL	RIAL	ADFL
SMBDL	RIAL	ADFL
SMBVL	RIAL	ADFL
RIGL	RIAL	ADFL
AIBL	ADFL	AIML
ASGL	ADFL	AIML
ASJL	ADFL	AIML
AVEL	ADFL	AIML
AIAL	ADFL	AIML
AVFL	ADFL	AIML
SIBVL	AIYL	ADFL
SMBDL	AIYL	ADFL
SMBVL	AIYL	ADFL
RIGL	AIYL	ADFL
SMBDL	SIBVL	ADFL
SMBVL	SIBVL	ADFL
RIGL	SIBVL	ADFL
SMBVL	SMBDL	ADFL
RIGL	SMBDL	ADFL
RIGL	SMBVL	ADFL
AIZR	AIZL	ADFR
AUAR	AIZL	ADFR
RIAR	AIZL	ADFR
SMBVR	AIZL	ADFR
ASEL	AIZR	ADFR
AUAR	AIZR	ADFR
AUAR	ASEL	ADFR
SMBVR	ASEL	ADFR
AIBR	ADFR	ASHR
AVAR	ADFR	ASHR
AVBL	ADFR	ASHR
AVBR	ADFR	ASHR
AVDL	ADFR	ASHR
AVDR	ADFR	ASHR
AVER	ADFR	ASHR
SMBVR	AUAR	ADFR
ADLR	ADFR	AWAR
AFDR	ADFR	AWAR
AIYR	ADFR	AWAR
RIFR	ADFR	AWAR
SMBDR	ADFR	AWBR
SMBVR	RIAR	ADFR
ASGR	ADFR	AIMR
ASJR	ADFR	AIMR
AVDR	ADFR	AIMR
AIAR	ADFR	AIMR
AIYR	ADFR	AIMR
ASER	ADFR	RIR
RIAL	ADFR	RIR
AVAR	AIBL	ADLL
AVDL	AIBL	ADLL
AVDR	AIBL	ADLL
AVHL	AIBL	ADLL
AWBL	AIBL	ADLL
SMBVL	AIBL	ADLL
AVDL	AVAR	ADLL
AVDR	AVAR	ADLL
AVHL	AVAR	ADLL
AWBL	AVAR	ADLL
AWCL	AVAR	ADLL
AIAL	AVAR	ADLL
SMBVL	AVAR	ADLL
AVDR	AVDL	ADLL
AWBL	AVDL	ADLL
AWCL	AVDL	ADLL
AIAL	AVDL	ADLL
SMBVL	AVDL	ADLL
AVHL	AVDR	ADLL
AWBL	AVDR	ADLL
AWCL	AVDR	ADLL
AIAL	AVDR	ADLL
SMBVL	AVDR	ADLL
AWBL	AVHL	ADLL
AWCL	AVHL	ADLL
AIAL	AVHL	ADLL
SMBVL	AVHL	ADLL
AWCL	AWBL	ADLL
AIAL	AWBL	ADLL
SMBVL	AWCL	ADLL
SMBVL	AIAL	ADLL
AVAR	AIBR	ADLR
AVDL	AIBR	ADLR
AVDR	AIBR	ADLR
AVJR	AIBR	ADLR
SMBVR	AIBR	ADLR
AVAR	ASER	ADLR
AVDL	ASER	ADLR
AVDR	ASER	ADLR
AVJR	ASER	ADLR
SMBVR	ASER	ADLR
AINL	ADLR	ASIR
ASGR	ADLR	ASIR
AWCL	ADLR	ASIR
AIAL	ADLR	ASIR
AIYR	ADLR	ASIR
AVAR	ASKR	ADLR
AVDL	ASKR	ADLR
AVDR	ASKR	ADLR
AVJR	ASKR	ADLR
AWCR	ASKR	ADLR
SMBVR	ASKR	ADLR
AVDL	AVAR	ADLR
AVDR	AVAR	ADLR
AVJR	AVAR	ADLR
AWCR	AVAR	ADLR
AIAR	AVAR	ADLR
SMBVR	AVAR	ADLR
AVDR	AVDL	ADLR
AVJR	AVDL	ADLR
AWCR	AVDL	ADLR
AIAR	AVDL	ADLR
SMBVR	AVDL	ADLR
AVJR	AVDR	ADLR
AWCR	AVDR	ADLR
AIAR	AVDR	ADLR
SMBVR	AVDR	ADLR
AWCR	AVJR	ADLR
AIAR	AVJR	ADLR
SMBVR	AVJR	ADLR
AFDR	ADLR	AWAR
AWBR	ADLR	AWAR
AIYR	ADLR	AWAR
RIFR	ADLR	AWAR
SMBVR	AWCR	ADLR
SMBVR	AIAR	ADLR
ASER	AFDL	AINR
AUAL	AFDL	AINR
RIBL	AFDL	AINR
RIBR	AFDL	AINR
RIML	AFDL	AINR
AIZL	AFDL	AWAL
AWBL	AFDL	AWAL
AIBL	AFDR	AINL
AUAR	AFDR	AINL
RIBL	AFDR	AINL
RIBR	AFDR	AINL
AIBL	AFDR	ASEL
AIBR	AFDR	ASEL
ASHL	AFDR	ASEL
AWCR	AFDR	ASEL
RIAR	AFDR	ASEL
AIAR	AFDR	ASEL
AIBL	AFDR	ASER
AIBR	AFDR	ASER
RIAL	AFDR	ASER
ASHR	AFDR	AWAR
AWBR	AFDR	AWAR
RIFR	AFDR	AWAR
AUAR	AIBL	AINL
RIBL	AIBL	AINL
AIBR	AIBL	AIZL
AVER	AIBL	AIZL
RIAL	AIBL	AIZL
SMBDL	AIBL	AIZL
SMBDR	AIBL	AIZL
SMBVL	AIBL	AIZL
AIBR	AIBL	AIZR
AVER	AIBL	AIZR
AIAR	AIBL	AIZR
SMBDR	AIBL	AIZR
SMBVR	AIBL	AIZR
AIBR	AIBL	ASEL
AIAR	AIBL	ASEL
AIYR	AIBL	ASEL
AIBR	AIBL	ASER
RIAL	AIBL	ASER
AVAL	AIBL	ASHL
AVAR	AIBL	ASHL
AVDR	AIBL	ASHL
RIAL	AIBL	ASHL
ADAL	AIBL	ASHL
AIYL	AIBL	ASIL
AIAR	AIBL	ASKL
AVBR	AVBL	AIBL
AVEL	AVBL	AIBL
SAADL	AVBL	AIBL
SMDDR	AVBL	AIBL
AVEL	AVBR	AIBL
SAADL	AVBR	AIBL
SMDDR	AVBR	AIBL
RIML	AVEL	AIBL
SAADL	AVEL	AIBL
SMDDR	AVEL	AIBL
AIBR	AIBL	AWCL
AIAR	AIBL	AWCL
AIYL	AIBL	AWCL
AIYR	AIBL	AWCL
AIBR	AIBL	AWCR
AIYL	AIBL	AWCR
AIYR	AIBL	AWCR
AVAR	AIBL	RIAR
RMDVL	AIBL	RIAR
RMDVR	AIBL	RIAR
RMDDL	AIBL	RIAR
RMDDR	AIBL	RIAR
SIADR	AIBL	RIAR
AVAL	AIBL	RICL
AVAR	AIBL	RICL
SMDVL	AIBL	RICL
SMDVR	AIBL	RICL
AVKR	AIBL	RICL
SMDDL	AIBL	RICL
AVAL	AIBL	RICR
AVAR	AIBL	RICR
RIVL	AIBL	RICR
SMDVL	AIBL	RICR
SMDVR	AIBL	RICR
SMBDR	AIBL	RICR
SMDDL	AIBL	RICR
ASJL	AIBL	AIML
AVFL	AIBL	AIML
RMDR	AIBL	RMFL
AVKL	AIBL	RMFL
AVKR	AIBL	RMFL
SMDDR	SAADL	AIBL
AVAL	AIBL	ADAR
AVAR	AIBL	ADAR
AVJL	AIBL	ADAR
AIBR	AIBL	FLPL
AVAL	AIBL	FLPL
AVAR	AIBL	FLPL
AVDL	AIBL	FLPL
AVDR	AIBL	FLPL
AVER	AIBL	FLPL
ADER	AIBL	FLPL
DVA	AIBL	FLPL
AVER	AIBL	RIGR
AVKL	AIBL	RIGR
RMFR	AIBL	RIGR
SIAVR	AIBL	RIGR
RMGR	AIBL	RIGR
AVAL	AIBL	SDQL
AVAR	AIBL	SDQL
AVAL	AIBL	SDQR
DVA	AIBL	SDQR
AVAL	AIBL	DVC
AVAR	AIBL	DVC
AVER	AIBL	DVC
RIBL	AIBL	DVC
RIVL	AIBL	DVC
RMFR	AIBL	DVC
RIGL	AIBL	DVC
AVER	AIBR	AIZL
RIAL	AIBR	AIZL
AIAL	AIBR	AIZL
SMBDL	AIBR	AIZL
SMBDR	AIBR	AIZL
SMBVL	AIBR	AIZL
AVEL	AIBR	AIZR
AVER	AIBR	AIZR
RIAR	AIBR	AIZR
RIBR	AIBR	AIZR
SMBDR	AIBR	AIZR
SMBVR	AIBR	AIZR
ASHL	AIBR	ASEL
RIAR	AIBR	ASEL
AIYR	AIBR	ASEL
RIAL	AIBR	ASER
AVAR	AIBR	ASHR
AVBL	AIBR	ASHR
AVDL	AIBR	ASHR
AVDR	AIBR	ASHR
AVER	AIBR	ASHR
AWBR	AIBR	ASHR
RIAR	AIBR	ASHR
AINL	AIBR	ASIR
AIAL	AIBR	ASIR
AIYR	AIBR	ASIR
AIAL	AIBR	ASKR
AVBR	AVAL	AIBR
SMDVL	AVAL	AIBR
SAADR	AVAL	AIBR
SMDDL	AVAL	AIBR
SMDVL	AVBR	AIBR
SAADR	AVBR	AIBR
SMDDL	AVBR	AIBR
RIAR	AIBR	AWCL
AIAL	AIBR	AWCL
AIYL	AIBR	AWCL
AIYR	AIBR	AWCL
AIYL	AIBR	AWCR
AIYR	AIBR	AWCR
SMDDL	SMDVL	AIBR
ADAR	AIBR	AIAR
RIFR	AIBR	AIAR
AVER	AIBR	AVKR
SMDVR	AIBR	AVKR
SAADL	AIBR	AVKR
RIGR	AIBR	AVKR
RMDL	AIBR	RMFR
AVKL	AIBR	RMFR
SMDDL	SAADR	AIBR
AVAR	AIBR	ADAL
AVBL	AIBR	ADAL
AVER	AIBR	ADAL
AVJL	AIBR	ADAL
AVJR	AIBR	ADAL
AVAR	AIBR	FLPL
AVBL	AIBR	FLPL
AVDL	AIBR	FLPL
AVDR	AIBR	FLPL
AVEL	AIBR	FLPL
AVER	AIBR	FLPL
RMFL	AIBR	FLPL
ADAR	AIBR	FLPL
ADER	AIBR	FLPL
DVA	AIBR	FLPL
AVAR	AIBR	FLPR
AVBL	AIBR	FLPR
AVDL	AIBR	FLPR
AVDR	AIBR	FLPR
AVEL	AIBR	FLPR
ADAR	AIBR	FLPR
ADER	AIBR	FLPR
RIGL	AIBR	FLPR
AVKL	AIBR	DVB
AVL	AIBR	DVB
RMFL	AIBR	DVB
SMBVR	AIBR	DVB
RIGL	AIBR	DVB
RIGR	AIBR	DVB
AUAR	ASEL	AINL
RIBL	ASEL	AINL
RIBR	ASEL	AINL
ASGR	AINL	ASIR
ASKR	AINL	ASIR
AWCL	AINL	ASIR
AWCR	AINL	ASIR
AIAL	AINL	ASIR
AIAR	AINL	ASIR
AIYR	AINL	ASIR
RIBL	AUAR	AINL
RIBR	RIBL	AINL
AUAL	ASER	AINR
RIBL	ASER	AINR
RIBR	ASER	AINR
RIML	ASER	AINR
RIBR	AUAL	AINR
RIML	AUAL	AINR
RIBR	RIBL	AINR
RIML	RIBR	AINR
RIAL	AVER	AIZL
RIML	AVER	AIZL
AIAL	AVER	AIZL
SMBDL	AVER	AIZL
SMBDR	AVER	AIZL
SMBVL	AVER	AIZL
RIML	RIAL	AIZL
AIAL	RIAL	AIZL
SMBDL	RIAL	AIZL
SMBVL	RIAL	AIZL
AVAL	AIZL	RIBL
AVBR	AIZL	RIBL
AVDR	AIZL	RIBL
AVEL	AIZL	RIBL
SMDVR	AIZL	RIBL
AIAL	RIML	AIZL
SMBDL	RIML	AIZL
SMBDR	RIML	AIZL
SMBVL	RIML	AIZL
SMBDL	AIAL	AIZL
SMBDR	AIAL	AIZL
SMBVL	AIAL	AIZL
AIZR	AIZL	RIH
AUAR	AIZL	RIH
RIAR	AIZL	RIH
RIBR	AIZL	RIH
SMDVL	AIZL	RIH
AIZR	AIZL	RIR
ASER	AIZL	RIR
RIAR	AIZL	RIR
SMBDR	SMBDL	AIZL
SMBVL	SMBDL	AIZL
SMBVL	SMBDR	AIZL
AVKL	AIZL	RIGL
RMGL	AIZL	RIGL
AVEL	ASER	AIZR
AVER	ASER	AIZR
RIAR	ASER	AIZR
RIBR	ASER	AIZR
RIMR	ASER	AIZR
SMBDR	ASER	AIZR
SMBVR	ASER	AIZR
AVER	AVEL	AIZR
RIAR	AVEL	AIZR
AIAR	AVEL	AIZR
SMBDR	AVEL	AIZR
SMBVR	AVEL	AIZR
RIAR	AVER	AIZR
RIMR	AVER	AIZR
AIAR	AVER	AIZR
SMBDR	AVER	AIZR
SMBVR	AVER	AIZR
RIMR	RIAR	AIZR
AIAR	RIAR	AIZR
SMBDR	RIAR	AIZR
SMBVR	RIAR	AIZR
AIAR	RIBR	AIZR
SMBDR	RIBR	AIZR
SMBVR	RIBR	AIZR
AIAR	RIMR	AIZR
SMBDR	RIMR	AIZR
SMBVR	RIMR	AIZR
SMBDR	AIAR	AIZR
SMBVR	AIAR	AIZR
AUAR	AIZR	RIH
RIAL	AIZR	RIH
SMDVL	AIZR	RIH
RIAL	AIZR	RIR
SMBVR	SMBDR	AIZR
ASHL	AIZR	PVPL
AVAL	AIZR	PVPL
AVAR	AIZR	PVPL
AVBL	AIZR	PVPL
AVBR	AIZR	PVPL
AVDR	AIZR	PVPL
AVJR	AIZR	PVPL
RIS	AIZR	PVPL
SIBVL	AIZR	PVPL
RIGL	AIZR	PVPL
PVCL	AIZR	PVPL
PVCR	AIZR	PVPL
AWCR	ASHL	ASEL
RIAR	ASHL	ASEL
AIAR	ASHL	ASEL
AIYR	ASHL	ASEL
RIAR	AWCR	ASEL
AIAR	RIAR	ASEL
AIYR	AIAR	ASEL
AVBL	ASEL	PVQL
AIML	ASEL	PVQL
AVFL	ASEL	PVQL
AIAL	ASER	ASKR
RIAR	ASER	RIR
AWCL	ASGL	ASIL
AWCR	ASGL	ASIL
AIYL	ASGL	ASIL
ASJL	ASGL	AIML
AVEL	ASGL	AIML
AVFL	ASGL	AIML
SAAVR	ASGL	VB1
SAADL	ASGL	VB1
ASKR	ASGR	ASIR
AWCL	ASGR	ASIR
AWCR	ASGR	ASIR
AIAL	ASGR	ASIR
AIYR	ASGR	ASIR
ASJR	ASGR	AIMR
AVDR	ASGR	AIMR
AIYR	ASGR	AIMR
AVAR	AVAL	ASHL
AVBL	AVAL	ASHL
AVBR	AVAL	ASHL
AVDR	AVAL	ASHL
AVEL	AVAL	ASHL
RIAL	AVAL	ASHL
AIAL	AVAL	ASHL
AVBL	AVAR	ASHL
AVBR	AVAR	ASHL
AVDR	AVAR	ASHL
AVEL	AVAR	ASHL
RIAL	AVAR	ASHL
AIAL	AVAR	ASHL
AVBR	AVBL	ASHL
AVDR	AVBL	ASHL
AVEL	AVBL	ASHL
RIAL	AVBL	ASHL
AIAL	AVBL	ASHL
AVEL	AVBR	ASHL
RIAL	AVBR	ASHL
AIAL	AVBR	ASHL
AVEL	AVDR	ASHL
RIAL	AVDR	ASHL
AIAL	AVDR	ASHL
ADAL	AVDR	ASHL
RIAL	AVEL	ASHL
AIAL	AVEL	ASHL
ADAL	AVEL	ASHL
AIAL	RIAL	ASHL
ADAL	RIAL	ASHL
ADAL	AIAL	ASHL
AVJL	ASHL	RIFL
AVJR	ASHL	RIFL
RIML	ASHL	RIFL
PVNL	ASHL	RIFL
AVJR	ASHL	PVPL
RIS	ASHL	PVPL
SIBVL	ASHL	PVPL
RIGL	ASHL	PVPL
PVCL	ASHL	PVPL
PVCR	ASHL	PVPL
AVBL	AVAR	ASHR
AVBR	AVAR	ASHR
AVDL	AVAR	ASHR
AVDR	AVAR	ASHR
AVER	AVAR	ASHR
AWBR	AVAR	ASHR
AVBR	AVBL	ASHR
AVDL	AVBL	ASHR
AVDR	AVBL	ASHR
AVER	AVBL	ASHR
AWBR	AVBL	ASHR
RIAR	AVBL	ASHR
AVDL	AVBR	ASHR
AVER	AVBR	ASHR
AWBR	AVBR	ASHR
RIAR	AVBR	ASHR
AVDR	AVDL	ASHR
AVER	AVDL	ASHR
AWBR	AVDL	ASHR
RIAR	AVDL	ASHR
AVER	AVDR	ASHR
AWBR	AVDR	ASHR
RIAR	AVDR	ASHR
AWBR	AVER	ASHR
RIAR	AVER	ASHR
RIH	ASHR	AVHL
SMBVR	ASHR	AVHL
PVPR	ASHR	AVHL
DVA	ASHR	AVHL
AIYR	ASHR	AWAR
RIAR	AWBR	ASHR
AWCL	ASKR	ASIR
AWCR	ASKR	ASIR
AIYR	ASKR	ASIR
AIAR	AIAL	ASIR
AIYR	AIAL	ASIR
AIYR	AIAR	ASIR
AVEL	ASJL	AIML
AIAL	ASJL	AIML
AVFL	ASJL	AIML
AVDR	ASJR	AIMR
AIAR	ASJR	AIMR
AIYR	ASJR	AIMR
AIAR	AIAL	ASKL
AVBL	ASKL	AVFL
AVBR	ASKL	AVFL
AVFR	ASKL	AVFL
RIFL	ASKL	AVFL
RIFR	ASKL	AVFL
BDUL	ASKL	AVFL
AVBL	ASKL	PVQL
AIAR	AIAL	ASKR
RIFR	ASKR	PVQR
AVEL	AVAL	AUAL
RIAL	AVAL	AUAL
RIAL	AVEL	AUAL
AVAR	AUAL	DVA
AVBR	AUAL	DVA
AVER	AUAL	DVA
RIBR	AUAL	DVA
RICR	AUAL	DVA
RIH	AUAL	DVA
SIAVL	AUAL	DVA
SIAVR	AUAL	DVA
SMBVL	AUAL	DVA
AQR	AUAL	DVA
SDQL	AUAL	DVA
PVPL	AUAL	DVA
PVR	AUAL	DVA
AVER	AVAR	AUAR
RIAR	AVER	AUAR
RIAL	AUAR	RIH
SMDVL	AUAR	RIH
AVBL	AVAL	AVJR
RIS	AVAL	AVJR
AVFR	AVAL	AVJR
PVCL	AVAL	AVJR
AVBR	AVAL	RIBL
AVDR	AVAL	RIBL
AVEL	AVAL	RIBL
AVER	AVAL	RIBL
RIAL	AVAL	RIBL
SMDVR	AVAL	RIBL
AVAR	AVAL	RICL
AVEL	AVAL	RICL
SMDVL	AVAL	RICL
SMDVR	AVAL	RICL
AVKR	AVAL	RICL
SMDDL	AVAL	RICL
SMDDR	AVAL	RICL
AVAR	AVAL	RICR
RIVL	AVAL	RICR
SMDVL	AVAL	RICR
SMDVR	AVAL	RICR
SMBDR	AVAL	RICR
SMDDL	AVAL	RICR
SMDDR	AVAL	RICR
AVBL	AVAL	RIMR
AVBR	AVAL	RIMR
AVEL	AVAL	RIMR
RMDL	AVAL	RIMR
RMDR	AVAL	RIMR
SMDVL	AVAL	RIMR
SMDVR	AVAL	RIMR
RMFL	AVAL	RIMR
RMFR	AVAL	RIMR
SMDDL	AVAL	RIMR
SMDDR	AVAL	RIMR
RMFR	AVAL	SAAVL
AVAR	AVAL	ADAL
AVBL	AVAL	ADAL
AVBR	AVAL	ADAL
AVER	AVAL	ADAL
AVJL	AVAL	ADAL
AVAR	AVAL	ADAR
AVBL	AVAL	ADAR
AVBR	AVAL	ADAR
AVEL	AVAL	ADAR
AVJL	AVAL	ADAR
SMDDR	AVAL	ADAR
AVAR	AVAL	AQR
AVBL	AVAL	AQR
AVBR	AVAL	AQR
AVDR	AVAL	AQR
RIAL	AVAL	AQR
RIAR	AVAL	AQR
RIR	AVAL	AQR
PVCL	AVAL	AQR
AVAR	AVAL	FLPL
AVBL	AVAL	FLPL
AVDL	AVAL	FLPL
AVDR	AVAL	FLPL
AVEL	AVAL	FLPL
AVER	AVAL	FLPL
RMFL	AVAL	FLPL
AVAR	AVAL	FLPR
AVBL	AVAL	FLPR
AVBR	AVAL	FLPR
AVDL	AVAL	FLPR
AVDR	AVAL	FLPR
AVEL	AVAL	FLPR
RIGL	AVAL	FLPR
AVAR	AVAL	SDQL
AVBL	AVAL	SDQR
AVBR	AVAL	SDQR
AVAR	AVAL	PVPL
AVBL	AVAL	PVPL
AVBR	AVAL	PVPL
AVDR	AVAL	PVPL
RIS	AVAL	PVPL
SIBVL	AVAL	PVPL
RIGL	AVAL	PVPL
PVCL	AVAL	PVPL
AVAR	AVAL	PVPR
AVBL	AVAL	PVPR
AVBR	AVAL	PVPR
AVJL	AVAL	PVPR
SMBVR	AVAL	PVPR
AVAR	AVAL	DVA
AVBR	AVAL	DVA
AVEL	AVAL	DVA
AVER	AVAL	DVA
RIBR	AVAL	DVA
RIH	AVAL	DVA
SIAVL	AVAL	DVA
SIAVR	AVAL	DVA
SMBVL	AVAL	DVA
PVR	AVAL	DVA
AVAR	AVAL	DVC
AVEL	AVAL	DVC
AVER	AVAL	DVC
RIBR	AVAL	DVC
RIVL	AVAL	DVC
RMFL	AVAL	DVC
RMFR	AVAL	DVC
RIGL	AVAL	DVC
AVAR	AVAL	PVCR
AVBL	AVAL	PVCR
AVBR	AVAL	PVCR
AVDL	AVAL	PVCR
AVDR	AVAL	PVCR
AVEL	AVAL	PVCR
AVER	AVAL	PVCR
RMDVL	AVAR	RIAR
RMDVR	AVAR	RIAR
RMDDL	AVAR	RIAR
RMDDR	AVAR	RIAR
SIADR	AVAR	RIAR
AVEL	AVAR	RIBR
AVER	AVAR	RIBR
SMDVL	AVAR	RIBR
SMDDL	AVAR	RIBR
SMDDR	AVAR	RIBR
AVEL	AVAR	RICL
RIMR	AVAR	RICL
SMDVL	AVAR	RICL
SMDVR	AVAR	RICL
AVKR	AVAR	RICL
SMDDL	AVAR	RICL
SMDDR	AVAR	RICL
RIMR	AVAR	RICR
RIVL	AVAR	RICR
SMDVL	AVAR	RICR
SMDVR	AVAR	RICR
SMDDL	AVAR	RICR
SMDDR	AVAR	RICR
AVBL	AVAR	RIML
AVBR	AVAR	RIML
RIBL	AVAR	RIML
RMDR	AVAR	RIML
SMDVL	AVAR	RIML
SMDVR	AVAR	RIML
RMFR	AVAR	RIML
SMDDL	AVAR	RIML
SMDDR	AVAR	RIML
RMFL	AVAR	SAAVR
RIMR	AVAR	SAADR
SAAVL	AVAR	SMBDR
RMDDR	AVAR	SMBDR
AVBL	AVAR	ADAL
AVBR	AVAR	ADAL
AVER	AVAR	ADAL
AVJL	AVAR	ADAL
AVJR	AVAR	ADAL
AVBL	AVAR	ADAR
AVBR	AVAR	ADAR
AVEL	AVAR	ADAR
AVJL	AVAR	ADAR
RIMR	AVAR	ADAR
SMDDR	AVAR	ADAR
AVDL	AVAR	ADEL
AVEL	AVAR	ADEL
RIVL	AVAR	ADEL
RMDL	AVAR	ADEL
RMDR	AVAR	ADEL
SIBDR	AVAR	ADEL
RIFL	AVAR	ADEL
RIGR	AVAR	ADEL
PVR	AVAR	ADEL
AVDR	AVAR	ADER
AVER	AVAR	ADER
RIVR	AVAR	ADER
RMDR	AVAR	ADER
RMDDL	AVAR	ADER
RMHL	AVAR	ADER
SIAVR	AVAR	ADER
RIFR	AVAR	ADER
RIGR	AVAR	ADER
BDUR	AVAR	ADER
SDQR	AVAR	ADER
PVR	AVAR	ADER
AVBL	AVAR	AQR
AVBR	AVAR	AQR
AVDR	AVAR	AQR
RIAL	AVAR	AQR
RIR	AVAR	AQR
RIGR	AVAR	AQR
AVBL	AVAR	FLPL
AVDL	AVAR	FLPL
AVDR	AVAR	FLPL
AVEL	AVAR	FLPL
AVER	AVAR	FLPL
RMFL	AVAR	FLPL
AVBL	AVAR	FLPR
AVBR	AVAR	FLPR
AVDL	AVAR	FLPR
AVDR	AVAR	FLPR
AVEL	AVAR	FLPR
AVBL	AVAR	PVPL
AVBR	AVAR	PVPL
AVDR	AVAR	PVPL
AVJR	AVAR	PVPL
RIS	AVAR	PVPL
SIBVL	AVAR	PVPL
AVBL	AVAR	PVPR
AVBR	AVAR	PVPR
AVJL	AVAR	PVPR
SMBVR	AVAR	PVPR
RIGR	AVAR	PVPR
AVBR	AVAR	DVA
AVEL	AVAR	DVA
AVER	AVAR	DVA
RIH	AVAR	DVA
SIAVL	AVAR	DVA
SIAVR	AVAR	DVA
SMBVL	AVAR	DVA
PVR	AVAR	DVA
AVEL	AVAR	DVC
AVER	AVAR	DVC
RIBL	AVAR	DVC
RIVL	AVAR	DVC
RMFL	AVAR	DVC
RMFR	AVAR	DVC
RIGR	AVAR	DVC
AVBL	AVAR	PVCL
AVBR	AVAR	PVCL
AVDL	AVAR	PVCL
AVDR	AVAR	PVCL
AVEL	AVAR	PVCL
AVER	AVAR	PVCL
SIAVL	AVAR	PVCL
SIAVR	AVAR	PVCL
SIBVR	AVAR	PVCL
AVBL	AVAR	PVCR
AVBR	AVAR	PVCR
AVDL	AVAR	PVCR
AVDR	AVAR	PVCR
AVEL	AVAR	PVCR
AVER	AVAR	PVCR
AVBR	AVBL	AVJL
AIYR	AVBL	AVJL
RIS	AVBL	AVJL
RIS	AVBL	AVJR
AVFR	AVBL	AVJR
AVBR	AVBL	RIML
RIBL	AVBL	RIML
RMDR	AVBL	RIML
SMDVL	AVBL	RIML
SMDVR	AVBL	RIML
RMFR	AVBL	RIML
SMDDL	AVBL	RIML
SMDDR	AVBL	RIML
RIGL	AVBL	RIML
AVBR	AVBL	RIMR
AVEL	AVBL	RIMR
RIBL	AVBL	RIMR
RMDL	AVBL	RIMR
RMDR	AVBL	RIMR
SMDVL	AVBL	RIMR
SMDVR	AVBL	RIMR
RMFL	AVBL	RIMR
RMFR	AVBL	RIMR
SMDDL	AVBL	RIMR
SMDDR	AVBL	RIMR
RIGR	AVBL	RIMR
AVBR	AVBL	ADAL
AVER	AVBL	ADAL
AVBR	AVBL	ADAR
AVEL	AVBL	ADAR
SMDDR	AVBL	ADAR
AVBR	AVBL	AQR
AVDR	AVBL	AQR
RIAL	AVBL	AQR
RIAR	AVBL	AQR
RIR	AVBL	AQR
RIGR	AVBL	AQR
AVBR	AVBL	AVFL
AIAL	AVBL	AVFL
AVFR	AVBL	AVFL
BDUL	AVBL	AVFL
AVDL	AVBL	FLPL
AVDR	AVBL	FLPL
AVEL	AVBL	FLPL
AVER	AVBL	FLPL
RMFL	AVBL	FLPL
ADER	AVBL	FLPL
DVA	AVBL	FLPL
AVBR	AVBL	FLPR
AVDL	AVBL	FLPR
AVDR	AVBL	FLPR
[truncated: 1,113 more rows]
