# Supplementary material for: Search for computational modules in the C. elegans brain
Source: BMC Biol. 2004 Dec 2;2:25. doi: 10.1186/1741-7007-2-25 (PMC539283; doi:10.1186/1741-7007-2-25)
Supplement: Additional File 3 — Zip file containing files mentioned in Additional file 2 [file 1741-7007-2-25-S3.zip › nList_M2sS_i05.csv]

BAGL	AINR	AIZR
BAGL	AINR	RIH
BAGL	AINR	AQR
BAGL	AINR	DVB
BAGL	AIZR	RIBL
BAGL	AIZR	AQR
BAGL	AIZR	DVB
AVAR	ADLL	BAGL
AVAR	ADLR	BAGL
AVAR	ASHL	BAGL
AVAR	ASHR	BAGL
AVAR	AUAR	BAGL
AVAR	RICL	BAGL
AVAR	RICR	BAGL
AVAR	RIML	BAGL
AVAR	SAAVR	BAGL
AVAR	SAADR	BAGL
AVAR	SMBDR	BAGL
AVAR	ADAL	BAGL
AVAR	ADAR	BAGL
AVAR	ADEL	BAGL
AVAR	ADER	BAGL
AVAR	FLPL	BAGL
AVAR	FLPR	BAGL
AVAR	SDQL	BAGL
AVAR	PVPL	BAGL
AVAR	PVPR	BAGL
AVAR	DVA	BAGL
AVAR	DVC	BAGL
AVAR	PVCL	BAGL
AVAR	PVCR	BAGL
AVER	CEPVL	BAGL
AVER	CEPVR	BAGL
AVER	IL2DR	BAGL
AVER	OLLL	BAGL
AVER	URYDL	BAGL
AVER	URYVL	BAGL
AVER	ALA	BAGL
AVER	CEPDL	BAGL
AVER	URXR	BAGL
AVER	AIZL	BAGL
AVER	ASHR	BAGL
AVER	AUAR	BAGL
AVER	AVHR	BAGL
AVER	AVKL	BAGL
AVER	AVKR	BAGL
AVER	RIS	BAGL
AVER	ADAL	BAGL
AVER	ADER	BAGL
AVER	FLPL	BAGL
AVER	RIGL	BAGL
AVER	RMGR	BAGL
AVER	DVA	BAGL
AVER	DVC	BAGL
AVER	PVCL	BAGL
AVER	PVCR	BAGL
RIAR	IL2VR	BAGL
RIAR	URXR	BAGL
RIAR	ADFR	BAGL
RIAR	ASEL	BAGL
RIAR	ASHR	BAGL
RIAR	AUAR	BAGL
RIAR	RIR	BAGL
RIAR	RIFR	BAGL
BAGL	RIBL	AQR
BAGL	RIBL	DVB
BAGL	RIH	AQR
BAGL	RIH	DVB
BAGL	AQR	DVB
BAGR	IL2VL	AINL
BAGR	IL2VL	AINR
BAGR	IL2VL	AWCL
BAGR	IL2VL	RIR
BAGR	IL2VL	DVB
OLQVL	CEPVL	BAGR
OLQVL	RIPL	BAGR
AFDL	AWAL	BAGR
BAGR	AINL	AINR
BAGR	AINL	AWCL
BAGR	AINL	RIR
BAGR	AINL	DVB
BAGR	AINR	AWCL
BAGR	AINR	RIR
BAGR	AINR	DVB
AUAL	ADFL	BAGR
AUAL	DVA	BAGR
AVAL	ALA	BAGR
AVAL	AIBR	BAGR
AVAL	ASHL	BAGR
AVAL	AVJR	BAGR
AVAL	RICL	BAGR
AVAL	RICR	BAGR
AVAL	RIMR	BAGR
AVAL	SAAVL	BAGR
AVAL	SAADL	BAGR
AVAL	ADAL	BAGR
AVAL	ADAR	BAGR
AVAL	FLPL	BAGR
AVAL	FLPR	BAGR
AVAL	SDQL	BAGR
AVAL	SDQR	BAGR
AVAL	PVPL	BAGR
AVAL	PVPR	BAGR
AVAL	DVA	BAGR
AVAL	DVC	BAGR
AVAL	PVCR	BAGR
AVEL	CEPVR	BAGR
AVEL	OLLR	BAGR
AVEL	URYDR	BAGR
AVEL	URYVR	BAGR
AVEL	ALA	BAGR
AVEL	CEPDR	BAGR
AVEL	URXL	BAGR
AVEL	AIBL	BAGR
AVEL	AIZR	BAGR
AVEL	ASHL	BAGR
AVEL	RIBR	BAGR
AVEL	RICL	BAGR
AVEL	RIMR	BAGR
AVEL	AIML	BAGR
AVEL	AVKL	BAGR
AVEL	RIS	BAGR
AVEL	ADAR	BAGR
AVEL	ADEL	BAGR
AVEL	FLPL	BAGR
AVEL	FLPR	BAGR
AVEL	RMGL	BAGR
AVEL	BDUL	BAGR
AVEL	DVA	BAGR
AVEL	DVC	BAGR
AVEL	PVCL	BAGR
AVEL	PVCR	BAGR
BAGR	AWCL	RIR
BAGR	AWCL	DVB
RIAL	URXL	BAGR
RIAL	ADFL	BAGR
RIAL	AIZL	BAGR
RIAL	ASER	BAGR
RIAL	ASHL	BAGR
RIAL	AWBL	BAGR
RIAL	RIH	BAGR
AIYL	ADFL	BAGR
AIYL	ASIL	BAGR
AIYL	AWAL	BAGR
AIYL	AWCR	BAGR
BAGR	RIR	DVB
RIGL	URXL	BAGR
RIGL	ADFL	BAGR
RIGL	AVAR	BAGR
RIGL	RIML	BAGR
RIGL	ADEL	BAGR
RIGL	ADER	BAGR
RIGL	FLPR	BAGR
RIGL	PVPL	BAGR
RIGL	DVC	BAGR
IL1VL	IL2VL	CEPVL
OLQVL	IL2VL	CEPVL
OLQVL	RIPL	CEPVL
URAVL	IL2VL	CEPVL
CEPVL	AINR	SMDVR
CEPVL	AINR	RIH
CEPVL	AINR	RIS
CEPVL	AINR	ALML
CEPVL	AINR	PVR
AVER	CEPVR	CEPVL
AVER	IL2DR	CEPVL
AVER	URYDL	CEPVL
AVER	ALA	CEPVL
AVER	CEPDL	CEPVL
AVER	URXR	CEPVL
AVER	AIZL	CEPVL
AVER	AIZR	CEPVL
AVER	ASHR	CEPVL
AVER	AUAR	CEPVL
AVER	AVHR	CEPVL
AVER	RIBR	CEPVL
AVER	AVKL	CEPVL
AVER	AVKR	CEPVL
AVER	ADAL	CEPVL
AVER	ADER	CEPVL
AVER	FLPL	CEPVL
AVER	RIGL	CEPVL
AVER	RIGR	CEPVL
AVER	RMGR	CEPVL
AVER	DVA	CEPVL
AVER	DVC	CEPVL
AVER	PVCL	CEPVL
AVER	PVCR	CEPVL
RIBL	IL2DL	CEPVL
RIBL	CEPDL	CEPVL
RIBL	AINL	CEPVL
RIBL	AWBL	CEPVL
RIBL	RIML	CEPVL
RIBL	RIMR	CEPVL
RIBL	AIYL	CEPVL
RIBL	RIGL	CEPVL
RIBL	DVC	CEPVL
RICL	OLQDR	CEPVL
RICL	OLQVR	CEPVL
RICL	CEPDL	CEPVL
RICL	CEPDR	CEPVL
RICL	URXL	CEPVL
RICL	URXR	CEPVL
RICL	AVHR	CEPVL
CEPVL	SMDVR	RIH
CEPVL	SMDVR	ALML
CEPVL	SMDVR	PVR
CEPVL	RIH	RIS
CEPVL	RIH	ALML
CEPVL	RIH	PVR
CEPVL	RIS	ALML
CEPVL	RIS	PVR
RMDDL	IL1L	CEPVL
RMDDL	IL1R	CEPVL
RMDDL	OLQDR	CEPVL
RMDDL	URADR	CEPVL
RMDDL	URYDR	CEPVL
RMDDL	RIAL	CEPVL
RMDDL	RIAR	CEPVL
RMDDL	RIVR	CEPVL
RMDDL	RMDR	CEPVL
RMDDL	ADER	CEPVL
RMHL	CEPVR	CEPVL
RMHL	IL1R	CEPVL
RMHL	URBR	CEPVL
RMHL	CEPDR	CEPVL
RMHL	RMDL	CEPVL
RMHL	ADER	CEPVL
RMHR	CEPVR	CEPVL
RMHR	IL2DR	CEPVL
RMHR	URBR	CEPVL
RMHR	CEPDL	CEPVL
RMHR	CEPDR	CEPVL
RMHR	RMDR	CEPVL
RMHR	RMGL	CEPVL
IL1VR	URYVR	CEPVR
CEPVR	IL2VR	AINL
CEPVR	IL2VR	RIS
CEPVR	IL2VR	ALMR
RIPR	IL1DR	CEPVR
RIPR	IL2DR	CEPVR
RIPR	URADR	CEPVR
RIPR	CEPDR	CEPVR
RIPR	RIH	CEPVR
RIPR	ADAR	CEPVR
CEPVR	AINL	RIAR
CEPVR	AINL	RIS
CEPVR	AINL	ALMR
AVEL	URYDR	CEPVR
AVEL	URYVR	CEPVR
AVEL	ALA	CEPVR
AVEL	CEPDR	CEPVR
AVEL	URXL	CEPVR
AVEL	AIBL	CEPVR
AVEL	AIZR	CEPVR
AVEL	ASHL	CEPVR
AVEL	AUAL	CEPVR
AVEL	RIBL	CEPVR
AVEL	RIMR	CEPVR
AVEL	AIML	CEPVR
AVEL	AVKL	CEPVR
AVEL	ADAR	CEPVR
AVEL	ADEL	CEPVR
AVEL	FLPL	CEPVR
AVEL	FLPR	CEPVR
AVEL	RMGL	CEPVR
AVEL	BDUL	CEPVR
AVEL	DVA	CEPVR
AVEL	DVC	CEPVR
AVEL	PVCL	CEPVR
AVEL	PVCR	CEPVR
AVER	IL2DR	CEPVR
AVER	OLLL	CEPVR
AVER	URYDL	CEPVR
AVER	URYVL	CEPVR
AVER	ALA	CEPVR
AVER	CEPDL	CEPVR
AVER	URXR	CEPVR
AVER	AIZL	CEPVR
AVER	AIZR	CEPVR
AVER	ASHR	CEPVR
AVER	AUAR	CEPVR
AVER	AVHR	CEPVR
AVER	RIBL	CEPVR
AVER	AVKL	CEPVR
AVER	AVKR	CEPVR
AVER	ADAL	CEPVR
AVER	ADER	CEPVR
AVER	FLPL	CEPVR
AVER	RIGL	CEPVR
AVER	RIGR	CEPVR
AVER	DVA	CEPVR
AVER	DVC	CEPVR
AVER	PVCL	CEPVR
AVER	PVCR	CEPVR
CEPVR	RIAR	RIS
CEPVR	RIAR	ALMR
RIBR	AINR	CEPVR
RIBR	AIZR	CEPVR
RIBR	AIYR	CEPVR
RIBR	RIH	CEPVR
RIBR	RIGR	CEPVR
RIBR	DVA	CEPVR
RIBR	DVC	CEPVR
RICR	OLQDL	CEPVR
RICR	URBL	CEPVR
RICR	CEPDL	CEPVR
RICR	CEPDR	CEPVR
RICR	RID	CEPVR
RICR	URXL	CEPVR
RICR	URXR	CEPVR
RICR	SIBDR	CEPVR
RICR	RMGL	CEPVR
RICR	ALML	CEPVR
RICR	DVA	CEPVR
CEPVR	RIS	ALMR
RMDDR	IL1R	CEPVR
RMDDR	OLQDL	CEPVR
RMDDR	URYDL	CEPVR
RMDDR	URYVR	CEPVR
RMDDR	RIAL	CEPVR
RMDDR	RIVL	CEPVR
RMDDR	SMBDR	CEPVR
RMFL	CEPDR	CEPVR
RMFL	RIMR	CEPVR
RMFL	SAAVR	CEPVR
RMFL	FLPL	CEPVR
RMFL	DVB	CEPVR
RMFL	DVC	CEPVR
RMHL	IL1R	CEPVR
RMHL	URBR	CEPVR
RMHL	CEPDR	CEPVR
RMHL	RMDL	CEPVR
RMHL	ADER	CEPVR
RMHR	IL2DR	CEPVR
RMHR	URBL	CEPVR
RMHR	URBR	CEPVR
RMHR	CEPDL	CEPVR
RMHR	CEPDR	CEPVR
RMHR	RMDR	CEPVR
RMHR	RMGL	CEPVR
PVR	ADEL	CEPVR
PVR	ADER	CEPVR
PVR	ALML	CEPVR
PVR	DVA	CEPVR
IL1DL	IL2DL	CEPDL
RIPL	IL1VL	IL1DL
RIPL	IL2VL	IL1DL
RIPL	URADL	IL1DL
RIPL	URAVL	IL1DL
RIPL	RIH	IL1DL
RIPL	ADAL	IL1DL
RMDVL	IL1L	IL1DL
RMDVL	IL1R	IL1DL
RMDVL	OLLL	IL1DL
RMDVL	OLQVR	IL1DL
RMDVL	RMED	IL1DL
RMDVL	URADL	IL1DL
RMDVL	URAVR	IL1DL
RMDVL	URYDL	IL1DL
RMDVL	URYVR	IL1DL
RMDVL	RIAL	IL1DL
RMDVL	RIAR	IL1DL
RMDVL	RIVL	IL1DL
RMDVL	RMGL	IL1DL
IL1DR	IL2DR	OLLR
IL1DR	IL2DR	CEPDR
RIPR	IL1VR	IL1DR
RIPR	IL2VR	IL1DR
RIPR	URADR	IL1DR
RIPR	URAVR	IL1DR
RIPR	RIH	IL1DR
RIPR	ADAR	IL1DR
RMDVR	IL1L	IL1DR
RMDVR	IL1R	IL1DR
RMDVR	IL2R	IL1DR
RMDVR	OLQVL	IL1DR
RMDVR	URYDR	IL1DR
RMDVR	URYVL	IL1DR
RMDVR	RIAL	IL1DR
RMDVR	RIAR	IL1DR
RMDVR	RIVR	IL1DR
RMDVR	RMDL	IL1DR
RMDVR	RMGR	IL1DR
IL1L	IL2L	URAVL
IL1L	IL2L	URBL
IL1L	IL2L	CEPDL
IL1L	OLLL	URAVL
RMEL	IL2DR	IL1L
RMEL	IL2VR	IL1L
RMEL	URAVR	IL1L
IL1L	URAVL	URBL
IL1L	URAVL	CEPDL
RMDVL	IL1R	IL1L
RMDVL	OLQVR	IL1L
RMDVL	RMED	IL1L
RMDVL	URADL	IL1L
RMDVL	URAVR	IL1L
RMDVL	URYDL	IL1L
RMDVL	URYVR	IL1L
RMDVL	RIAL	IL1L
RMDVL	RIAR	IL1L
RMDVL	RIVL	IL1L
RMDVL	RMGL	IL1L
RMDVR	IL1R	IL1L
RMDVR	IL2R	IL1L
RMDVR	OLLR	IL1L
RMDVR	OLQVL	IL1L
RMDVR	URYDR	IL1L
RMDVR	URYVL	IL1L
RMDVR	CEPDR	IL1L
RMDVR	RIAL	IL1L
RMDVR	RIAR	IL1L
RMDVR	RIVR	IL1L
RMDVR	RMDL	IL1L
RMDVR	RMGR	IL1L
RMDDL	IL1R	IL1L
RMDDL	IL1VL	IL1L
RMDDL	OLQDR	IL1L
RMDDL	URADR	IL1L
RMDDL	URYDR	IL1L
RMDDL	URYVL	IL1L
RMDDL	RIAL	IL1L
RMDDL	RIAR	IL1L
RMDDL	RIVR	IL1L
RMDDL	ADER	IL1L
RMFR	RIML	IL1L
RMFR	RIMR	IL1L
RMFR	RIVL	IL1L
RMFR	SAAVL	IL1L
RMFR	RIS	IL1L
RMFR	RMHR	IL1L
RMFR	RIGR	IL1L
RMFR	DVB	IL1L
RMFR	DVC	IL1L
IL1R	IL2DR	IL2R
IL1R	IL2DR	OLLR
IL1R	IL2DR	URBR
IL1R	IL2R	OLLR
IL1R	IL2R	URBR
IL1R	OLLR	URBR
RMER	IL1VL	IL1R
RMER	IL2VL	IL1R
RMER	IL2VR	IL1R
RMER	URAVL	IL1R
RMER	URAVR	IL1R
RMDR	OLLL	IL1R
RMDR	RIML	IL1R
RMDR	RIMR	IL1R
RMDR	RIVR	IL1R
RMDR	RIS	IL1R
RMDR	RMFL	IL1R
RMDR	ADEL	IL1R
RMDR	ADER	IL1R
RMDR	RMGL	IL1R
RMDR	RMGR	IL1R
RMDVL	OLLL	IL1R
RMDVL	OLQVR	IL1R
RMDVL	RMED	IL1R
RMDVL	URADL	IL1R
RMDVL	URAVR	IL1R
RMDVL	URYDL	IL1R
RMDVL	URYVR	IL1R
RMDVL	CEPDL	IL1R
RMDVL	RIAL	IL1R
RMDVL	RIAR	IL1R
RMDVL	RIVL	IL1R
RMDVL	RMGL	IL1R
RMDVR	OLQVL	IL1R
RMDVR	URYDR	IL1R
RMDVR	URYVL	IL1R
RMDVR	CEPDR	IL1R
RMDVR	RIAL	IL1R
RMDVR	RIAR	IL1R
RMDVR	RIVR	IL1R
RMDVR	RMGR	IL1R
RMDDL	IL1VL	IL1R
RMDDL	OLLL	IL1R
RMDDL	OLQDR	IL1R
RMDDL	URADR	IL1R
RMDDL	URYDR	IL1R
RMDDL	URYVL	IL1R
RMDDL	RIAL	IL1R
RMDDL	RIAR	IL1R
RMDDL	RIVR	IL1R
RMDDL	ADER	IL1R
RMDDR	IL1VR	IL1R
RMDDR	OLQDL	IL1R
RMDDR	URYDL	IL1R
RMDDR	URYVR	IL1R
RMDDR	RIAL	IL1R
RMDDR	RIAR	IL1R
RMDDR	RIVL	IL1R
RMDDR	SMBDR	IL1R
RMHL	CEPDR	IL1R
RMHL	ADER	IL1R
IL1VL	IL2VL	URYVL
RIPL	IL2DL	IL1VL
RIPL	URADL	IL1VL
RIPL	URAVL	IL1VL
RIPL	RIH	IL1VL
RIPL	ADAL	IL1VL
RMER	IL2VR	IL1VL
RMER	OLLR	IL1VL
RMER	URAVL	IL1VL
RMER	URAVR	IL1VL
RMER	RMDL	IL1VL
RMDDL	OLLL	IL1VL
RMDDL	OLQDR	IL1VL
RMDDL	URADR	IL1VL
RMDDL	URYDR	IL1VL
RMDDL	RIAL	IL1VL
RMDDL	RIAR	IL1VL
RMDDL	RIVR	IL1VL
RMDDL	RMDR	IL1VL
RMDDL	ADER	IL1VL
IL1VR	IL2VR	URYVR
RIPR	IL2DR	IL1VR
RIPR	URADR	IL1VR
RIPR	CEPDR	IL1VR
RIPR	RIH	IL1VR
RIPR	ADAR	IL1VR
IL1VR	URAVR	URYVR
RMDDR	OLLR	IL1VR
RMDDR	OLQDL	IL1VR
RMDDR	URYDL	IL1VR
RMDDR	RIAL	IL1VR
RMDDR	RIAR	IL1VR
RMDDR	RIVL	IL1VR
RMDDR	SMBDR	IL1VR
RIPL	IL2VL	IL2DL
RIPL	URAVL	IL2DL
RIPL	RIH	IL2DL
RIPL	ADAL	IL2DL
RIPL	PVR	IL2DL
URADL	CEPDL	IL2DL
RIBL	OLLL	IL2DL
RIBL	CEPDL	IL2DL
RIBL	AINL	IL2DL
RIBL	AINR	IL2DL
RIBL	AWBL	IL2DL
RIBL	RIML	IL2DL
RIBL	RIMR	IL2DL
RIBL	AIYL	IL2DL
RIBL	RIGL	IL2DL
RIBL	DVC	IL2DL
OLQDR	CEPDR	IL2DR
OLQDR	RIH	IL2DR
RIPR	IL2VR	IL2DR
RIPR	URAVR	IL2DR
RIPR	CEPDR	IL2DR
RIPR	RIH	IL2DR
RIPR	ADAR	IL2DR
RIPR	PVR	IL2DR
RMEL	IL2VR	IL2DR
RMEL	OLLL	IL2DR
RMEL	URAVR	IL2DR
RMEL	URBL	IL2DR
URADR	CEPDR	IL2DR
URADR	RIFR	IL2DR
URXR	IL2VR	IL2DR
URXR	URBR	IL2DR
URXR	ADFR	IL2DR
URXR	AVHL	IL2DR
URXR	AIMR	IL2DR
URXR	RIR	IL2DR
URXR	RMGR	IL2DR
URXR	DVA	IL2DR
AVER	OLLL	IL2DR
AVER	URYDL	IL2DR
AVER	URYVL	IL2DR
AVER	ALA	IL2DR
AVER	CEPDL	IL2DR
AVER	AIZL	IL2DR
AVER	AIZR	IL2DR
AVER	ASHR	IL2DR
AVER	AUAR	IL2DR
AVER	AVHR	IL2DR
AVER	RIBL	IL2DR
AVER	RIBR	IL2DR
AVER	AVKL	IL2DR
AVER	AVKR	IL2DR
AVER	RIS	IL2DR
AVER	ADAL	IL2DR
AVER	ADER	IL2DR
AVER	FLPL	IL2DR
AVER	RIGL	IL2DR
AVER	RIGR	IL2DR
AVER	RMGR	IL2DR
AVER	DVA	IL2DR
AVER	DVC	IL2DR
AVER	PVCL	IL2DR
AVER	PVCR	IL2DR
RMHR	URBL	IL2DR
RMHR	URBR	IL2DR
RMHR	CEPDL	IL2DR
RMHR	CEPDR	IL2DR
RMHR	RMDR	IL2DR
RMHR	RMGL	IL2DR
OLQDL	CEPDL	IL2L
RIH	IL2VL	IL2L
RIH	AVHL	IL2L
RIH	DVA	IL2L
RMED	IL2VR	IL2R
RMED	OLLL	IL2R
RMED	SMBDL	IL2R
RMED	SMBDR	IL2R
RMED	DVB	IL2R
RMDVR	OLLR	IL2R
RMDVR	OLQVL	IL2R
RMDVR	URYDR	IL2R
RMDVR	URYVL	IL2R
RMDVR	CEPDR	IL2R
RMDVR	RIAL	IL2R
RMDVR	RIAR	IL2R
RMDVR	RIVR	IL2R
RMDVR	RMGR	IL2R
RIPL	URADL	IL2VL
RIPL	ADAL	IL2VL
RIPL	PVR	IL2VL
RMER	IL2VR	IL2VL
RMER	OLLR	IL2VL
RMER	URAVR	IL2VL
RMER	RMDL	IL2VL
RMEV	URYVR	IL2VL
RMEV	RIVR	IL2VL
RMEV	RMDDR	IL2VL
RMEV	SMBVL	IL2VL
RMEV	SMBVR	IL2VL
RMEV	VB1	IL2VL
RMEV	DVA	IL2VL
RMEV	DVB	IL2VL
RIAL	URXL	IL2VL
RIAL	ADFL	IL2VL
RIAL	AIZL	IL2VL
RIAL	ASER	IL2VL
RIAL	ASHL	IL2VL
RIAL	AUAL	IL2VL
RIAL	AWBL	IL2VL
RIAL	RIBL	IL2VL
RIAL	AIYL	IL2VL
RIAL	RIR	IL2VL
RIAL	AQR	IL2VL
RIH	AVHL	IL2VL
RIH	DVA	IL2VL
RIPR	URADR	IL2VR
RIPR	CEPDR	IL2VR
RIPR	ADAR	IL2VR
RIPR	PVR	IL2VR
RMED	OLLL	IL2VR
RMED	SMBDL	IL2VR
RMED	SMBDR	IL2VR
RMED	DVB	IL2VR
RMEL	OLLL	IL2VR
RMEL	URBL	IL2VR
RMER	OLLR	IL2VR
RMER	URAVL	IL2VR
RMER	RMDL	IL2VR
URXR	URBR	IL2VR
URXR	ADFR	IL2VR
URXR	AVHL	IL2VR
URXR	AIMR	IL2VR
URXR	RIR	IL2VR
URXR	RMGR	IL2VR
URXR	DVA	IL2VR
RIAR	ADFR	IL2VR
RIAR	AIZR	IL2VR
RIAR	ASEL	IL2VR
RIAR	ASHR	IL2VR
RIAR	AUAR	IL2VR
RIAR	AWCL	IL2VR
RIAR	RIBR	IL2VR
RIAR	AIYR	IL2VR
RIAR	RIR	IL2VR
RIAR	AQR	IL2VR
RIAR	RIFR	IL2VR
RMED	SMBDL	OLLL
RMED	SMBDR	OLLL
RMED	DVB	OLLL
RMEL	URAVR	OLLL
OLLL	URBL	RIS
OLLL	URBL	SAADR
OLLL	URBL	ADEL
AVER	URYDL	OLLL
AVER	URYVL	OLLL
AVER	ALA	OLLL
AVER	URXR	OLLL
AVER	AIZL	OLLL
AVER	AIZR	OLLL
AVER	ASHR	OLLL
AVER	AUAR	OLLL
AVER	AVHR	OLLL
AVER	RIBR	OLLL
AVER	AVKL	OLLL
AVER	AVKR	OLLL
AVER	ADAL	OLLL
AVER	ADER	OLLL
AVER	FLPL	OLLL
AVER	RIGL	OLLL
AVER	RIGR	OLLL
AVER	RMGR	OLLL
AVER	DVA	OLLL
AVER	DVC	OLLL
AVER	PVCL	OLLL
AVER	PVCR	OLLL
RIBL	AINL	OLLL
RIBL	AINR	OLLL
RIBL	AWBL	OLLL
RIBL	RIML	OLLL
RIBL	RIMR	OLLL
RIBL	AIYL	OLLL
RIBL	RIGL	OLLL
RIBL	DVC	OLLL
RMDR	RIML	OLLL
RMDR	RIMR	OLLL
RMDR	RIVR	OLLL
RMDR	RMFL	OLLL
RMDR	RMHL	OLLL
RMDR	ADER	OLLL
RMDR	RMGL	OLLL
RMDR	RMGR	OLLL
RMDVL	OLQVR	OLLL
RMDVL	URADL	OLLL
RMDVL	URAVR	OLLL
RMDVL	URYDL	OLLL
RMDVL	URYVR	OLLL
RMDVL	RIAL	OLLL
RMDVL	RIAR	OLLL
RMDVL	RIVL	OLLL
RMDVL	RMGL	OLLL
SMDVR	RMEV	OLLL
SMDVR	URYVL	OLLL
SMDVR	RICL	OLLL
SMDVR	RICR	OLLL
SMDVR	RIML	OLLL
SMDVR	RIMR	OLLL
SMDVR	RIVR	OLLL
SMDVR	AVKR	OLLL
SMDVR	ALNL	OLLL
OLLL	RIS	SAADR
OLLL	RIS	ADEL
RMDDL	OLQDR	OLLL
RMDDL	URADR	OLLL
RMDDL	URYDR	OLLL
RMDDL	URYVL	OLLL
RMDDL	RIAL	OLLL
RMDDL	RIAR	OLLL
RMDDL	RIVR	OLLL
RMDDL	ADER	OLLL
OLLL	SAADR	ADEL
SMDDR	URYDL	OLLL
SMDDR	AIBL	OLLL
SMDDR	RIBR	OLLL
SMDDR	RICL	OLLL
SMDDR	RICR	OLLL
SMDDR	RIML	OLLL
SMDDR	RIMR	OLLL
SMDDR	RIVL	OLLL
SMDDR	ADAR	OLLL
RMER	URAVL	OLLR
RMER	URAVR	OLLR
OLLR	URYVR	CEPDR
OLLR	URYVR	SAADL
OLLR	CEPDR	SAADL
AVEL	URYDR	OLLR
AVEL	ALA	OLLR
AVEL	URXL	OLLR
AVEL	AIBL	OLLR
AVEL	AIZR	OLLR
AVEL	ASHL	OLLR
AVEL	AUAL	OLLR
AVEL	RIBL	OLLR
AVEL	RICL	OLLR
AVEL	RIMR	OLLR
AVEL	AIML	OLLR
AVEL	AVKL	OLLR
AVEL	RIS	OLLR
AVEL	ADAR	OLLR
AVEL	ADEL	OLLR
AVEL	FLPL	OLLR
AVEL	FLPR	OLLR
AVEL	RMGL	OLLR
AVEL	BDUL	OLLR
AVEL	DVA	OLLR
AVEL	DVC	OLLR
AVEL	PVCL	OLLR
AVEL	PVCR	OLLR
RIBR	AINL	OLLR
RIBR	AINR	OLLR
RIBR	AIZR	OLLR
RIBR	AIYR	OLLR
RIBR	RIH	OLLR
RIBR	RIS	OLLR
RIBR	RIGR	OLLR
RIBR	DVA	OLLR
RIBR	DVC	OLLR
RMDL	RIMR	OLLR
RMDL	RIVL	OLLR
RMDL	RIS	OLLR
RMDL	RMFR	OLLR
RMDL	RMHR	OLLR
RMDL	ADEL	OLLR
RMDL	RMGL	OLLR
RMDVR	OLQVL	OLLR
RMDVR	URYDR	OLLR
RMDVR	URYVL	OLLR
RMDVR	RIAL	OLLR
RMDVR	RIAR	OLLR
RMDVR	RIVR	OLLR
RMDVR	RMGR	OLLR
SMDVL	RMEV	OLLR
SMDVL	AIBR	OLLR
SMDVL	RICL	OLLR
SMDVL	RICR	OLLR
SMDVL	RIML	OLLR
SMDVL	RIMR	OLLR
SMDVL	RIVL	OLLR
SMDVL	RIVR	OLLR
SMDVL	RIH	OLLR
SMDVL	RIS	OLLR
SMDVL	ALNR	OLLR
SMDVL	PLNR	OLLR
RMDDR	OLQDL	OLLR
RMDDR	URYDL	OLLR
RMDDR	RIAL	OLLR
RMDDR	RIAR	OLLR
RMDDR	RIVL	OLLR
RMDDR	SMBDR	OLLR
SMDDL	RMED	OLLR
SMDDL	URYDR	OLLR
SMDDL	AIBR	OLLR
SMDDL	RICL	OLLR
SMDDL	RICR	OLLR
SMDDL	RIML	OLLR
SMDDL	RIMR	OLLR
SMDDL	RIVR	OLLR
SMDDL	AVKL	OLLR
SMDDL	AVKR	OLLR
RICR	OLQVR	OLQDL
RICR	URBL	OLQDL
RICR	CEPDR	OLQDL
RICR	RID	OLQDL
RICR	URXL	OLQDL
RICR	URXR	OLQDL
RICR	SIBDR	OLQDL
RICR	RIS	OLQDL
RICR	RMGL	OLQDL
RICR	RMGR	OLQDL
RICR	ALML	OLQDL
RICR	DVA	OLQDL
RMDDR	URYDL	OLQDL
RMDDR	URYVR	OLQDL
RMDDR	RIAL	OLQDL
RMDDR	RIAR	OLQDL
RMDDR	RIVL	OLQDL
RMDDR	SMBDR	OLQDL
SIBVL	ADFL	OLQDL
SIBVL	RMGL	OLQDL
SIBVL	RMGR	OLQDL
SIBVL	PVPL	OLQDL
RICL	OLQVL	OLQDR
RICL	OLQVR	OLQDR
RICL	URBL	OLQDR
RICL	CEPDL	OLQDR
RICL	URXL	OLQDR
RICL	URXR	OLQDR
RICL	AVHR	OLQDR
RMDDL	URADR	OLQDR
RMDDL	URYDR	OLQDR
RMDDL	URYVL	OLQDR
RMDDL	RIAL	OLQDR
RMDDL	RIAR	OLQDR
RMDDL	RIVR	OLQDR
RMDDL	RMDR	OLQDR
RMDDL	ADER	OLQDR
SIBVR	RMGR	OLQDR
SIBVR	PVCL	OLQDR
RICL	OLQVR	OLQVL
RICL	URBL	OLQVL
RICL	CEPDL	OLQVL
RICL	CEPDR	OLQVL
RICL	URXL	OLQVL
RICL	URXR	OLQVL
RICL	AVHR	OLQVL
RMDVR	URYDR	OLQVL
RMDVR	URYVL	OLQVL
RMDVR	CEPDR	OLQVL
RMDVR	RIAL	OLQVL
RMDVR	RIAR	OLQVL
RMDVR	RIVR	OLQVL
RMDVR	RMDL	OLQVL
RMDVR	RMGR	OLQVL
RICL	URBL	OLQVR
RICL	CEPDL	OLQVR
RICL	CEPDR	OLQVR
RICL	URXL	OLQVR
RICL	URXR	OLQVR
RICL	AVHR	OLQVR
RICR	URBL	OLQVR
RICR	CEPDL	OLQVR
RICR	CEPDR	OLQVR
RICR	RID	OLQVR
RICR	URXL	OLQVR
RICR	URXR	OLQVR
RICR	RIS	OLQVR
RICR	RMGL	OLQVR
RICR	RMGR	OLQVR
RICR	ALML	OLQVR
RICR	DVA	OLQVR
RMDVL	RMED	OLQVR
RMDVL	URADL	OLQVR
RMDVL	URAVR	OLQVR
RMDVL	URYDL	OLQVR
RMDVL	URYVR	OLQVR
RMDVL	CEPDL	OLQVR
RMDVL	RIAL	OLQVR
RMDVL	RIAR	OLQVR
RMDVL	RIVL	OLQVR
RMDVL	RMGL	OLQVR
SIBDR	URYVR	OLQVR
SIBDR	ADEL	OLQVR
RIPL	URADL	URAVL
RIPL	URADL	RIH
RIPL	URADL	ADAL
RIPL	URADL	PVR
RIPL	URAVL	RIH
RIPL	URAVL	ADAL
RIPL	URAVL	PVR
RIPL	RIH	ADAL
RIPL	RIH	PVR
RIPL	ADAL	PVR
RIPR	URADR	URAVR
RIPR	URADR	RIH
RIPR	URADR	ADAR
RIPR	URADR	PVR
RIPR	URAVR	CEPDR
RIPR	URAVR	RIH
RIPR	URAVR	ADAR
RIPR	URAVR	PVR
RIPR	CEPDR	ADAR
RIPR	CEPDR	PVR
AVBR	AIBL	RIPR
AVBR	AIBR	RIPR
AVBR	ASHL	RIPR
AVBR	ASHR	RIPR
AVBR	AVJL	RIPR
AVBR	RIBL	RIPR
AVBR	RIML	RIPR
AVBR	RIMR	RIPR
AVBR	ADAL	RIPR
AVBR	AQR	RIPR
AVBR	AVFL	RIPR
AVBR	AVFR	RIPR
AVBR	FLPR	RIPR
AVBR	RIFL	RIPR
AVBR	RIFR	RIPR
AVBR	RMGR	RIPR
AVBR	AVM	RIPR
AVBR	BDUR	RIPR
AVBR	SDQR	RIPR
AVBR	PVPL	RIPR
AVBR	PVPR	RIPR
AVBR	DVA	RIPR
AVBR	PVCL	RIPR
AVBR	PVCR	RIPR
RIPR	RIH	ADAR
RIPR	RIH	PVR
RIPR	ADAR	PVR
RMDVL	URADL	RMED
RMDVL	URAVR	RMED
RMDVL	URYDL	RMED
RMDVL	URYVR	RMED
RMDVL	CEPDL	RMED
RMDVL	RIAL	RMED
RMDVL	RIAR	RMED
RMDVL	RIVL	RMED
RMDVL	RMGL	RMED
RMED	SMBDL	SMBDR
RMED	SMBDL	DVB
RMED	SMBDR	DVB
SMDDL	URYDR	RMED
SMDDL	AIBR	RMED
SMDDL	RIBR	RMED
SMDDL	RICL	RMED
SMDDL	RICR	RMED
SMDDL	RIML	RMED
SMDDL	RIMR	RMED
SMDDL	RIVR	RMED
SMDDL	AVKL	RMED
SMDDL	AVKR	RMED
SMDDR	URYDL	RMED
SMDDR	AIBL	RMED
SMDDR	RIBR	RMED
SMDDR	RICL	RMED
SMDDR	RICR	RMED
SMDDR	RIML	RMED
SMDDR	RIMR	RMED
SMDDR	RIVL	RMED
SMDDR	RIS	RMED
SMDDR	ADAR	RMED
RMEL	URAVR	URBL
RMER	URAVL	URAVR
RMER	URAVL	RMDL
RMER	URAVR	RMDL
RMEV	URYVR	RIVR
RMEV	URYVR	SMBVL
RMEV	URYVR	SMBVR
RMEV	URYVR	VB1
RMEV	URYVR	DVA
RMEV	URYVR	DVB
RMEV	RIVR	RMDDR
RMEV	RIVR	SMBVL
RMEV	RIVR	SMBVR
RMEV	RIVR	VB1
RMEV	RIVR	DVA
RMEV	RIVR	DVB
SMDVL	AIBR	RMEV
SMDVL	RIBR	RMEV
SMDVL	RICL	RMEV
SMDVL	RICR	RMEV
SMDVL	RIML	RMEV
SMDVL	RIMR	RMEV
SMDVL	RIVL	RMEV
SMDVL	RIH	RMEV
SMDVL	RIS	RMEV
SMDVL	ALNR	RMEV
SMDVL	PLNR	RMEV
SMDVR	URYVL	RMEV
SMDVR	RIBL	RMEV
SMDVR	RICL	RMEV
SMDVR	RICR	RMEV
SMDVR	RIML	RMEV
SMDVR	RIMR	RMEV
SMDVR	RMDR	RMEV
SMDVR	AVKR	RMEV
SMDVR	RIS	RMEV
SMDVR	ALNL	RMEV
RMEV	RMDDR	SMBVL
RMEV	RMDDR	SMBVR
RMEV	RMDDR	VB1
RMEV	RMDDR	DVA
RMEV	RMDDR	DVB
RMEV	SMBVL	SMBVR
RMEV	SMBVL	VB1
RMEV	SMBVL	DVB
RMEV	SMBVR	VB1
RMEV	SMBVR	DVA
RMEV	VB1	DVA
RMEV	VB1	DVB
RMEV	DVA	DVB
URADL	CEPDL	BDUL
RMDVL	URAVR	URADL
RMDVL	URYDL	URADL
RMDVL	URYVR	URADL
RMDVL	RIAL	URADL
RMDVL	RIAR	URADL
RMDVL	RIVL	URADL
RMDVL	RMGL	URADL
URADR	CEPDR	RIFR
RMDDL	URYDR	URADR
RMDDL	URYVL	URADR
RMDDL	RIAL	URADR
RMDDL	RIAR	URADR
RMDDL	RIVR	URADR
RMDDL	RMDR	URADR
RMDDL	ADER	URADR
RMDVL	URYDL	URAVR
RMDVL	URYVR	URAVR
RMDVL	CEPDL	URAVR
RMDVL	RIAL	URAVR
RMDVL	RIAR	URAVR
RMDVL	RIVL	URAVR
RMDVL	RMGL	URAVR
URXL	RIR	URBL
URXL	RMHL	URBL
URXL	RMGL	URBL
RICL	CEPDR	URBL
RICL	URXR	URBL
RICL	AVHR	URBL
RICR	CEPDR	URBL
RICR	RID	URBL
RICR	URXR	URBL
RICR	SIBDR	URBL
RICR	RIS	URBL
RICR	RMGL	URBL
RICR	RMGR	URBL
RICR	ALML	URBL
RICR	DVA	URBL
RMHR	URBR	URBL
RMHR	CEPDR	URBL
RMHR	RMDR	URBL
RMHR	RMGL	URBL
SMBDR	AIZL	URBL
SMBDR	AIZR	URBL
SMBDR	AWBR	URBL
SMBDR	RIAL	URBL
SMBDR	SIBDR	URBL
SMBDR	AVKL	URBL
ADAL	ASHL	URBL
ADAL	RIFL	URBL
CEPDR	RIH	URBR
CEPDR	SMDDL	URBR
CEPDR	ADER	URBR
URXR	ADFR	URBR
URXR	AVHL	URBR
URXR	AIMR	URBR
URXR	RIR	URBR
URXR	RMGR	URBR
URXR	DVA	URBR
RMHL	RMDL	URBR
RMHL	ADER	URBR
RMHR	CEPDL	URBR
RMHR	RMDR	URBR
RMHR	RMGL	URBR
SMBDL	ADFL	URBR
SMBDL	AIZL	URBR
SMBDL	ALNR	URBR
URYDL	CEPDL	RIGL
URYDL	CEPDL	DVC
AVER	URYVL	URYDL
AVER	ALA	URYDL
AVER	URXR	URYDL
AVER	AIZL	URYDL
AVER	AIZR	URYDL
AVER	ASHR	URYDL
AVER	AUAR	URYDL
AVER	AVHR	URYDL
AVER	RIBR	URYDL
AVER	AVKL	URYDL
AVER	AVKR	URYDL
AVER	ADAL	URYDL
AVER	ADER	URYDL
AVER	FLPL	URYDL
AVER	RIGR	URYDL
AVER	RMGR	URYDL
AVER	DVA	URYDL
AVER	PVCL	URYDL
AVER	PVCR	URYDL
RMDVL	URYVR	URYDL
RMDVL	RIAL	URYDL
RMDVL	RIAR	URYDL
RMDVL	RIVL	URYDL
RMDVL	RMGL	URYDL
URYDL	RIS	RIGL
URYDL	RIS	DVC
RMDDR	URYVR	URYDL
RMDDR	RIAL	URYDL
RMDDR	RIAR	URYDL
RMDDR	RIVL	URYDL
RMDDR	SMBDR	URYDL
SMDDR	AIBL	URYDL
SMDDR	RIBR	URYDL
SMDDR	RICL	URYDL
SMDDR	RICR	URYDL
SMDDR	RIML	URYDL
SMDDR	RIMR	URYDL
SMDDR	RIVL	URYDL
SMDDR	ADAR	URYDL
AVEL	URYVR	URYDR
AVEL	ALA	URYDR
AVEL	URXL	URYDR
AVEL	AIBL	URYDR
AVEL	AIZR	URYDR
AVEL	ASHL	URYDR
AVEL	AUAL	URYDR
AVEL	RIBL	URYDR
AVEL	RIBR	URYDR
AVEL	RICL	URYDR
AVEL	RIMR	URYDR
AVEL	AIML	URYDR
AVEL	AVKL	URYDR
AVEL	RIS	URYDR
AVEL	ADAR	URYDR
AVEL	ADEL	URYDR
AVEL	FLPL	URYDR
AVEL	FLPR	URYDR
AVEL	RMGL	URYDR
AVEL	BDUL	URYDR
AVEL	DVA	URYDR
AVEL	DVC	URYDR
AVEL	PVCL	URYDR
AVEL	PVCR	URYDR
RMDVR	URYVL	URYDR
RMDVR	RIAL	URYDR
RMDVR	RIAR	URYDR
RMDVR	RIVR	URYDR
RMDVR	RMDL	URYDR
RMDVR	RMGR	URYDR
RMDDL	URYVL	URYDR
RMDDL	RIAL	URYDR
RMDDL	RIAR	URYDR
RMDDL	RIVR	URYDR
RMDDL	RMDR	URYDR
RMDDL	ADER	URYDR
SMDDL	AIBR	URYDR
SMDDL	RIBR	URYDR
SMDDL	RICL	URYDR
SMDDL	RICR	URYDR
SMDDL	RIML	URYDR
SMDDL	RIMR	URYDR
SMDDL	RIVR	URYDR
SMDDL	AVKL	URYDR
SMDDL	AVKR	URYDR
AVER	ALA	URYVL
AVER	CEPDL	URYVL
AVER	URXR	URYVL
AVER	AIZL	URYVL
AVER	AIZR	URYVL
AVER	ASHR	URYVL
AVER	AUAR	URYVL
AVER	AVHR	URYVL
AVER	RIBR	URYVL
AVER	AVKL	URYVL
AVER	AVKR	URYVL
AVER	RIS	URYVL
AVER	ADAL	URYVL
AVER	ADER	URYVL
AVER	FLPL	URYVL
AVER	RIGL	URYVL
AVER	RIGR	URYVL
AVER	RMGR	URYVL
AVER	DVA	URYVL
AVER	DVC	URYVL
AVER	PVCL	URYVL
AVER	PVCR	URYVL
RMDVR	CEPDR	URYVL
RMDVR	RIAL	URYVL
RMDVR	RIAR	URYVL
RMDVR	RIVR	URYVL
RMDVR	RMDL	URYVL
RMDVR	RMGR	URYVL
SMDVR	RICL	URYVL
SMDVR	RICR	URYVL
SMDVR	RIML	URYVL
SMDVR	RIMR	URYVL
SMDVR	RIVR	URYVL
SMDVR	RMDR	URYVL
SMDVR	AVKR	URYVL
SMDVR	RIS	URYVL
SMDVR	ALNL	URYVL
RMDDL	RIAL	URYVL
RMDDL	RIAR	URYVL
RMDDL	RIVR	URYVL
RMDDL	RMDR	URYVL
RMDDL	ADER	URYVL
AVBL	AIBL	URYVR
AVBL	ASHL	URYVR
AVBL	ASHR	URYVR
AVBL	AVJL	URYVR
AVBL	AVJR	URYVR
AVBL	RIML	URYVR
AVBL	RIMR	URYVR
AVBL	ADAL	URYVR
AVBL	ADAR	URYVR
AVBL	AQR	URYVR
AVBL	AVFL	URYVR
AVBL	FLPL	URYVR
AVBL	FLPR	URYVR
AVBL	RIFL	URYVR
AVBL	RIFR	URYVR
AVBL	AVM	URYVR
AVBL	SDQR	URYVR
AVBL	PVPL	URYVR
AVBL	PVPR	URYVR
AVBL	PVCL	URYVR
AVBL	PVCR	URYVR
AVBL	PVQL	URYVR
AVBL	PVR	URYVR
AVEL	ALA	URYVR
AVEL	CEPDR	URYVR
AVEL	URXL	URYVR
AVEL	AIBL	URYVR
AVEL	AIZR	URYVR
AVEL	ASHL	URYVR
AVEL	AUAL	URYVR
AVEL	RIBL	URYVR
AVEL	RICL	URYVR
AVEL	RIMR	URYVR
AVEL	AIML	URYVR
AVEL	AVKL	URYVR
AVEL	RIS	URYVR
AVEL	ADAR	URYVR
AVEL	ADEL	URYVR
AVEL	FLPL	URYVR
AVEL	FLPR	URYVR
AVEL	RMGL	URYVR
AVEL	BDUL	URYVR
AVEL	DVA	URYVR
AVEL	DVC	URYVR
AVEL	PVCL	URYVR
AVEL	PVCR	URYVR
RMDVL	CEPDL	URYVR
RMDVL	RIAL	URYVR
RMDVL	RIAR	URYVR
RMDVL	RIVL	URYVR
RMDVL	RMGL	URYVR
SIBDR	ADEL	URYVR
SMDVL	AIBR	URYVR
SMDVL	RICL	URYVR
SMDVL	RICR	URYVR
SMDVL	RIML	URYVR
SMDVL	RIMR	URYVR
SMDVL	RIVL	URYVR
SMDVL	RIVR	URYVR
SMDVL	RIS	URYVR
SMDVL	ALNR	URYVR
SMDVL	PLNR	URYVR
RMDDR	RIAL	URYVR
RMDDR	RIAR	URYVR
RMDDR	RIVL	URYVR
RMDDR	SMBDR	URYVR
AVAL	AIBR	ALA
AVAL	ASHL	ALA
AVAL	AUAL	ALA
AVAL	AVJR	ALA
AVAL	RIBL	ALA
AVAL	RICL	ALA
AVAL	RICR	ALA
AVAL	RIMR	ALA
AVAL	SAAVL	ALA
AVAL	SAADL	ALA
AVAL	ADAL	ALA
AVAL	ADAR	ALA
AVAL	AQR	ALA
AVAL	FLPL	ALA
AVAL	FLPR	ALA
AVAL	SDQL	ALA
AVAL	SDQR	ALA
AVAL	PVPL	ALA
AVAL	PVPR	ALA
AVAL	DVA	ALA
AVAL	DVC	ALA
AVAL	PVCR	ALA
AVEL	CEPDR	ALA
AVEL	URXL	ALA
AVEL	AIBL	ALA
AVEL	AIZR	ALA
AVEL	ASHL	ALA
AVEL	AUAL	ALA
AVEL	RIBL	ALA
AVEL	RIBR	ALA
AVEL	RICL	ALA
AVEL	RIMR	ALA
AVEL	AIML	ALA
AVEL	AVKL	ALA
AVEL	RIS	ALA
AVEL	ADAR	ALA
AVEL	ADEL	ALA
AVEL	FLPL	ALA
AVEL	FLPR	ALA
AVEL	RMGL	ALA
AVEL	BDUL	ALA
AVEL	DVA	ALA
AVEL	DVC	ALA
AVEL	PVCL	ALA
AVEL	PVCR	ALA
AVER	CEPDL	ALA
AVER	URXR	ALA
AVER	AIZL	ALA
AVER	AIZR	ALA
AVER	ASHR	ALA
AVER	AUAR	ALA
AVER	AVHR	ALA
AVER	RIBL	ALA
AVER	RIBR	ALA
AVER	AVKL	ALA
AVER	AVKR	ALA
AVER	RIS	ALA
AVER	ADAL	ALA
AVER	ADER	ALA
AVER	FLPL	ALA
AVER	RIGL	ALA
AVER	RIGR	ALA
AVER	RMGR	ALA
AVER	DVA	ALA
AVER	DVC	ALA
AVER	PVCL	ALA
AVER	PVCR	ALA
URXL	RIR	CEPDL
URXL	RMHL	CEPDL
AVER	URXR	CEPDL
AVER	AIZL	CEPDL
AVER	AIZR	CEPDL
AVER	ASHR	CEPDL
AVER	AUAR	CEPDL
AVER	AVHR	CEPDL
AVER	RIBR	CEPDL
AVER	AVKL	CEPDL
AVER	AVKR	CEPDL
AVER	ADAL	CEPDL
AVER	ADER	CEPDL
AVER	FLPL	CEPDL
AVER	RIGL	CEPDL
AVER	RIGR	CEPDL
AVER	RMGR	CEPDL
AVER	DVA	CEPDL
AVER	DVC	CEPDL
AVER	PVCL	CEPDL
AVER	PVCR	CEPDL
RIBL	AINL	CEPDL
RIBL	AINR	CEPDL
RIBL	AWBL	CEPDL
RIBL	RIML	CEPDL
RIBL	RIMR	CEPDL
RIBL	AIYL	CEPDL
RIBL	RIGL	CEPDL
RIBL	DVC	CEPDL
RICL	CEPDR	CEPDL
RICL	URXR	CEPDL
RICL	AVHR	CEPDL
RICR	CEPDR	CEPDL
RICR	RID	CEPDL
RICR	URXR	CEPDL
RICR	SIBDR	CEPDL
RICR	RMGR	CEPDL
RICR	DVA	CEPDL
RMDVL	RIAL	CEPDL
RMDVL	RIAR	CEPDL
RMDVL	RIVL	CEPDL
CEPDL	RIS	ALML
RMHR	CEPDR	CEPDL
RMHR	RMDR	CEPDL
SIADR	RIAR	CEPDL
SIADR	AVKL	CEPDL
CEPDL	SMDDR	ALML
RMGL	AVFR	CEPDL
RMGL	RIGL	CEPDL
AVEL	URXL	CEPDR
AVEL	AIBL	CEPDR
AVEL	AIZR	CEPDR
AVEL	ASHL	CEPDR
AVEL	AUAL	CEPDR
AVEL	RIBL	CEPDR
AVEL	RIBR	CEPDR
AVEL	RIMR	CEPDR
AVEL	AIML	CEPDR
AVEL	AVKL	CEPDR
AVEL	RIS	CEPDR
AVEL	ADAR	CEPDR
AVEL	ADEL	CEPDR
AVEL	FLPL	CEPDR
AVEL	FLPR	CEPDR
AVEL	RMGL	CEPDR
AVEL	BDUL	CEPDR
AVEL	DVA	CEPDR
AVEL	DVC	CEPDR
AVEL	PVCL	CEPDR
AVEL	PVCR	CEPDR
RICL	URXL	CEPDR
RICL	URXR	CEPDR
RICL	AVHR	CEPDR
RICR	RID	CEPDR
RICR	URXL	CEPDR
RICR	URXR	CEPDR
RICR	SIBDR	CEPDR
RICR	RIS	CEPDR
RICR	RMGL	CEPDR
RICR	ALML	CEPDR
RICR	DVA	CEPDR
RMDVR	RIAL	CEPDR
RMDVR	RIAR	CEPDR
RMDVR	RIVR	CEPDR
RMDVR	RMDL	CEPDR
CEPDR	RIH	SMDDL
CEPDR	RIH	ADER
CEPDR	RIH	ALMR
RMFL	RIMR	CEPDR
RMFL	SAAVR	CEPDR
RMFL	FLPL	CEPDR
RMFL	DVB	CEPDR
RMFL	DVC	CEPDR
RMHL	RMDL	CEPDR
RMHR	RMDR	CEPDR
RMHR	RMGL	CEPDR
CEPDR	SMDDL	ADER
CEPDR	SMDDL	ALMR
RMGR	AVFR	CEPDR
RMGR	RIGR	CEPDR
RID	AINL	PVCR
AIZR	ADFR	RID
AIZR	AIYR	RID
AIZR	RIH	RID
AIZR	RIR	RID
AIZR	PVPL	RID
RICR	URXL	RID
RICR	URXR	RID
RICR	SIBDR	RID
RICR	RIS	RID
RICR	RMGL	RID
RICR	RMGR	RID
RICR	ALML	RID
AVEL	AIBL	URXL
AVEL	AIZR	URXL
AVEL	ASHL	URXL
AVEL	RIBL	URXL
AVEL	RIBR	URXL
AVEL	RIMR	URXL
AVEL	AIML	URXL
AVEL	AVKL	URXL
AVEL	RIS	URXL
AVEL	ADAR	URXL
AVEL	ADEL	URXL
AVEL	FLPL	URXL
AVEL	FLPR	URXL
AVEL	BDUL	URXL
AVEL	DVA	URXL
AVEL	DVC	URXL
AVEL	PVCL	URXL
AVEL	PVCR	URXL
RIAL	ADFL	URXL
RIAL	AIZL	URXL
RIAL	ASER	URXL
RIAL	ASHL	URXL
RIAL	AWBL	URXL
RIAL	RIBL	URXL
RIAL	AIYL	URXL
RIAL	RIH	URXL
RIAL	AQR	URXL
RICL	URXR	URXL
RICR	URXR	URXL
RICR	SIBDR	URXL
RICR	RIS	URXL
RICR	RMGR	URXL
RICR	ALML	URXL
RICR	DVA	URXL
URXL	RIR	RMHL
URXL	RIR	RMGL
URXL	RMHL	RMGL
ADAL	ASHL	URXL
ADAL	RIFL	URXL
RIGL	ADFL	URXL
RIGL	AVAR	URXL
RIGL	RIML	URXL
RIGL	ADEL	URXL
RIGL	ADER	URXL
RIGL	FLPR	URXL
RIGL	PVPL	URXL
RIGL	DVB	URXL
RIGL	DVC	URXL
URXR	ADFR	RMGR
URXR	ADFR	DVA
AUAR	AINL	URXR
AUAR	RIH	URXR
AVER	AIZL	URXR
AVER	AIZR	URXR
AVER	ASHR	URXR
AVER	AVHR	URXR
AVER	RIBL	URXR
AVER	RIBR	URXR
AVER	AVKL	URXR
AVER	AVKR	URXR
AVER	RIS	URXR
AVER	ADAL	URXR
AVER	ADER	URXR
AVER	FLPL	URXR
AVER	RIGL	URXR
AVER	DVC	URXR
AVER	PVCL	URXR
AVER	PVCR	URXR
URXR	AVHL	AIMR
URXR	AVHL	RMGR
RIAR	AIZR	URXR
RIAR	ASEL	URXR
RIAR	ASHR	URXR
RIAR	AWCL	URXR
RIAR	RIBR	URXR
RIAR	AIYR	URXR
RIAR	RIH	URXR
RIAR	AQR	URXR
RIAR	RIFR	URXR
RICL	AVHR	URXR
RICR	SIBDR	URXR
RICR	RIS	URXR
RICR	RMGL	URXR
RICR	ALML	URXR
URXR	AIMR	RIR
URXR	AIMR	RMGR
URXR	AIMR	DVA
URXR	RIR	RMGR
SMBDL	ADFL	URXR
SMBDL	AIZL	URXR
SMBDL	ALNR	URXR
RIGR	AVAL	URXR
RIGR	RIMR	URXR
RIGR	AVKR	URXR
RIGR	ADEL	URXR
RIGR	ADER	URXR
RIGR	AQR	URXR
RIGR	PVPR	URXR
RIGR	DVB	URXR
RIGR	DVC	URXR
URXR	RMGR	DVA
AIZL	ADFR	ADFL
AIZL	RIBL	ADFL
AIZL	RIH	ADFL
ADFL	ASHL	AWAL
ADFL	ASHL	AWBL
ADFL	ASHL	AIML
AUAL	AINR	ADFL
AUAL	DVA	ADFL
ADFL	AWAL	AIML
ADFL	AWBL	AIML
RIAL	ASER	ADFL
RIAL	RIBL	ADFL
RIAL	RIH	ADFL
RIAL	AQR	ADFL
AIYL	ASIL	ADFL
AIYL	AWCL	ADFL
AIYL	AWCR	ADFL
SIBVL	RMGL	ADFL
SIBVL	RMGR	ADFL
SIBVL	PVPL	ADFL
SMBDL	ALNR	ADFL
SMBVL	ADLL	ADFL
SMBVL	RMDVR	ADFL
SMBVL	AVFR	ADFL
SMBVL	RMGL	ADFL
SMBVL	DVA	ADFL
RIGL	AVAR	ADFL
RIGL	RIML	ADFL
RIGL	ADEL	ADFL
RIGL	ADER	ADFL
RIGL	FLPR	ADFL
RIGL	PVPL	ADFL
RIGL	DVB	ADFL
RIGL	DVC	ADFL
AIZL	AWAL	ADFR
AIZL	AWBL	ADFR
AIZL	RIBL	ADFR
AIZL	AIYL	ADFR
AIZL	RIH	ADFR
AIZL	RIGL	ADFR
AIZR	AIYR	ADFR
AIZR	RIH	ADFR
AIZR	PVPL	ADFR
ASEL	AINL	ADFR
ASEL	ASKL	ADFR
ASEL	AWCL	ADFR
ASEL	PVQL	ADFR
ADFR	ASHR	AIMR
ADFR	ASHR	RIR
AUAR	AINL	ADFR
AUAR	RIH	ADFR
ADFR	AWAR	AIMR
ADFR	AWAR	RIR
ADFR	AWBR	AIMR
RIAR	AWCL	ADFR
RIAR	RIBR	ADFR
RIAR	AIYR	ADFR
RIAR	RIH	ADFR
RIAR	AQR	ADFR
RIAR	RIFR	ADFR
ADFR	AIMR	RIR
SMBVR	ADLR	ADFR
SMBVR	RIAL	ADFR
SMBVR	RMGR	ADFR
SMBVR	PVPR	ADFR
SMBVR	DVB	ADFR
SMBVR	PLNR	ADFR
AIBL	AINL	ADLL
AIBL	AIZL	ADLL
AIBL	AIZR	ADLL
AIBL	ASER	ADLL
AIBL	ASGL	ADLL
AIBL	ASHL	ADLL
AIBL	ASIL	ADLL
AIBL	AWCR	ADLL
AIBL	RIAR	ADLL
AIBL	RICL	ADLL
AIBL	RICR	ADLL
AIBL	AIML	ADLL
AIBL	RMFL	ADLL
AIBL	ADAR	ADLL
AIBL	FLPL	ADLL
AIBL	RIGR	ADLL
AIBL	SDQL	ADLL
AIBL	SDQR	ADLL
AIBL	DVC	ADLL
AVAR	ADLR	ADLL
AVAR	ASHL	ADLL
AVAR	ASHR	ADLL
AVAR	AUAR	ADLL
AVAR	RIAR	ADLL
AVAR	RIBR	ADLL
AVAR	RICL	ADLL
AVAR	RICR	ADLL
AVAR	RIML	ADLL
AVAR	SAAVR	ADLL
AVAR	SAADR	ADLL
AVAR	SMBDR	ADLL
AVAR	ADAL	ADLL
AVAR	ADAR	ADLL
AVAR	ADEL	ADLL
AVAR	ADER	ADLL
AVAR	AQR	ADLL
AVAR	FLPL	ADLL
AVAR	FLPR	ADLL
AVAR	SDQL	ADLL
AVAR	PVPR	ADLL
AVAR	DVA	ADLL
AVAR	DVC	ADLL
AVAR	PVCL	ADLL
AVAR	PVCR	ADLL
AVDL	ADLR	ADLL
AVDL	ASHR	ADLL
AVDL	ADEL	ADLL
AVDL	FLPL	ADLL
AVDL	FLPR	ADLL
AVDL	RIFR	ADLL
AVDL	ALML	ADLL
AVDL	AVM	ADLL
AVDL	PVCL	ADLL
AVDL	PVCR	ADLL
AVDR	ADLR	ADLL
AVDR	ASHL	ADLL
AVDR	ASHR	ADLL
AVDR	AVBR	ADLL
AVDR	RIBL	ADLL
AVDR	AIMR	ADLL
AVDR	ADER	ADLL
AVDR	AQR	ADLL
AVDR	FLPL	ADLL
AVDR	FLPR	ADLL
AVDR	ALMR	ADLL
AVDR	PVCL	ADLL
AVDR	PVCR	ADLL
AWBL	AWAL	ADLL
AWCL	ASIL	ADLL
AWCL	ASIR	ADLL
AIAL	AIZL	ADLL
AIAL	ASGL	ADLL
AIAL	ASHL	ADLL
AIAL	ASIR	ADLL
AIAL	ASKR	ADLL
AIAL	AIML	ADLL
AIAL	AVFL	ADLL
AIAL	PVQL	ADLL
SMBVL	AIZL	ADLL
SMBVL	AVHR	ADLL
SMBVL	RMDVR	ADLL
SMBVL	AVFR	ADLL
SMBVL	RMGL	ADLL
SMBVL	DVA	ADLL
AIBR	AIZL	ADLR
AIBR	AIZR	ADLR
AIBR	ASEL	ADLR
AIBR	ASGR	ADLR
AIBR	AWCL	ADLR
AIBR	AVKR	ADLR
AIBR	RMFR	ADLR
AIBR	ADAL	ADLR
AIBR	FLPL	ADLR
AIBR	FLPR	ADLR
AIBR	DVB	ADLR
ASER	AINR	ADLR
ASER	AIZR	ADLR
ASER	RIR	ADLR
ADLR	ASIR	AWAR
ASKR	ASJR	ADLR
ASKR	PVQR	ADLR
AVAR	ASHL	ADLR
AVAR	AUAR	ADLR
AVAR	RIAR	ADLR
AVAR	RIBR	ADLR
AVAR	RICL	ADLR
AVAR	RICR	ADLR
AVAR	RIML	ADLR
AVAR	SAAVR	ADLR
AVAR	SAADR	ADLR
AVAR	SMBDR	ADLR
AVAR	ADAL	ADLR
AVAR	ADAR	ADLR
AVAR	ADEL	ADLR
AVAR	ADER	ADLR
AVAR	AQR	ADLR
AVAR	FLPL	ADLR
AVAR	FLPR	ADLR
AVAR	SDQL	ADLR
AVAR	PVPL	ADLR
AVAR	PVPR	ADLR
AVAR	DVA	ADLR
AVAR	DVC	ADLR
AVAR	PVCL	ADLR
AVAR	PVCR	ADLR
AVDL	AVHL	ADLR
AVDL	ADEL	ADLR
AVDL	FLPL	ADLR
AVDL	FLPR	ADLR
AVDL	RIFR	ADLR
AVDL	ALML	ADLR
AVDL	AVM	ADLR
AVDL	PVCL	ADLR
AVDL	PVCR	ADLR
AVDR	ASHL	ADLR
AVDR	AVBR	ADLR
AVDR	RIBL	ADLR
AVDR	AIMR	ADLR
AVDR	ADER	ADLR
AVDR	AQR	ADLR
AVDR	FLPL	ADLR
AVDR	FLPR	ADLR
AVDR	ALMR	ADLR
AVDR	PVPL	ADLR
AVDR	PVCL	ADLR
AVDR	PVCR	ADLR
AVJR	AVHR	ADLR
AVJR	ADAL	ADLR
AVJR	RIFL	ADLR
AVJR	ALML	ADLR
AVJR	BDUL	ADLR
AVJR	PVPL	ADLR
AVJR	PVR	ADLR
AWCR	ASEL	ADLR
AWCR	ASIL	ADLR
AIAR	AIZR	ADLR
AIAR	ASEL	ADLR
AIAR	ASGR	ADLR
AIAR	ASKL	ADLR
AIAR	AWCL	ADLR
AIAR	AIMR	ADLR
AIAR	PVQR	ADLR
SMBVR	AIZR	ADLR
SMBVR	AVHL	ADLR
SMBVR	AWBR	ADLR
SMBVR	RIAL	ADLR
SMBVR	RMGR	ADLR
SMBVR	PVPR	ADLR
SMBVR	DVB	ADLR
SMBVR	PLNR	ADLR
AFDL	AINR	AWAL
AFDR	AINL	ASER
AFDR	AINL	AWAR
AFDR	ASEL	ASER
AFDR	ASEL	AWAR
AIYR	ASIR	AFDR
AIYR	AVJL	AFDR
AIYR	AWCL	AFDR
AIYR	AWCR	AFDR
AIYR	AIMR	AFDR
AIBL	AINL	AIZL
AIBL	AINL	AIZR
AIBL	AINL	ASER
AIBL	AINL	ASGL
AIBL	AINL	ASHL
AIBL	AINL	ASIL
AIBL	AINL	ASKL
AIBL	AINL	AWCL
AIBL	AINL	AWCR
AIBL	AINL	RIAR
AIBL	AINL	RICL
AIBL	AINL	RICR
AIBL	AINL	AIML
AIBL	AINL	RMFL
AIBL	AINL	ADAR
AIBL	AINL	FLPL
AIBL	AINL	RIGR
AIBL	AINL	SDQL
AIBL	AINL	SDQR
AIBL	AINL	DVC
AIBL	AIZL	AIZR
AIBL	AIZL	ASER
AIBL	AIZL	ASGL
AIBL	AIZL	ASHL
AIBL	AIZL	ASIL
AIBL	AIZL	ASKL
AIBL	AIZL	AWCL
AIBL	AIZL	AWCR
AIBL	AIZL	RIAR
AIBL	AIZL	RICL
AIBL	AIZL	RICR
AIBL	AIZL	AIML
AIBL	AIZL	RMFL
AIBL	AIZL	ADAR
AIBL	AIZL	FLPL
AIBL	AIZL	RIGR
AIBL	AIZL	SDQL
AIBL	AIZL	SDQR
AIBL	AIZL	DVC
AIBL	AIZR	ASEL
AIBL	AIZR	ASGL
AIBL	AIZR	ASHL
AIBL	AIZR	ASIL
AIBL	AIZR	ASKL
AIBL	AIZR	AWCL
AIBL	AIZR	AWCR
AIBL	AIZR	RICL
AIBL	AIZR	RICR
AIBL	AIZR	AIML
AIBL	AIZR	RMFL
AIBL	AIZR	ADAR
AIBL	AIZR	FLPL
AIBL	AIZR	RIGR
AIBL	AIZR	SDQL
AIBL	AIZR	SDQR
AIBL	AIZR	DVC
AIBL	ASEL	ASER
AIBL	ASEL	ASGL
AIBL	ASEL	ASIL
AIBL	ASEL	RICL
AIBL	ASEL	RICR
AIBL	ASEL	AIML
AIBL	ASEL	RMFL
AIBL	ASEL	ADAR
AIBL	ASEL	FLPL
AIBL	ASEL	RIGR
AIBL	ASEL	SDQL
AIBL	ASEL	SDQR
AIBL	ASEL	DVC
AIBL	ASER	ASGL
AIBL	ASER	ASHL
AIBL	ASER	ASIL
AIBL	ASER	ASKL
AIBL	ASER	AWCL
AIBL	ASER	RIAR
AIBL	ASER	RICL
AIBL	ASER	RICR
AIBL	ASER	AIML
AIBL	ASER	RMFL
AIBL	ASER	ADAR
AIBL	ASER	FLPL
AIBL	ASER	RIGR
AIBL	ASER	SDQL
AIBL	ASER	SDQR
AIBL	ASER	DVC
AIBL	ASGL	ASHL
AIBL	ASGL	ASKL
AIBL	ASGL	AWCL
AIBL	ASGL	AWCR
AIBL	ASGL	RIAR
AIBL	ASGL	RICL
AIBL	ASGL	RICR
AIBL	ASGL	RMFL
AIBL	ASGL	ADAR
AIBL	ASGL	FLPL
AIBL	ASGL	RIGR
AIBL	ASGL	SDQL
AIBL	ASGL	SDQR
AIBL	ASGL	DVC
AIBL	ASHL	ASIL
AIBL	ASHL	ASKL
AIBL	ASHL	AWCL
AIBL	ASHL	AWCR
AIBL	ASHL	RIAR
AIBL	ASHL	RICL
AIBL	ASHL	RICR
AIBL	ASHL	AIML
AIBL	ASHL	RMFL
AIBL	ASHL	ADAR
AIBL	ASHL	FLPL
AIBL	ASHL	RIGR
AIBL	ASHL	SDQL
AIBL	ASHL	SDQR
AIBL	ASHL	DVC
AIBL	ASIL	ASKL
AIBL	ASIL	RIAR
AIBL	ASIL	RICL
AIBL	ASIL	RICR
AIBL	ASIL	AIML
AIBL	ASIL	RMFL
AIBL	ASIL	ADAR
AIBL	ASIL	FLPL
AIBL	ASIL	RIGR
AIBL	ASIL	SDQL
AIBL	ASIL	SDQR
AIBL	ASIL	DVC
AIBL	ASKL	AWCL
AIBL	ASKL	AWCR
AIBL	ASKL	RIAR
AIBL	ASKL	RICL
AIBL	ASKL	RICR
AIBL	ASKL	RMFL
AIBL	ASKL	ADAR
AIBL	ASKL	FLPL
AIBL	ASKL	RIGR
AIBL	ASKL	SDQL
AIBL	ASKL	SDQR
AIBL	ASKL	DVC
AVBL	ASHR	AIBL
AVBL	AVJL	AIBL
AVBL	AVJR	AIBL
AVBL	ADAL	AIBL
AVBL	AQR	AIBL
AVBL	AVFL	AIBL
AVBL	FLPR	AIBL
AVBL	RIFL	AIBL
AVBL	RIFR	AIBL
AVBL	AVM	AIBL
AVBL	PVPL	AIBL
AVBL	PVPR	AIBL
AVBL	PVCL	AIBL
AVBL	PVCR	AIBL
AVBL	PVQL	AIBL
AVBL	PVR	AIBL
AVBR	AIBR	AIBL
AVBR	ASHR	AIBL
AVBR	AVJL	AIBL
AVBR	RIBL	AIBL
AVBR	ADAL	AIBL
AVBR	AQR	AIBL
AVBR	AVFL	AIBL
[truncated: 2,469 more rows]
