# Supplementary material for: Search for computational modules in the C. elegans brain
Source: BMC Biol. 2004 Dec 2;2:25. doi: 10.1186/1741-7007-2-25 (PMC539283; doi:10.1186/1741-7007-2-25)
Supplement: Additional File 3 — Zip file containing files mentioned in Additional file 2 [file 1741-7007-2-25-S3.zip › nList_M2sS_i06.csv]

BAGL	AVAR	AINR
BAGL	AVER	AINR
BAGL	RIAR	AINR
AIZR	BAGL	RID
AIZR	BAGL	ADFR
BAGL	AVAR	AIZR
AIZR	BAGL	RIR
AIZR	BAGL	PVPL
BAGL	AVAR	RIBL
BAGL	AVAR	RIH
AVAR	RIGL	BAGL
BAGL	AVAR	DVB
BAGL	AVER	RIH
BAGL	AVER	AQR
BAGL	AVER	DVB
RIAR	CEPVR	BAGL
RIAR	AIBL	BAGL
BAGL	RIAR	RIBL
RIAR	RMDVL	BAGL
RIAR	RMDVR	BAGL
RIAR	RMDDL	BAGL
RIAR	RMDDR	BAGL
RIAR	SIADR	BAGL
BAGL	RIAR	DVB
RIBL	BAGL	CEPVL
RIBL	BAGL	IL2DL
RIBL	BAGL	OLLL
RIBL	BAGL	CEPDL
RIBL	BAGL	AWBL
RIBL	BAGL	RIML
RIBL	BAGL	RIMR
RIBL	BAGL	AIYL
RIBL	BAGL	RIGL
RIBL	BAGL	DVC
RIH	BAGL	IL2L
RIH	BAGL	IL2VL
RIH	BAGL	AVHL
RIH	BAGL	DVA
AQR	BAGL	AVJL
AQR	BAGL	PVPR
AQR	BAGL	DVA
BAGR	AFDL	IL2VL
BAGR	AUAL	IL2VL
BAGR	AVAL	IL2VL
BAGR	AVEL	IL2VL
BAGR	AIYL	IL2VL
BAGR	RIGL	IL2VL
BAGR	OLQVL	AINL
BAGR	OLQVL	AINR
BAGR	OLQVL	AWCL
OLQVL	RICL	BAGR
OLQVL	RMDVR	BAGR
OLQVL	SIBDL	BAGR
BAGR	OLQVL	RIR
BAGR	OLQVL	DVB
BAGR	AFDL	AINL
BAGR	AFDL	AWCL
BAGR	AFDL	RIR
BAGR	AFDL	DVB
AINL	BAGR	ASIR
BAGR	AUAL	AINL
BAGR	AVAL	AINL
BAGR	AVEL	AINL
BAGR	RIAL	AINL
BAGR	AIYL	AINL
BAGR	RIGL	AINL
BAGR	AVAL	AINR
BAGR	AVEL	AINR
BAGR	RIAL	AINR
BAGR	AIYL	AINR
BAGR	RIGL	AINR
BAGR	AUAL	AWCL
BAGR	AUAL	RIR
BAGR	AUAL	DVB
BAGR	AVAL	AWCL
BAGR	AVAL	RIR
AVAL	RIGR	BAGR
BAGR	AVAL	DVB
BAGR	AVEL	AWCL
BAGR	AVEL	RIR
BAGR	AVEL	DVB
AWCL	BAGR	ADLL
AWCL	BAGR	ASIL
AWCL	BAGR	ASIR
BAGR	RIAL	AWCL
BAGR	RIGL	AWCL
RIAL	RMDVL	BAGR
RIAL	RMDVR	BAGR
RIAL	RMDDL	BAGR
RIAL	RMDDR	BAGR
RIAL	SIAVL	BAGR
RIAL	SIAVR	BAGR
RIAL	SMBDR	BAGR
RIAL	SMBVR	BAGR
RIAL	SDQL	BAGR
BAGR	RIAL	DVB
AIYL	AIZL	BAGR
BAGR	AIYL	DVB
RIR	BAGR	AVHR
RIR	BAGR	AWBR
RIGL	URYDL	BAGR
RIGL	AIZL	BAGR
RIGL	AVER	BAGR
RIGL	AVKL	BAGR
RIGL	RMGL	BAGR
IL1VL	RIPL	CEPVL
IL1VL	RMER	CEPVL
CEPVL	IL1VL	AINR
CEPVL	IL1VL	SMDVR
CEPVL	IL1VL	RIH
CEPVL	IL1VL	RIS
CEPVL	IL1VL	ALML
CEPVL	OLQVL	AINR
OLQVL	RMDVR	CEPVL
OLQVL	SIBDL	CEPVL
CEPVL	OLQVL	SMDVR
CEPVL	OLQVL	RIS
CEPVL	OLQVL	ALML
CEPVL	OLQVL	PVR
URAVL	IL1L	CEPVL
URAVL	RIPL	CEPVL
URAVL	RMER	CEPVL
CEPVL	URAVL	AINR
CEPVL	URAVL	SMDVR
CEPVL	URAVL	RIH
CEPVL	URAVL	RIS
CEPVL	URAVL	ALML
CEPVL	URAVL	PVR
CEPVL	URYVL	AINR
URYVL	RMDVR	CEPVL
CEPVL	URYVL	RIH
CEPVL	URYVL	RIS
CEPVL	URYVL	ALML
CEPVL	URYVL	PVR
CEPVL	AVER	AINR
CEPVL	RICL	AINR
CEPVL	RMDDL	AINR
CEPVL	RMHL	AINR
CEPVL	RMHR	AINR
CEPVL	AVER	SMDVR
CEPVL	AVER	RIH
CEPVL	AVER	ALML
CEPVL	AVER	PVR
RIBL	URYDL	CEPVL
RIBL	AIZL	CEPVL
RIBL	AVAL	CEPVL
RIBL	AVBR	CEPVL
RIBL	AVDR	CEPVL
RIBL	AVEL	CEPVL
RIBL	RIAL	CEPVL
CEPVL	RIBL	ALML
CEPVL	RIBL	PVR
RICL	AIBL	CEPVL
RICL	AVAL	CEPVL
RICL	AVAR	CEPVL
RICL	AVEL	CEPVL
RICL	RIMR	CEPVL
RICL	SMDVL	CEPVL
RICL	AVKR	CEPVL
CEPVL	RICL	RIH
CEPVL	RICL	RIS
RICL	SMDDL	CEPVL
RICL	SMDDR	CEPVL
RICL	ADAR	CEPVL
CEPVL	RICL	ALML
CEPVL	RICL	PVR
SMDVR	CEPVL	RMEV
SMDVR	CEPVL	RIML
SMDVR	CEPVL	RIMR
SMDVR	CEPVL	RIVR
SMDVR	CEPVL	RMDR
SMDVR	CEPVL	AVKR
CEPVL	RMDDL	SMDVR
CEPVL	RMHL	SMDVR
CEPVL	RMHR	SMDVR
SMDVR	CEPVL	ALNL
RIH	CEPVL	IL2L
RIH	CEPVL	IL2VL
RIH	CEPVL	AVHL
CEPVL	RMDDL	RIH
CEPVL	RMHL	RIH
CEPVL	RMHR	RIH
RIH	CEPVL	DVA
RIS	CEPVL	AVJL
RIS	CEPVL	AVJR
CEPVL	RMDDL	RIS
CEPVL	RMHL	RIS
CEPVL	RMHR	RIS
RIS	CEPVL	PVPL
CEPVL	RMDDL	ALML
CEPVL	RMDDL	PVR
RMHL	URXL	CEPVL
RMHL	RMDR	CEPVL
RMHL	AVKL	CEPVL
RMHL	RMFL	CEPVL
RMHL	RMGR	CEPVL
CEPVL	RMHL	ALML
CEPVL	RMHL	PVR
RMHR	RMDL	CEPVL
RMHR	AVKL	CEPVL
RMHR	RMFR	CEPVL
CEPVL	RMHR	ALML
CEPVL	RMHR	PVR
PVR	CEPVL	CEPVR
PVR	CEPVL	ADEL
PVR	CEPVL	ADER
PVR	CEPVL	DVA
CEPVR	IL1VR	AINL
CEPVR	IL1VR	RIAR
CEPVR	IL1VR	RIS
CEPVR	IL1VR	ALMR
CEPVR	AVEL	IL2VR
CEPVR	AVER	IL2VR
CEPVR	RIBR	IL2VR
CEPVR	RICR	IL2VR
CEPVR	RMDDR	IL2VR
CEPVR	RMFL	IL2VR
CEPVR	RMHL	IL2VR
CEPVR	RMHR	IL2VR
CEPVR	PVR	IL2VR
CEPVR	OLQVR	AINL
CEPVR	OLQVR	RIAR
OLQVR	RMDVL	CEPVR
OLQVR	SIBDR	CEPVR
CEPVR	OLQVR	RIS
CEPVR	OLQVR	ALMR
CEPVR	RIPR	AINL
RIPR	AVBR	CEPVR
CEPVR	RIPR	RIAR
CEPVR	RIPR	RIS
CEPVR	RIPR	ALMR
URAVR	RMEL	CEPVR
URAVR	RMER	CEPVR
CEPVR	URAVR	AINL
CEPVR	URAVR	RIAR
URAVR	RMDVL	CEPVR
CEPVR	URAVR	RIS
CEPVR	URAVR	ALMR
AINL	CEPVR	ASIR
CEPVR	AVEL	AINL
CEPVR	AVER	AINL
CEPVR	RICR	AINL
CEPVR	RMDDR	AINL
CEPVR	RMFL	AINL
CEPVR	RMHL	AINL
CEPVR	RMHR	AINL
CEPVR	PVR	AINL
CEPVR	AVEL	RIAR
CEPVR	AVEL	ALMR
CEPVR	AVER	RIAR
CEPVR	AVER	ALMR
RIAR	CEPVR	URXR
RIAR	CEPVR	ADFR
RIAR	CEPVR	AIZR
RIAR	CEPVR	ASEL
RIAR	CEPVR	ASHR
RIAR	CEPVR	AUAR
RIAR	CEPVR	AWCL
CEPVR	RICR	RIAR
RIAR	CEPVR	AIYR
RIAR	CEPVR	RIH
RIAR	CEPVR	RIR
CEPVR	RMFL	RIAR
CEPVR	RMHL	RIAR
CEPVR	RMHR	RIAR
RIAR	CEPVR	AQR
RIAR	CEPVR	RIFR
CEPVR	PVR	RIAR
RIBR	AVAR	CEPVR
RIBR	SMDVL	CEPVR
RIBR	SMDDL	CEPVR
RIBR	SMDDR	CEPVR
CEPVR	RIBR	ALMR
RICR	AIBL	CEPVR
RICR	AVAL	CEPVR
RICR	AVAR	CEPVR
RICR	RIMR	CEPVR
RICR	RIVL	CEPVR
RICR	SMDVL	CEPVR
RICR	SMDVR	CEPVR
RICR	SMBDR	CEPVR
RICR	SMDDL	CEPVR
RICR	SMDDR	CEPVR
RICR	ADAR	CEPVR
CEPVR	RICR	ALMR
RIS	CEPVR	AVJL
RIS	CEPVR	AVJR
CEPVR	RMDDR	RIS
CEPVR	RMFL	RIS
CEPVR	RMHL	RIS
CEPVR	RMHR	RIS
RIS	CEPVR	PVPL
CEPVR	PVR	RIS
RMDDR	RMEV	CEPVR
CEPVR	RMDDR	ALMR
RMFL	AIBL	CEPVR
RMFL	RMDR	CEPVR
RMFL	AVKL	CEPVR
RMFL	AVKR	CEPVR
CEPVR	RMFL	ALMR
RMHL	URXL	CEPVR
RMHL	RMDR	CEPVR
RMHL	AVKL	CEPVR
CEPVR	RMHL	ALMR
RMHR	RMDL	CEPVR
RMHR	AVKL	CEPVR
RMHR	RMFR	CEPVR
CEPVR	RMHR	ALMR
PVR	RIPL	CEPVR
PVR	AVBL	CEPVR
PVR	AVBR	CEPVR
PVR	AVJL	CEPVR
PVR	AVJR	CEPVR
IL1DL	RMDVL	IL2DL
IL2DL	IL1DL	BDUL
RIPL	OLQVL	IL1DL
IL1DL	RIPL	CEPDL
CEPDL	IL1DL	RIS
CEPDL	IL1DL	SMDDR
CEPDL	IL1DL	ALML
IL1DR	RMDVR	IL2DR
IL1DR	RIPR	OLLR
OLLR	IL1DR	URYVR
OLLR	IL1DR	SAADL
RIPR	OLQVR	IL1DR
RIPR	AVBR	IL1DR
CEPDR	IL1DR	URBR
CEPDR	IL1DR	RIH
CEPDR	IL1DR	SMDDL
CEPDR	IL1DR	ADER
CEPDR	IL1DR	ALMR
RMDVR	SMBVL	IL1DR
IL1L	RMEL	IL2L
IL1L	RMDVL	IL2L
IL1L	RMDVR	IL2L
IL1L	RMDDL	IL2L
IL1L	RMFR	IL2L
IL1L	RMDVR	OLLL
OLLL	IL1L	RIS
IL1L	RMFR	OLLL
OLLL	IL1L	SAADR
OLLL	IL1L	ADEL
IL1L	RMEL	URAVL
IL1L	RMEL	CEPDL
URAVL	IL1L	IL2VL
IL1L	RMDVL	URAVL
IL1L	RMDVR	URAVL
IL1L	RMDDL	URAVL
IL1L	RMFR	URAVL
IL1L	RMDVL	URBL
IL1L	RMDVR	URBL
IL1L	RMDDL	URBL
IL1L	RMFR	URBL
IL1L	RMDVR	CEPDL
CEPDL	IL1L	RIS
IL1L	RMDDL	CEPDL
IL1L	RMFR	CEPDL
CEPDL	IL1L	SMDDR
CEPDL	IL1L	ALML
RMDVR	SMBVL	IL1L
RMFR	AIBR	IL1L
RMFR	RMDL	IL1L
RMFR	AVKL	IL1L
RMFR	AVKR	IL1L
IL1R	RMER	IL2DR
IL1R	RMDR	IL2DR
IL1R	RMDVL	IL2DR
IL1R	RMDVR	IL2DR
IL1R	RMDDL	IL2DR
IL1R	RMDDR	IL2DR
IL1R	RMHL	IL2DR
IL1R	RMER	IL2R
IL1R	RMDR	IL2R
IL1R	RMDVL	IL2R
IL1R	RMDDL	IL2R
IL1R	RMDDR	IL2R
IL1R	RMHL	IL2R
OLLR	IL1R	URYVR
OLLR	IL1R	CEPDR
IL1R	RMDR	OLLR
IL1R	RMDVL	OLLR
IL1R	RMDDL	OLLR
IL1R	RMHL	OLLR
OLLR	IL1R	SAADL
IL1R	RMER	URBR
IL1R	RMDR	URBR
IL1R	RMDVL	URBR
IL1R	RMDVR	URBR
IL1R	RMDDL	URBR
IL1R	RMDDR	URBR
URBR	IL1R	ALMR
RMDR	SMDVR	IL1R
RMDR	RMHR	IL1R
RMDVR	SMBVL	IL1R
RMDDR	RMEV	IL1R
RMHL	URXL	IL1R
RMHL	AVKL	IL1R
RMHL	RMFL	IL1R
RMHL	RMGR	IL1R
IL1VL	RMDDL	IL2VL
RIPL	OLQVL	IL1VL
IL1VL	RIPL	URYVL
IL1VL	RMER	URYVL
IL1VR	RMDDR	IL2VR
RIPR	OLQVR	IL1VR
IL1VR	RIPR	URYVR
RIPR	AVBR	IL1VR
IL1VR	RMDDR	URAVR
URYVR	IL1VR	RIH
RMDDR	RMEV	IL1VR
RIPL	OLQVL	IL2DL
IL2DL	RIPL	BDUL
URADL	RMDVL	IL2DL
RIBL	URYDL	IL2DL
RIBL	AIZL	IL2DL
RIBL	AVAL	IL2DL
RIBL	AVBR	IL2DL
RIBL	AVDR	IL2DL
RIBL	AVEL	IL2DL
RIBL	AVER	IL2DL
RIBL	RIAL	IL2DL
RIBL	SMDVR	IL2DL
IL2DL	RIBL	BDUL
BDUL	IL2DL	AVFL
BDUL	IL2DL	ALML
BDUL	IL2DL	AVM
OLQDR	RICL	IL2DR
OLQDR	RMDDL	IL2DR
OLQDR	SIBVR	IL2DR
RIPR	OLQVR	IL2DR
RIPR	AVBR	IL2DR
URADR	RMDDL	IL2DR
URXR	AUAR	IL2DR
URXR	RIAR	IL2DR
URXR	RICL	IL2DR
URXR	RICR	IL2DR
URXR	SMBDL	IL2DR
URXR	RIGR	IL2DR
RMHR	RMDL	IL2DR
RMHR	AVKL	IL2DR
RMHR	RMFR	IL2DR
OLQDL	RICR	IL2L
OLQDL	RMDDR	IL2L
OLQDL	SIBVL	IL2L
RIH	OLQDR	IL2L
RIH	RIPL	IL2L
RIH	RIPR	IL2L
RIH	URYVR	IL2L
RIH	CEPDR	IL2L
RIH	AIZL	IL2L
RIH	AIZR	IL2L
RIH	AUAR	IL2L
RIH	RIAL	IL2L
RIH	RIAR	IL2L
RIH	RIBR	IL2L
RIH	SMDVL	IL2L
RMED	RMDVL	IL2R
RMED	SMDDL	IL2R
RMED	SMDDR	IL2R
RMDVR	SMBVL	IL2R
OLQVL	RICL	IL2VL
OLQVL	RMDVR	IL2VL
OLQVL	SIBDL	IL2VL
RMEV	SMDVL	IL2VL
RMEV	SMDVR	IL2VL
RIAL	RMDVL	IL2VL
RIAL	RMDVR	IL2VL
RIAL	RMDDL	IL2VL
RIAL	RMDDR	IL2VL
RIAL	SIAVL	IL2VL
RIAL	SIAVR	IL2VL
RIAL	SMBDR	IL2VL
RIAL	SMBVR	IL2VL
RIAL	SDQL	IL2VL
RIH	OLQDR	IL2VL
RIH	RIPR	IL2VL
RIH	URYVR	IL2VL
RIH	CEPDR	IL2VL
RIH	AIZL	IL2VL
RIH	AIZR	IL2VL
RIH	AUAR	IL2VL
RIH	RIAR	IL2VL
RIH	RIBR	IL2VL
RIH	SMDVL	IL2VL
OLQVR	RICL	IL2VR
OLQVR	RICR	IL2VR
OLQVR	RMDVL	IL2VR
OLQVR	SIBDR	IL2VR
RIPR	AVBR	IL2VR
RMED	RMDVL	IL2VR
RMED	SMDDL	IL2VR
RMED	SMDDR	IL2VR
URAVR	RMDVL	IL2VR
URXR	AUAR	IL2VR
URXR	AVER	IL2VR
URXR	RICL	IL2VR
URXR	RICR	IL2VR
URXR	SMBDL	IL2VR
URXR	RIGR	IL2VR
RIAR	AIBL	IL2VR
RIAR	AVAR	IL2VR
RIAR	RMDVL	IL2VR
RIAR	RMDVR	IL2VR
RIAR	RMDDL	IL2VR
RIAR	RMDDR	IL2VR
RIAR	SIADR	IL2VR
OLLL	RMED	URBL
OLLL	RMED	RIS
OLLL	RMED	SAADR
RMED	SMDDL	OLLL
OLLL	RMED	ADEL
OLLL	RMEL	RIS
OLLL	RMEL	SAADR
OLLL	RMEL	ADEL
OLLL	AVER	URBL
OLLL	RIBL	URBL
OLLL	RMDR	URBL
OLLL	RMDVL	URBL
OLLL	SMDVR	URBL
OLLL	RMDDL	URBL
OLLL	SMDDR	URBL
OLLL	AVER	SAADR
OLLL	AVER	ADEL
RIBL	URYDL	OLLL
RIBL	AIZL	OLLL
RIBL	AVAL	OLLL
RIBL	AVBR	OLLL
RIBL	AVDR	OLLL
RIBL	AVEL	OLLL
RIBL	RIAL	OLLL
OLLL	RIBL	SAADR
OLLL	RIBL	ADEL
RMDR	RMHR	OLLL
OLLL	RMDR	SAADR
OLLL	RMDVL	RIS
OLLL	RMDVL	SAADR
OLLL	RMDVL	ADEL
OLLL	SMDVR	SAADR
OLLL	SMDVR	ADEL
RIS	OLLL	AVJL
RIS	OLLL	AVJR
OLLL	RMDDL	RIS
RIS	OLLL	PVPL
OLLL	RMDDL	SAADR
OLLL	RMDDL	ADEL
SAADR	OLLL	AIBR
SAADR	OLLL	RIVL
SAADR	OLLL	AVKL
SAADR	OLLL	SMBVR
OLLL	SMDDR	SAADR
SAADR	OLLL	RMGL
SAADR	OLLL	PLNR
OLLL	SMDDR	ADEL
ADEL	OLLL	AVFR
ADEL	OLLL	ALML
ADEL	OLLL	PVPR
OLLR	RMER	URYVR
OLLR	RMER	CEPDR
OLLR	RMER	SAADL
OLLR	RMDL	URYVR
OLLR	RMDVR	URYVR
URYVR	OLLR	RIH
OLLR	SMDDL	URYVR
CEPDR	OLLR	URBR
OLLR	RIBR	CEPDR
OLLR	RMDL	CEPDR
OLLR	SMDVL	CEPDR
CEPDR	OLLR	RIH
OLLR	RMDDR	CEPDR
CEPDR	OLLR	ADER
CEPDR	OLLR	ALMR
OLLR	AVEL	SAADL
RIBR	AVAR	OLLR
RIBR	AVER	OLLR
RIBR	RIAR	OLLR
OLLR	RIBR	SAADL
RIBR	SMDDR	OLLR
RMDL	RMHL	OLLR
OLLR	RMDL	SAADL
OLLR	RMDVR	SAADL
RMDVR	SMBVL	OLLR
OLLR	SMDVL	SAADL
RMDDR	RMEV	OLLR
OLLR	RMDDR	SAADL
SAADL	OLLR	AIBL
SAADL	OLLR	RIVR
SAADL	OLLR	AVKR
SAADL	OLLR	SMBVL
OLLR	SMDDL	SAADL
SAADL	OLLR	RMGR
SAADL	OLLR	VB1
SAADL	OLLR	PLNL
CEPDL	OLQDL	RIS
OLQDL	RMDDR	CEPDL
OLQDL	SIBVL	CEPDL
CEPDL	OLQDL	SMDDR
CEPDL	OLQDL	ALML
RICR	AIBL	OLQDL
RICR	AVAL	OLQDL
RICR	AVAR	OLQDL
RICR	RIMR	OLQDL
RICR	RIVL	OLQDL
RICR	SMDVL	OLQDL
RICR	SMDVR	OLQDL
RICR	SMBDR	OLQDL
RICR	SMDDL	OLQDL
RICR	SMDDR	OLQDL
RICR	ADAR	OLQDL
RMDDR	RMEV	OLQDL
CEPDR	OLQDR	URBR
OLQDR	RMDDL	CEPDR
OLQDR	SIBVR	CEPDR
CEPDR	OLQDR	SMDDL
CEPDR	OLQDR	ADER
CEPDR	OLQDR	ALMR
RICL	AIBL	OLQDR
RICL	AVAL	OLQDR
RICL	AVAR	OLQDR
RICL	AVEL	OLQDR
RICL	RIMR	OLQDR
RICL	SMDVL	OLQDR
RICL	SMDVR	OLQDR
RICL	AVKR	OLQDR
OLQDR	RICL	RIH
RICL	SMDDL	OLQDR
RICL	SMDDR	OLQDR
RICL	ADAR	OLQDR
RIH	OLQDR	AVHL
OLQDR	RMDDL	RIH
OLQDR	SIBVR	RIH
RIH	OLQDR	DVA
RIPL	OLQVL	URADL
RIPL	OLQVL	URAVL
OLQVL	RICL	RIPL
OLQVL	RMDVR	RIPL
OLQVL	SIBDL	RIPL
RIPL	OLQVL	ADAL
RIPL	OLQVL	PVR
RICL	AIBL	OLQVL
RICL	AVAL	OLQVL
RICL	AVAR	OLQVL
RICL	AVEL	OLQVL
RICL	RIMR	OLQVL
RICL	SMDVL	OLQVL
RICL	SMDVR	OLQVL
RICL	AVKR	OLQVL
RICL	SMDDL	OLQVL
RICL	SMDDR	OLQVL
RICL	ADAR	OLQVL
RMDVR	SMBVL	OLQVL
RIPR	OLQVR	URADR
RIPR	OLQVR	URAVR
RIPR	OLQVR	CEPDR
OLQVR	RICL	RIPR
OLQVR	RICR	RIPR
OLQVR	RMDVL	RIPR
OLQVR	SIBDR	RIPR
RIPR	OLQVR	ADAR
RIPR	OLQVR	PVR
RICL	AIBL	OLQVR
RICL	AVAL	OLQVR
RICL	AVAR	OLQVR
RICL	AVEL	OLQVR
RICL	RIMR	OLQVR
RICL	SMDVL	OLQVR
RICL	SMDVR	OLQVR
RICL	AVKR	OLQVR
RICL	SMDDL	OLQVR
RICL	SMDDR	OLQVR
RICL	ADAR	OLQVR
RICR	AIBL	OLQVR
RICR	AVAL	OLQVR
RICR	AVAR	OLQVR
RICR	RIMR	OLQVR
RICR	RIVL	OLQVR
RICR	SMDVL	OLQVR
RICR	SMDVR	OLQVR
RICR	SMBDR	OLQVR
RICR	SMDDL	OLQVR
RICR	SMDDR	OLQVR
RICR	ADAR	OLQVR
SIBDR	SMBDR	OLQVR
URADL	RIPL	CEPDL
URADL	RIPL	BDUL
RIH	RIPL	AVHL
RIH	RIPL	DVA
ADAL	RIPL	URBL
ADAL	RIPL	URXL
ADAL	RIPL	ASHL
ADAL	RIPL	RIFL
PVR	RIPL	ADEL
PVR	RIPL	ADER
PVR	RIPL	ALML
PVR	RIPL	DVA
RIPR	AVBR	URADR
URADR	RIPR	RIFR
RIPR	AVBR	URAVR
CEPDR	RIPR	URBR
RIPR	AVBR	CEPDR
CEPDR	RIPR	SMDDL
CEPDR	RIPR	ADER
CEPDR	RIPR	ALMR
AVBR	AVDR	RIPR
RIPR	AVBR	RIH
RIH	RIPR	AVHL
RIH	RIPR	DVA
ADAR	RIPR	RICL
ADAR	RIPR	RICR
ADAR	RIPR	AIAR
ADAR	RIPR	ADER
ADAR	RIPR	FLPL
ADAR	RIPR	FLPR
PVR	RIPR	ADEL
PVR	RIPR	ADER
PVR	RIPR	ALML
PVR	RIPR	DVA
RMED	RMDVL	SMBDL
RMED	RMDVL	SMBDR
RMED	RMDVL	DVB
SMBDL	RMED	URBR
SMBDL	RMED	URXR
SMBDL	RMED	ADFL
SMBDL	RMED	AIZL
RMED	SMDDL	SMBDL
RMED	SMDDR	SMBDL
SMBDL	RMED	ALNR
SMBDR	RMED	URBL
SMBDR	RMED	AIZL
SMBDR	RMED	AIZR
SMBDR	RMED	AWBR
SMBDR	RMED	RIAL
SMBDR	RMED	RICR
SMBDR	RMED	SIBDR
SMBDR	RMED	AVKL
RMED	SMDDL	SMBDR
RMED	SMDDR	SMBDR
SMDDL	CEPDR	RMED
RMED	SMDDL	DVB
SMDDR	CEPDL	RMED
RMED	SMDDR	DVB
RMDL	RMER	RIMR
RMDL	RMER	RIVL
RMDL	RMER	RIS
RMDL	RMER	RMFR
RMDL	RMER	RMHR
RMDL	RMER	ADEL
RMDL	RMER	RMGL
RMEV	SMDVR	URYVR
URYVR	RMEV	RIH
RIVR	RMEV	ADER
RIVR	RMEV	ALNL
RMEV	SMDVL	RMDDR
RMEV	SMDVL	SMBVL
RMEV	SMDVL	SMBVR
RMEV	SMDVL	VB1
RMEV	SMDVL	DVA
RMEV	SMDVL	DVB
RMEV	SMDVR	RMDDR
RMEV	SMDVR	SMBVL
RMEV	SMDVR	SMBVR
RMEV	SMDVR	VB1
RMEV	SMDVR	DVA
RMEV	SMDVR	DVB
RMDDR	RMEV	URYDL
RMDDR	RMEV	RIAL
RMDDR	RMEV	RIAR
RMDDR	RMEV	RIVL
RMDDR	RMEV	SMBDR
SMBVL	RMEV	ADFL
SMBVL	RMEV	ADLL
SMBVL	RMEV	AIZL
SMBVL	RMEV	AVHR
SMBVL	RMEV	AWBL
SMBVL	RMEV	RMDVR
SMBVL	RMEV	AVFR
SMBVL	RMEV	RMGL
SMBVR	RMEV	ADFR
SMBVR	RMEV	ADLR
SMBVR	RMEV	AIZR
SMBVR	RMEV	AVHL
SMBVR	RMEV	AWBR
SMBVR	RMEV	RIAL
SMBVR	RMEV	RMGR
SMBVR	RMEV	PVPR
SMBVR	RMEV	PLNR
VB1	RMEV	AVFR
DVA	RMEV	AVHL
DVA	RMEV	AVHR
DVA	RMEV	FLPL
DVA	RMEV	SDQR
CEPDL	URADL	RIS
CEPDL	URADL	SMDDR
CEPDL	URADL	ALML
URADL	RMDVL	BDUL
BDUL	URADL	AVFL
BDUL	URADL	ALML
BDUL	URADL	AVM
CEPDR	URADR	URBR
CEPDR	URADR	RIH
URADR	RMDDL	CEPDR
CEPDR	URADR	SMDDL
CEPDR	URADR	ADER
CEPDR	URADR	ALMR
URADR	RMDDL	RIFR
RIFR	URADR	AWAR
RIFR	URADR	AIAR
RIFR	URADR	ADER
RIFR	URADR	AVFL
RIFR	URADR	AVFR
RIFR	URADR	PVNR
RIFR	URADR	PVQR
URXL	AVEL	URBL
URXL	RIAL	URBL
URXL	RIGL	URBL
RICL	AIBL	URBL
RICL	AVAL	URBL
RICL	AVAR	URBL
RICL	AVEL	URBL
RICL	RIMR	URBL
RICL	SMDVL	URBL
RICL	SMDVR	URBL
RICL	AVKR	URBL
RICL	SMDDL	URBL
RICL	SMDDR	URBL
RICL	ADAR	URBL
RICR	AIBL	URBL
RICR	AVAL	URBL
RICR	AVAR	URBL
RICR	RIMR	URBL
RICR	RIVL	URBL
RICR	SMDVL	URBL
RICR	SMDVR	URBL
RICR	SMDDL	URBL
RICR	SMDDR	URBL
RICR	ADAR	URBL
RMHR	RMDL	URBL
RMHR	AVKL	URBL
RMHR	RMFR	URBL
SMBDR	AVAR	URBL
SMBDR	SAAVL	URBL
SMBDR	SAAVR	URBL
SMBDR	RMDDR	URBL
ADAL	AIBR	URBL
ADAL	AVAL	URBL
ADAL	AVAR	URBL
ADAL	AVBL	URBL
ADAL	AVBR	URBL
ADAL	AVER	URBL
ADAL	AVJL	URBL
ADAL	AVJR	URBL
CEPDR	URYDR	URBR
CEPDR	AVEL	URBR
CEPDR	RICL	URBR
CEPDR	RICR	URBR
CEPDR	RMDVR	URBR
CEPDR	RMFL	URBR
CEPDR	SIADL	URBR
CEPDR	RMGR	URBR
URXR	AUAR	URBR
URXR	AVER	URBR
URXR	RIAR	URBR
URXR	RICL	URBR
URXR	RICR	URBR
URXR	RIGR	URBR
URBR	URXR	ALMR
RMHL	URXL	URBR
RMHL	RMDR	URBR
RMHL	AVKL	URBR
RMHL	RMFL	URBR
RMHL	RMGR	URBR
URBR	RMHL	ALMR
RMHR	RMDL	URBR
RMHR	AVKL	URBR
RMHR	RMFR	URBR
URBR	RMHR	ALMR
SMBDL	SAAVR	URBR
URBR	SMBDL	ALMR
ALMR	URBR	RMGR
ALMR	URBR	PVR
URYDL	RMDDR	CEPDL
CEPDL	URYDL	ALML
RIBL	URYDL	AINL
RIBL	URYDL	AINR
RIBL	URYDL	AWBL
RIBL	URYDL	RIML
RIBL	URYDL	RIMR
URYDL	RMDVL	RIBL
RIBL	URYDL	AIYL
URYDL	RMDDR	RIBL
URYDL	SMDDR	RIBL
URYDL	RMDVL	RIS
URYDL	RMDVL	RIGL
URYDL	RMDVL	DVC
RIS	URYDL	AVJL
RIS	URYDL	AVJR
URYDL	RMDDR	RIS
RIS	URYDL	PVPL
URYDL	RMDDR	RIGL
URYDL	RMDDR	DVC
URYDL	SMDDR	RIGL
URYDL	SMDDR	DVC
RIGL	URYDL	URXL
RIGL	URYDL	ADFL
RIGL	URYDL	AVAR
RIGL	URYDL	RIML
RIGL	URYDL	ADEL
RIGL	URYDL	ADER
RIGL	URYDL	FLPR
RIGL	URYDL	PVPL
RIGL	URYDL	DVB
DVC	URYDL	DVB
CEPDR	URYDR	RIH
URYDR	RMDDL	CEPDR
CEPDR	URYDR	ADER
CEPDR	URYDR	ALMR
RMDVR	SMBVL	URYDR
RMDVR	SMBVL	URYVL
URYVR	AVBL	RIH
URYVR	AVEL	RIH
URYVR	RMDVL	RIH
SIBDR	RICR	URYVR
URYVR	SIBDR	RIH
SIBDR	SMBDR	URYVR
RIH	URYVR	AVHL
URYVR	RMDDR	RIH
RIH	URYVR	DVA
AVAL	RIGR	ALA
ALA	AVAL	PVQR
ALA	AVEL	PVQR
ALA	AVER	PVQR
PVQR	ALA	ASJR
URXL	AVEL	CEPDL
URXL	RIAL	CEPDL
CEPDL	URXL	RIS
CEPDL	URXL	SMDDR
URXL	ADAL	CEPDL
URXL	RIGL	CEPDL
CEPDL	URXL	ALML
CEPDL	AVER	SMDDR
CEPDL	AVER	ALML
RIBL	AIZL	CEPDL
RIBL	AVAL	CEPDL
RIBL	AVBR	CEPDL
RIBL	AVDR	CEPDL
RIBL	AVEL	CEPDL
RIBL	RIAL	CEPDL
RIBL	SMDVR	CEPDL
CEPDL	RIBL	SMDDR
CEPDL	RIBL	ALML
RICL	AIBL	CEPDL
RICL	AVAL	CEPDL
RICL	AVAR	CEPDL
RICL	AVEL	CEPDL
RICL	RIMR	CEPDL
RICL	SMDVL	CEPDL
RICL	SMDVR	CEPDL
RICL	AVKR	CEPDL
CEPDL	RICL	RIS
RICL	SMDDL	CEPDL
RICL	ADAR	CEPDL
CEPDL	RICL	ALML
RICR	AIBL	CEPDL
RICR	AVAL	CEPDL
RICR	AVAR	CEPDL
RICR	RIMR	CEPDL
RICR	RIVL	CEPDL
RICR	SMDVL	CEPDL
RICR	SMDVR	CEPDL
RICR	SMBDR	CEPDL
RICR	SMDDL	CEPDL
RICR	ADAR	CEPDL
CEPDL	RMDVL	RIS
CEPDL	RMDVL	SMDDR
CEPDL	RMDVL	ALML
RIS	CEPDL	AVJL
RIS	CEPDL	AVJR
CEPDL	RMHR	RIS
CEPDL	SIADR	RIS
CEPDL	RMGL	RIS
RIS	CEPDL	PVPL
RMHR	RMDL	CEPDL
RMHR	AVKL	CEPDL
RMHR	RMFR	CEPDL
CEPDL	RMHR	SMDDR
CEPDL	RMHR	ALML
CEPDL	SIADR	SMDDR
CEPDL	SIADR	ALML
SMDDR	CEPDL	AIBL
SMDDR	CEPDL	RIBR
SMDDR	CEPDL	RIML
SMDDR	CEPDL	RIMR
SMDDR	CEPDL	RIVL
SMDDR	CEPDL	ADAR
CEPDL	RMGL	SMDDR
RMGL	AVEL	CEPDL
RMGL	RMDL	CEPDL
RMGL	RMDR	CEPDL
RMGL	AIML	CEPDL
RMGL	SAADR	CEPDL
RMGL	SIBVL	CEPDL
RMGL	SMBVL	CEPDL
CEPDL	RMGL	ALML
CEPDR	AVEL	RIH
CEPDR	AVEL	SMDDL
CEPDR	AVEL	ADER
CEPDR	AVEL	ALMR
RICL	AIBL	CEPDR
RICL	AVAL	CEPDR
RICL	AVAR	CEPDR
RICL	RIMR	CEPDR
RICL	SMDVL	CEPDR
RICL	SMDVR	CEPDR
RICL	AVKR	CEPDR
CEPDR	RICL	RIH
RICL	SMDDR	CEPDR
RICL	ADAR	CEPDR
CEPDR	RICL	ADER
CEPDR	RICL	ALMR
RICR	AIBL	CEPDR
RICR	AVAL	CEPDR
RICR	AVAR	CEPDR
RICR	RIMR	CEPDR
RICR	RIVL	CEPDR
RICR	SMDVL	CEPDR
RICR	SMDVR	CEPDR
CEPDR	RICR	RIH
RICR	SMBDR	CEPDR
RICR	SMDDR	CEPDR
RICR	ADAR	CEPDR
CEPDR	RICR	ADER
CEPDR	RICR	ALMR
CEPDR	RMDVR	RIH
RMDVR	SMBVL	CEPDR
CEPDR	RMDVR	SMDDL
CEPDR	RMDVR	ADER
CEPDR	RMDVR	ALMR
RIH	CEPDR	AVHL
CEPDR	RMFL	RIH
CEPDR	RMHL	RIH
CEPDR	RMHR	RIH
CEPDR	SIADL	RIH
CEPDR	RMGR	RIH
RIH	CEPDR	DVA
RMFL	AIBL	CEPDR
RMFL	RMDR	CEPDR
RMFL	AVKL	CEPDR
RMFL	AVKR	CEPDR
CEPDR	RMFL	SMDDL
CEPDR	RMFL	ADER
CEPDR	RMFL	ALMR
RMHL	URXL	CEPDR
RMHL	RMDR	CEPDR
RMHL	AVKL	CEPDR
CEPDR	RMHL	SMDDL
CEPDR	RMHL	ALMR
RMHR	RMDL	CEPDR
RMHR	AVKL	CEPDR
RMHR	RMFR	CEPDR
CEPDR	RMHR	SMDDL
CEPDR	RMHR	ADER
CEPDR	RMHR	ALMR
CEPDR	SIADL	SMDDL
CEPDR	SIADL	ADER
CEPDR	SIADL	ALMR
SMDDL	CEPDR	AIBR
SMDDL	CEPDR	RIBR
SMDDL	CEPDR	RIML
SMDDL	CEPDR	RIMR
SMDDL	CEPDR	RIVR
SMDDL	CEPDR	AVKL
SMDDL	CEPDR	AVKR
CEPDR	RMGR	SMDDL
ADER	CEPDR	FLPL
ADER	CEPDR	FLPR
CEPDR	RMGR	ADER
RMGR	URXR	CEPDR
RMGR	AVBR	CEPDR
RMGR	AVER	CEPDR
RMGR	AVJL	CEPDR
RMGR	RMDR	CEPDR
RMGR	SAADL	CEPDR
RMGR	SIBVL	CEPDR
RMGR	SIBVR	CEPDR
RMGR	SMBVR	CEPDR
ALMR	CEPDR	PVR
RID	AIZR	AINL
AINL	RID	ASIR
RID	RICR	AINL
AIZR	AIBL	RID
AIZR	AIBR	RID
AIZR	ASER	RID
AIZR	AVEL	RID
AIZR	AVER	RID
AIZR	RIAR	RID
AIZR	RIBR	RID
AIZR	RIMR	RID
AIZR	AIAR	RID
AIZR	SMBDR	RID
AIZR	SMBVR	RID
RID	AIZR	PVCR
RICR	AIBL	RID
RICR	AVAL	RID
RICR	AVAR	RID
RICR	RIMR	RID
RICR	RIVL	RID
RICR	SMDVL	RID
RICR	SMDVR	RID
RICR	SMBDR	RID
RICR	SMDDL	RID
RICR	SMDDR	RID
RICR	ADAR	RID
RID	RICR	PVCR
PVCR	RID	AVJL
PVCR	RID	AQR
PVCR	RID	ALML
PVCR	RID	ALMR
PVCR	RID	AVM
PVCR	RID	PVPL
PVCR	RID	PVPR
PVCR	RID	PVCL
PVCR	RID	PVNL
URXL	AVEL	RIR
URXL	AVEL	RMHL
RIAL	RMDVL	URXL
RIAL	RMDVR	URXL
RIAL	RMDDL	URXL
RIAL	RMDDR	URXL
URXL	RIAL	RMHL
RIAL	SIAVL	URXL
RIAL	SIAVR	URXL
RIAL	SMBDR	URXL
RIAL	SMBVR	URXL
URXL	RIAL	RMGL
RIAL	SDQL	URXL
RICL	AIBL	URXL
RICL	AVAL	URXL
RICL	AVAR	URXL
RICL	RIMR	URXL
RICL	SMDVL	URXL
RICL	SMDVR	URXL
RICL	AVKR	URXL
URXL	RICL	RIR
URXL	RICL	RMHL
RICL	SMDDL	URXL
RICL	SMDDR	URXL
RICL	ADAR	URXL
URXL	RICL	RMGL
RICR	AIBL	URXL
RICR	AVAL	URXL
RICR	AVAR	URXL
RICR	RIMR	URXL
RICR	RIVL	URXL
RICR	SMDVL	URXL
RICR	SMDVR	URXL
URXL	RICR	RIR
URXL	RICR	RMHL
RICR	SMBDR	URXL
RICR	SMDDL	URXL
RICR	SMDDR	URXL
RICR	ADAR	URXL
RIR	URXL	AWBR
RIR	URXL	AIYL
URXL	ADAL	RIR
RIR	URXL	AQR
RMHL	URXL	RMDL
URXL	ADAL	RMHL
RMHL	URXL	ADER
URXL	RIGL	RMHL
ADAL	AIBR	URXL
ADAL	AVAL	URXL
ADAL	AVAR	URXL
ADAL	AVBL	URXL
ADAL	AVBR	URXL
ADAL	AVER	URXL
ADAL	AVJL	URXL
ADAL	AVJR	URXL
URXL	ADAL	RMGL
RIGL	AIZL	URXL
RIGL	AVER	URXL
RIGL	RIBL	URXL
RIGL	AVKL	URXL
RMGL	URXL	AVFR
ADFR	URXR	ASHR
URXR	AVER	ADFR
ADFR	URXR	AWAR
ADFR	URXR	AWBR
URXR	RICL	ADFR
URXR	RICR	ADFR
URXR	SMBDL	ADFR
URXR	RIGR	ADFR
AUAR	AVAR	URXR
URXR	AUAR	AVHL
URXR	AUAR	AIMR
URXR	AUAR	RIR
URXR	AUAR	RMGR
URXR	AUAR	DVA
URXR	AVER	AVHL
URXR	AVER	AIMR
URXR	AVER	RIR
AVHL	URXR	ADLL
URXR	RIAR	AVHL
URXR	RICL	AVHL
URXR	RICR	AVHL
URXR	SMBDL	AVHL
URXR	RIGR	AVHL
RIAR	AIBL	URXR
RIAR	AVAR	URXR
RIAR	RMDVL	URXR
RIAR	RMDVR	URXR
URXR	RIAR	AIMR
RIAR	RMDDL	URXR
RIAR	RMDDR	URXR
RIAR	SIADR	URXR
URXR	RIAR	RMGR
URXR	RIAR	DVA
RICL	AIBL	URXR
RICL	AVAL	URXR
RICL	AVAR	URXR
RICL	AVEL	URXR
RICL	RIMR	URXR
RICL	SMDVL	URXR
RICL	SMDVR	URXR
URXR	RICL	AIMR
RICL	AVKR	URXR
URXR	RICL	RIR
RICL	SMDDL	URXR
RICL	SMDDR	URXR
RICL	ADAR	URXR
URXR	RICL	RMGR
URXR	RICL	DVA
RICR	AIBL	URXR
RICR	AVAL	URXR
RICR	AVAR	URXR
RICR	RIMR	URXR
RICR	RIVL	URXR
RICR	SMDVL	URXR
RICR	SMDVR	URXR
URXR	RICR	AIMR
URXR	RICR	RIR
RICR	SMBDR	URXR
RICR	SMDDL	URXR
RICR	SMDDR	URXR
RICR	ADAR	URXR
URXR	SMBDL	AIMR
URXR	RIGR	AIMR
AIMR	URXR	PVQR
RIR	URXR	AVHR
RIR	URXR	AWBR
RIR	URXR	AIYL
URXR	SMBDL	RIR
RIR	URXR	AQR
RIR	URXR	RIGL
SMBDL	SAAVR	URXR
URXR	SMBDL	RMGR
URXR	SMBDL	DVA
RIGR	AIBL	URXR
RIGR	RIBR	URXR
RIGR	AVKL	URXR
RIGR	RMFR	URXR
RIGR	SIAVR	URXR
URXR	RIGR	DVA
RMGR	URXR	RMHL
RMGR	URXR	AVFR
DVA	URXR	AVHR
DVA	URXR	FLPL
DVA	URXR	SDQR
AIZL	AIBL	ADFL
AIZL	AIBR	ADFL
ADFL	AIZL	ASHL
AIZL	AVER	ADFL
AIZL	RIML	ADFL
AIZL	AIAL	ADFL
ADFL	AIZL	AIML
AIZL	SMBDR	ADFL
ASHL	ADFL	ASEL
ADFL	AUAL	ASHL
ADFL	AIYL	ASHL
ADFL	SIBVL	ASHL
ADFL	SMBDL	ASHL
ADFL	SMBVL	ASHL
ASHL	ADFL	RIFL
ADFL	RIGL	ASHL
ASHL	ADFL	PVPL
AUAL	AVAL	ADFL
AUAL	AVEL	ADFL
ADFL	AUAL	AWAL
ADFL	AUAL	AWBL
ADFL	AUAL	AIML
ADFL	RIAL	AWAL
ADFL	SIBVL	AWAL
ADFL	SMBDL	AWAL
ADFL	SMBVL	AWAL
ADFL	RIGL	AWAL
AWBL	ADFL	ADLL
ADFL	AIYL	AWBL
ADFL	SIBVL	AWBL
ADFL	SMBDL	AWBL
ADFL	RIGL	AWBL
RIAL	RMDVL	ADFL
RIAL	RMDVR	ADFL
ADFL	RIAL	AIML
RIAL	RMDDL	ADFL
RIAL	RMDDR	ADFL
RIAL	SIAVL	ADFL
RIAL	SIAVR	ADFL
RIAL	SMBDR	ADFL
RIAL	SMBVR	ADFL
RIAL	SDQL	ADFL
ADFL	AIYL	AIML
ADFL	SIBVL	AIML
ADFL	SMBDL	AIML
ADFL	SMBVL	AIML
ADFL	RIGL	AIML
AIML	ADFL	RMGL
AIML	ADFL	PVQL
AIYL	RIBL	ADFL
SMBDL	SAAVR	ADFL
SMBVL	SAADL	ADFL
SMBVL	SIAVL	ADFL
RIGL	AVER	ADFL
RIGL	RIBL	ADFL
RIGL	AVKL	ADFL
RIGL	RMGL	ADFL
AIZL	AIBL	ADFR
AIZL	AIBR	ADFR
ADFR	AIZL	ASHR
AIZL	AVER	ADFR
ADFR	AIZL	AWAR
ADFR	AIZL	AWBR
AIZL	RIAL	ADFR
AIZL	RIML	ADFR
AIZL	AIAL	ADFR
ADFR	AIZL	AIMR
AIZL	SMBDL	ADFR
AIZL	SMBDR	ADFR
AIZL	SMBVL	ADFR
AIZR	AIBL	ADFR
AIZR	AIBR	ADFR
AIZR	ASER	ADFR
ADFR	AIZR	ASHR
AIZR	AVEL	ADFR
AIZR	AVER	ADFR
AIZR	RIBR	ADFR
AIZR	RIMR	ADFR
AIZR	AIAR	ADFR
ADFR	AIZR	AIMR
AIZR	SMBDR	ADFR
ASEL	AFDR	ADFR
ASEL	AIBL	ADFR
ASEL	AIBR	ADFR
ASEL	ASHL	ADFR
ADFR	ASEL	ASHR
ADFR	ASEL	AWAR
ADFR	ASEL	AWBR
ASEL	AWCR	ADFR
ASEL	AIAR	ADFR
ADFR	ASEL	AIMR
ASEL	AIYR	ADFR
ADFR	ASEL	RIR
ADFR	AUAR	ASHR
ADFR	SMBVR	ASHR
AUAR	AVAR	ADFR
AUAR	AVER	ADFR
ADFR	AUAR	AWAR
ADFR	AUAR	AWBR
ADFR	AUAR	AIMR
ADFR	AUAR	RIR
ADFR	RIAR	AWAR
ADFR	SMBVR	AWAR
AWBR	ADFR	AVHR
ADFR	RIAR	AWBR
RIAR	AIBL	ADFR
RIAR	AVAR	ADFR
RIAR	RMDVL	ADFR
RIAR	RMDVR	ADFR
ADFR	RIAR	AIMR
RIAR	RMDDL	ADFR
RIAR	RMDDR	ADFR
RIAR	SIADR	ADFR
ADFR	SMBVR	AIMR
AIMR	ADFR	PVQR
RIR	ADFR	AVHR
RIR	ADFR	AIYL
ADFR	SMBVR	RIR
RIR	ADFR	AQR
RIR	ADFR	RIGL
SMBVR	SAADR	ADFR
AIBL	AVBL	ADLL
AIBL	AVBR	ADLL
AIBL	AVEL	ADLL
AIBL	RIML	ADLL
AIBL	SAADL	ADLL
AIBL	SMDDR	ADLL
AVAR	RIGL	ADLL
AVHL	ASHR	ADLL
AVHL	AWBR	ADLL
AVHL	RIH	ADLL
AVHL	SMBVR	ADLL
AVHL	PVPR	ADLL
AVHL	DVA	ADLL
AWBL	AIZL	ADLL
AWBL	RIAL	ADLL
AWBL	RIBL	ADLL
AWCL	AIBR	ADLL
AWCL	RIAR	ADLL
AWCL	AIAR	ADLL
AWCL	AIYL	ADLL
AWCL	AIYR	ADLL
AIAL	RIFL	ADLL
SMBVL	SAADL	ADLL
SMBVL	SIAVL	ADLL
AIBR	AVAL	ADLR
AIBR	AVBR	ADLR
ADLR	AIBR	AWAR
AIBR	RIMR	ADLR
AIBR	SMDVL	ADLR
AIBR	SAADR	ADLR
AIBR	SMDDL	ADLR
ASER	AFDR	ADLR
ASER	AIBL	ADLR
ADLR	ASER	ASIR
ASER	RIAL	ADLR
ADLR	AVAR	ASIR
ADLR	AVDL	ASIR
ADLR	AVDR	ASIR
ADLR	AVJR	ASIR
ADLR	SMBVR	ASIR
ADLR	ASKR	AWAR
ASKR	AIAL	ADLR
ADLR	AVAR	AWAR
AVAR	RIGL	ADLR
ADLR	AVDL	AWAR
ADLR	AVDR	AWAR
AVJR	AVAL	ADLR
AVJR	AVBL	ADLR
ADLR	AVJR	AWAR
AVJR	RIS	ADLR
AVJR	AVFR	ADLR
AVJR	PVCL	ADLR
ADLR	AWCR	AWAR
ADLR	AIAR	AWAR
ADLR	SMBVR	AWAR
AWCR	AIBL	ADLR
AWCR	AIYL	ADLR
AWCR	AIYR	ADLR
AIAR	ADAR	ADLR
AIAR	RIFR	ADLR
SMBVR	SAADR	ADLR
AINL	AFDR	ASIR
AFDR	AIYR	AINL
ASEL	AFDR	ASKL
ASEL	AFDR	AWCL
ASEL	AFDR	PVQL
ASER	AFDR	AINR
ASER	AFDR	AIZR
ASER	AFDR	ASKR
ASER	AFDR	RIR
AIYR	AIZR	AFDR
AIYR	RIAR	AFDR
AIYR	RIBR	AFDR
AINL	AIBL	ASIR
AIBL	AVBL	AINL
AIBL	AVBR	AINL
AIBL	AVEL	AINL
AIBL	RIML	AINL
AIBL	SAADL	AINL
AIBL	SMDDR	AINL
AIBL	AVBL	AIZL
AIBL	AVBR	AIZL
AIBL	AVEL	AIZL
AIZL	AIBL	AWAL
AIZL	AIBL	AWBL
AIZL	AIBL	RIBL
AIZL	AIBL	AIYL
AIZL	AIBL	RIH
AIZL	AIBL	RIR
AIBL	SAADL	AIZL
AIBL	SMDDR	AIZL
AIZL	AIBL	RIGL
AIBL	AVBL	AIZR
AIBL	AVBR	AIZR
AIBL	RIML	AIZR
AIZR	AIBL	AIYR
AIZR	AIBL	RIH
AIZR	AIBL	RIR
AIBL	SAADL	AIZR
AIBL	SMDDR	AIZR
AIZR	AIBL	PVPL
AIBL	AVBL	ASEL
AIBL	AVBR	ASEL
AIBL	AVEL	ASEL
AIBL	RIML	ASEL
AIBL	SAADL	ASEL
AIBL	SMDDR	ASEL
ASEL	AIBL	PVQL
ASER	AIBL	AINR
ASER	AIBL	ASKR
AIBL	AVBL	ASER
AIBL	AVBR	ASER
AIBL	AVEL	ASER
AIBL	RIML	ASER
ASER	AIBL	RIR
AIBL	SAADL	ASER
AIBL	SMDDR	ASER
AIBL	AVBL	ASGL
AIBL	AVBR	ASGL
AIBL	AVEL	ASGL
AIBL	RIML	ASGL
AIBL	SAADL	ASGL
AIBL	SMDDR	ASGL
ASGL	AIBL	VB1
AIBL	RIML	ASHL
AIBL	SAADL	ASHL
AIBL	SMDDR	ASHL
ASHL	AIBL	RIFL
ASHL	AIBL	PVPL
AIBL	AVBL	ASIL
AIBL	AVBR	ASIL
AIBL	AVEL	ASIL
AIBL	RIML	ASIL
AIBL	SAADL	ASIL
AIBL	SMDDR	ASIL
AIBL	AVBL	ASKL
AIBL	AVBR	ASKL
AIBL	AVEL	ASKL
AIBL	RIML	ASKL
AIBL	SAADL	ASKL
AIBL	SMDDR	ASKL
ASKL	AIBL	AVFL
ASKL	AIBL	PVQL
AIBL	AVBL	AWCL
AIBL	AVBL	AWCR
AIBL	AVBL	RIAR
AIBL	AVBL	RICL
AIBL	AVBL	RICR
AIBL	AVBL	AIML
AIBL	AVBL	RMFL
AIBL	AVBL	RIGR
AIBL	AVBL	SDQL
AIBL	AVBL	DVC
AVBR	AVDR	AIBL
AIBL	AVBR	AWCL
AIBL	AVBR	AWCR
AIBL	AVBR	RIAR
AIBL	AVBR	RICL
AIBL	AVBR	RICR
AIBL	AVBR	AIML
AIBL	AVBR	RMFL
AIBL	AVBR	FLPL
AIBL	AVBR	RIGR
AIBL	AVBR	SDQL
AIBL	AVBR	DVC
AIBL	AVEL	AWCL
AIBL	AVEL	AWCR
AIBL	AVEL	RIAR
AIBL	AVEL	RICR
AIBL	AVEL	RMFL
AIBL	AVEL	RIGR
AIBL	AVEL	SDQL
AIBL	AVEL	SDQR
AWCL	AIBL	ASIR
AIBL	RIML	AWCL
AIBL	SAADL	AWCL
AIBL	SMDDR	AWCL
AWCR	AIBL	ASIR
AIBL	RIML	AWCR
AIBL	SAADL	AWCR
AIBL	SMDDR	AWCR
RIAR	AIBL	ASHR
RIAR	AIBL	AUAR
AIBL	RIML	RIAR
RIAR	AIBL	AIYR
RIAR	AIBL	RIH
RIAR	AIBL	RIR
AIBL	SAADL	RIAR
RIAR	AIBL	AQR
RIAR	AIBL	RIFR
RICL	AIBL	AVHR
AIBL	RIML	RICL
AIBL	SAADL	RICL
AIBL	RIML	RICR
RICR	AIBL	SIBDR
RICR	AIBL	RIS
AIBL	SAADL	RICR
RICR	AIBL	RMGL
RICR	AIBL	RMGR
RICR	AIBL	ALML
RICR	AIBL	DVA
RIML	AVAR	AIBL
RIML	RIBL	AIBL
RIML	RMDR	AIBL
RIML	SMDVL	AIBL
RIML	SMDVR	AIBL
AIBL	RIML	AIML
AIBL	RIML	RMFL
RIML	RMFR	AIBL
RIML	SMDDL	AIBL
AIBL	RIML	ADAR
AIBL	RIML	FLPL
RIML	RIGL	AIBL
AIBL	RIML	RIGR
AIBL	RIML	SDQL
AIBL	RIML	SDQR
AIBL	RIML	DVC
RIML	PVCL	AIBL
AIBL	SAADL	AIML
AIBL	SMDDR	AIML
AIML	AIBL	RMGL
AIML	AIBL	PVQL
RMFL	AIBL	SAAVR
RMFL	AIBL	RMHL
AIBL	SAADL	RMFL
AIBL	SMDDR	RMFL
RMFL	AIBL	DVB
SAADL	AVAL	AIBL
AIBL	SAADL	ADAR
AIBL	SAADL	FLPL
AIBL	SAADL	RIGR
AIBL	SAADL	SDQL
AIBL	SAADL	SDQR
AIBL	SAADL	DVC
AIBL	SMDDR	FLPL
AIBL	SMDDR	RIGR
AIBL	SMDDR	SDQL
AIBL	SMDDR	SDQR
AIBL	SMDDR	DVC
ADAR	AIBL	AIAR
ADAR	AIBL	ADER
ADAR	AIBL	FLPR
FLPL	AIBL	FLPR
RIGR	AIBL	AVAL
RIGR	AIBL	AVKR
RIGR	AIBL	ADEL
RIGR	AIBL	ADER
RIGR	AIBL	AQR
RIGR	AIBL	PVPR
RIGR	AIBL	DVB
SDQL	AIBL	RIAL
SDQL	AIBL	DVA
SDQR	AIBL	RIVL
SDQR	AIBL	ADER
DVC	AIBL	DVB
AIBR	AVAL	AIZL
AIBR	AVBR	AIZL
AIZL	AIBR	AWAL
AIZL	AIBR	AWBL
AIBR	RIMR	AIZL
AIBR	SMDVL	AIZL
AIZL	AIBR	AIYL
AIZL	AIBR	RIH
AIZL	AIBR	RIR
AIBR	SAADR	AIZL
AIBR	SMDDL	AIZL
AIZL	AIBR	RIGL
AIBR	AVAL	AIZR
AIBR	AVBR	AIZR
AIBR	SMDVL	AIZR
AIZR	AIBR	AIYR
AIZR	AIBR	RIH
AIZR	AIBR	RIR
AIBR	SAADR	AIZR
AIBR	SMDDL	AIZR
AIZR	AIBR	PVPL
ASEL	AIBR	AINL
ASEL	AIBR	ASKL
AIBR	AVAL	ASEL
AIBR	AVBR	ASEL
AIBR	RIMR	ASEL
AIBR	SMDVL	ASEL
AIBR	SAADR	ASEL
AIBR	SMDDL	ASEL
ASEL	AIBR	PVQL
ASER	AIBR	AINR
AIBR	AVAL	ASER
AIBR	AVBR	ASER
AIBR	RIMR	ASER
AIBR	SMDVL	ASER
ASER	AIBR	RIR
AIBR	SAADR	ASER
AIBR	SMDDL	ASER
AIBR	AVAL	ASGR
AIBR	AVBR	ASGR
AIBR	RIMR	ASGR
AIBR	SMDVL	ASGR
ASGR	AIBR	AIMR
AIBR	SAADR	ASGR
AIBR	SMDDL	ASGR
AIBR	AVAL	ASHR
ASHR	AIBR	AVHL
ASHR	AIBR	AWAR
AIBR	RIMR	ASHR
AIBR	SMDVL	ASHR
AIBR	SAADR	ASHR
AIBR	SMDDL	ASHR
AIBR	AVAL	ASIR
AIBR	AVBR	ASIR
AIBR	RIMR	ASIR
AIBR	SMDVL	ASIR
AIBR	SAADR	ASIR
AIBR	SMDDL	ASIR
ASKR	AIBR	ASJR
AIBR	AVAL	ASKR
AIBR	AVBR	ASKR
AIBR	RIMR	ASKR
AIBR	SMDVL	ASKR
AIBR	SAADR	ASKR
AIBR	SMDDL	ASKR
ASKR	AIBR	PVQR
AIBR	AVAL	AWCL
AIBR	AVAL	AWCR
AIBR	AVAL	AIAR
AIBR	AVAL	AVKR
AIBR	AVAL	RMFR
AVAL	RIGR	AIBR
AIBR	AVAL	DVB
AVBR	AVDR	AIBR
AIBR	AVBR	AWCL
AIBR	AVBR	AWCR
AIBR	AVBR	AIAR
AIBR	AVBR	AVKR
AIBR	AVBR	RMFR
AIBR	AVBR	FLPL
AIBR	AVBR	DVB
AWCL	AIBR	ASIL
AIBR	RIMR	AWCL
AIBR	SMDVL	AWCL
AIBR	SAADR	AWCL
AIBR	SMDDL	AWCL
AWCR	AIBR	ASIL
AIBR	RIMR	AWCR
AIBR	SMDVL	AWCR
AIBR	SAADR	AWCR
AIBR	SMDDL	AWCR
RIMR	AVBL	AIBR
RIMR	AVEL	AIBR
RIMR	RMDL	AIBR
RIMR	RMDR	AIBR
RIMR	SMDVR	AIBR
AIBR	RIMR	AIAR
RIMR	RMFL	AIBR
RIMR	SMDDR	AIBR
AIBR	RIMR	ADAL
AIBR	RIMR	FLPL
AIBR	RIMR	FLPR
RIMR	RIGR	AIBR
AIBR	RIMR	DVB
AIBR	SMDVL	AIAR
AIBR	SMDVL	AVKR
AIBR	SMDVL	RMFR
AIBR	SMDVL	ADAL
AIBR	SMDVL	FLPL
AIBR	SMDVL	FLPR
AIBR	SMDVL	DVB
AIAR	AIBR	ASKL
AIAR	AIBR	AIMR
AIBR	SAADR	AIAR
AIBR	SMDDL	AIAR
AIAR	AIBR	PVQR
AVKR	AIBR	RICL
AVKR	AIBR	RIS
AVKR	AIBR	RMFL
AIBR	SAADR	AVKR
RMFR	AIBR	RIVL
RMFR	AIBR	SAAVL
RMFR	AIBR	RIS
RMFR	AIBR	RMHR
AIBR	SAADR	RMFR
AIBR	SMDDL	RMFR
RMFR	AIBR	RIGR
SAADR	AVAR	AIBR
AIBR	SAADR	ADAL
AIBR	SAADR	FLPL
AIBR	SAADR	FLPR
AIBR	SAADR	DVB
AIBR	SMDDL	ADAL
AIBR	SMDDL	FLPL
AIBR	SMDDL	FLPR
AIBR	SMDDL	DVB
ADAL	AIBR	ASHL
ADAL	AIBR	RIFL
FLPL	AIBR	SDQL
ASEL	ASHL	AINL
AINL	ASEL	ASIR
ASEL	AWCR	AINL
ASEL	RIAR	AINL
ASEL	AIAR	AINL
ASEL	AIYR	AINL
AINL	AUAR	ASIR
AINL	RIBL	ASIR
AINL	RIBR	ASIR
AUAR	AVAR	AINL
AUAR	AVER	AINL
AUAR	RIAR	AINL
RIBL	AIZL	AINL
RIBL	AVAL	AINL
RIBL	AVBR	AINL
RIBL	AVDR	AINL
RIBL	AVEL	AINL
RIBL	AVER	AINL
RIBL	RIAL	AINL
RIBL	SMDVR	AINL
RIBR	AVAR	AINL
RIBR	AVEL	AINL
RIBR	AVER	AINL
RIBR	RIAR	AINL
RIBR	SMDVL	AINL
RIBR	SMDDL	AINL
RIBR	SMDDR	AINL
ASER	RIAL	AINR
AUAL	AVAL	AINR
AUAL	AVEL	AINR
AUAL	RIAL	AINR
RIBL	AIZL	AINR
RIBL	AVAL	AINR
RIBL	AVBR	AINR
RIBL	AVDR	AINR
RIBL	AVEL	AINR
RIBL	AVER	AINR
RIBL	RIAL	AINR
RIBL	SMDVR	AINR
RIBR	AVAR	AINR
RIBR	AVEL	AINR
RIBR	AVER	AINR
RIBR	RIAR	AINR
RIBR	SMDVL	AINR
RIBR	SMDDL	AINR
RIBR	SMDDR	AINR
RIML	AVAR	AINR
RIML	AVBL	AINR
RIML	AVBR	AINR
RIML	RMDR	AINR
RIML	SMDVL	AINR
RIML	SMDVR	AINR
RIML	RMFR	AINR
RIML	SMDDL	AINR
RIML	SMDDR	AINR
RIML	RIGL	AINR
RIML	PVCL	AINR
AIZL	AVER	AWAL
AIZL	AVER	AWBL
AIZL	AVER	AIYL
AIZL	AVER	RIH
AIZL	AVER	RIR
AIZL	RIAL	AWAL
AIZL	RIML	AWAL
AIZL	AIAL	AWAL
AIZL	SMBDL	AWAL
AIZL	SMBDR	AWAL
AIZL	SMBVL	AWAL
AIZL	RIML	AWBL
AIZL	AIAL	AWBL
AIZL	SMBDL	AWBL
AIZL	SMBDR	AWBL
RIAL	RMDVL	AIZL
RIAL	RMDVR	AIZL
RIAL	RMDDL	AIZL
RIAL	RMDDR	AIZL
RIAL	SIAVL	AIZL
RIAL	SIAVR	AIZL
RIAL	SMBVR	AIZL
AIZL	RIAL	RIGL
RIAL	SDQL	AIZL
RIBL	AIZL	RIMR
AIZL	AIAL	RIBL
AIZL	SMBDL	RIBL
AIZL	SMBDR	RIBL
AIZL	SMBVL	RIBL
RIBL	AIZL	DVC
RIML	AVAR	AIZL
RIML	AVBL	AIZL
RIML	AVBR	AIZL
RIML	RMDR	AIZL
RIML	SMDVL	AIZL
RIML	SMDVR	AIZL
AIZL	RIML	AIYL
AIZL	RIML	RIH
AIZL	RIML	RIR
RIML	RMFR	AIZL
RIML	SMDDL	AIZL
RIML	SMDDR	AIZL
RIML	PVCL	AIZL
AIZL	AIAL	AIYL
AIZL	AIAL	RIH
AIZL	AIAL	RIR
AIAL	RIFL	AIZL
AIZL	AIAL	RIGL
AIYL	AIZL	ASIL
AIYL	AIZL	AWCL
AIYL	AIZL	AWCR
AIZL	SMBDL	AIYL
AIZL	SMBDR	AIYL
AIZL	SMBVL	AIYL
RIH	AIZL	AVHL
AIZL	SMBDL	RIH
AIZL	SMBDR	RIH
AIZL	SMBVL	RIH
RIH	AIZL	DVA
RIR	AIZL	AVHR
RIR	AIZL	AWBR
AIZL	SMBDL	RIR
AIZL	SMBDR	RIR
AIZL	SMBVL	RIR
RIR	AIZL	AQR
SMBDL	SAAVR	AIZL
AIZL	SMBDL	RIGL
SMBDR	AVAR	AIZL
SMBDR	SAAVL	AIZL
SMBDR	SAAVR	AIZL
SMBDR	RMDDR	AIZL
AIZL	SMBDR	RIGL
SMBVL	SAADL	AIZL
SMBVL	SIAVL	AIZL
AIZL	SMBVL	RIGL
RIGL	AIZL	AVAR
RIGL	AIZL	ADEL
RIGL	AIZL	ADER
RIGL	AIZL	FLPR
RIGL	AIZL	PVPL
RIGL	AIZL	DVB
RIGL	AIZL	DVC
ASER	RIAL	AIZR
AIZR	ASER	RIH
AIZR	ASER	PVPL
AIZR	AVEL	AIYR
AIZR	AVEL	RIH
AIZR	AVEL	RIR
AIZR	AVEL	PVPL
AIZR	AVER	AIYR
AIZR	AVER	RIH
AIZR	AVER	RIR
AIZR	AVER	PVPL
RIAR	AVAR	AIZR
RIAR	RMDVL	AIZR
RIAR	RMDVR	AIZR
RIAR	RMDDL	AIZR
RIAR	RMDDR	AIZR
RIAR	SIADR	AIZR
AIZR	RIAR	PVPL
RIBR	AVAR	AIZR
RIBR	SMDVL	AIZR
AIZR	RIBR	RIR
RIBR	SMDDL	AIZR
RIBR	SMDDR	AIZR
AIZR	RIBR	PVPL
RIMR	AVAL	AIZR
RIMR	AVBL	AIZR
RIMR	AVBR	AIZR
RIMR	RIBL	AIZR
RIMR	RMDL	AIZR
RIMR	RMDR	AIZR
RIMR	SMDVL	AIZR
RIMR	SMDVR	AIZR
AIZR	RIMR	AIYR
AIZR	RIMR	RIH
AIZR	RIMR	RIR
RIMR	RMFL	AIZR
RIMR	RMFR	AIZR
RIMR	SMDDL	AIZR
RIMR	SMDDR	AIZR
RIMR	RIGR	AIZR
AIZR	RIMR	PVPL
AIZR	AIAR	AIYR
AIZR	AIAR	RIH
AIZR	AIAR	RIR
AIAR	ADAR	AIZR
AIAR	RIFR	AIZR
AIZR	AIAR	PVPL
AIYR	AIZR	ASEL
AIYR	AIZR	ASIR
AIYR	AIZR	AVJL
AIYR	AIZR	AWCL
AIYR	AIZR	AWCR
AIYR	AIZR	AIMR
AIZR	SMBDR	AIYR
AIZR	SMBVR	AIYR
RIH	AIZR	AVHL
AIZR	SMBDR	RIH
AIZR	SMBVR	RIH
RIH	AIZR	DVA
RIR	AIZR	AVHR
RIR	AIZR	AIYL
AIZR	SMBDR	RIR
AIZR	SMBVR	RIR
RIR	AIZR	AQR
RIR	AIZR	RIGL
SMBDR	AVAR	AIZR
SMBDR	SAAVL	AIZR
SMBDR	SAAVR	AIZR
SMBDR	RMDDR	AIZR
AIZR	SMBDR	PVPL
SMBVR	SAADR	AIZR
AIZR	SMBVR	PVPL
PVPL	AIZR	AVM
PVPL	AIZR	DVA
ASEL	ASHL	ASKL
ASHL	AVAL	ASEL
ASHL	AVAR	ASEL
ASHL	AVBL	ASEL
ASHL	AVBR	ASEL
ASHL	AVDR	ASEL
[truncated: 1,568 more rows]
