# Supplementary material for: Search for computational modules in the C. elegans brain
Source: BMC Biol. 2004 Dec 2;2:25. doi: 10.1186/1741-7007-2-25 (PMC539283; doi:10.1186/1741-7007-2-25)
Supplement: Additional File 3 — Zip file containing files mentioned in Additional file 2 [file 1741-7007-2-25-S3.zip › nList_M2sS_i07.csv]

BAGL	AFDR	AINR
BAGL	AFDR	AIZR
AFDR	BAGL	ASEL
AFDR	BAGL	ASER
AFDR	BAGL	AWAR
BAGL	AFDR	RIBL
BAGL	AFDR	RIH
BAGL	AFDR	AQR
BAGL	AFDR	DVB
BAGL	AINL	AINR
BAGL	AINL	AIZR
AINL	BAGL	ASIR
BAGL	AINL	RIH
BAGL	AINL	AQR
BAGL	AINL	DVB
BAGL	AWCL	AINR
BAGL	AIYR	AINR
BAGL	RIGR	AINR
BAGL	AWCL	AIZR
BAGL	RIGR	AIZR
AWCL	BAGL	ADLL
AWCL	BAGL	ASIL
AWCL	BAGL	ASIR
BAGL	AWCL	RIBL
BAGL	AWCL	RIH
BAGL	AWCL	AQR
BAGL	AWCL	DVB
RIAR	RIAL	BAGL
RIAR	RIVL	BAGL
RIAR	RMDL	BAGL
RIAR	RMDR	BAGL
RIAR	SMDVL	BAGL
RIAR	SMDVR	BAGL
RIAR	SMDDL	BAGL
RIAR	SMDDR	BAGL
BAGL	RIBR	RIBL
BAGL	AIYR	RIBL
BAGL	RIGR	RIBL
RIBR	BAGL	CEPVR
RIBR	BAGL	OLLR
RIBR	BAGL	RIS
BAGL	RIBR	AQR
RIBR	BAGL	DVA
BAGL	RIBR	DVB
RIBR	BAGL	DVC
AIYR	BAGL	ASEL
AIYR	BAGL	ASIR
AIYR	BAGL	AVJL
AIYR	BAGL	AWAR
AIYR	BAGL	AWCR
AIYR	BAGL	AIMR
BAGL	AIYR	RIH
BAGL	AIYR	AQR
BAGL	AIYR	DVB
BAGL	RIGR	RIH
RIGR	BAGL	URXR
RIGR	BAGL	AVAL
RIGR	BAGL	RIMR
RIGR	BAGL	AVKR
RIGR	BAGL	ADEL
RIGR	BAGL	ADER
RIGR	BAGL	PVPR
RIGR	BAGL	DVC
BAGR	RIBL	IL2VL
BAGR	AQR	IL2VL
OLQVL	IL2L	BAGR
OLQVL	RIH	BAGR
BAGR	AQR	AINL
BAGR	AQR	AINR
AUAL	URXL	BAGR
AVAL	ADEL	BAGR
AVAL	ADER	BAGR
BAGR	RIBL	AWCL
BAGR	AQR	AWCL
RIAL	RIAR	BAGR
RIAL	RIVL	BAGR
RIAL	RIVR	BAGR
RIAL	RMDL	BAGR
RIAL	RMDR	BAGR
RIAL	SMDVL	BAGR
RIAL	SMDVR	BAGR
RIAL	SMDDL	BAGR
RIAL	SMDDR	BAGR
RIBL	BAGR	CEPVL
RIBL	BAGR	IL2DL
RIBL	BAGR	OLLL
RIBL	BAGR	CEPDL
RIBL	BAGR	AWBL
RIBL	BAGR	RIML
RIBL	BAGR	RIMR
BAGR	RIBL	RIR
BAGR	RIBL	DVB
RIBL	BAGR	DVC
AIYL	ASEL	BAGR
AIYL	ASER	BAGR
AQR	BAGR	AVJL
AQR	BAGR	PVPR
AQR	BAGR	DVA
BAGR	AQR	DVB
RIGL	AVKR	BAGR
RIGL	RMHR	BAGR
CEPVL	OLLL	AINR
CEPVL	OLLL	RIH
OLLL	CEPVL	SAADR
OLLL	CEPVL	ADEL
CEPVL	OLLL	ALML
CEPVL	OLLL	PVR
OLQVL	IL2L	CEPVL
CEPVL	URBL	AINR
CEPVL	URBL	SMDVR
CEPVL	URBL	RIH
CEPVL	URBL	RIS
CEPVL	URBL	ALML
CEPVL	URBL	PVR
CEPVL	RICR	AINR
RIBL	AIBR	CEPVL
RIBL	AUAL	CEPVL
RICL	CEPVR	CEPVL
RICL	ADAL	CEPVL
RICR	CEPVL	CEPVR
RICR	CEPVL	OLQDL
RICR	CEPVL	OLQVR
RICR	CEPVL	CEPDL
RICR	CEPVL	CEPDR
RICR	CEPVL	RID
RICR	CEPVL	URXL
RICR	CEPVL	URXR
RICR	CEPVL	SIBDR
CEPVL	RICR	RIH
RICR	CEPVL	RMGL
RICR	CEPVL	RMGR
RICR	CEPVL	DVA
CEPVL	RICR	PVR
RMDDL	RMDVR	CEPVL
RMHL	RIGR	CEPVL
RMHR	RIGL	CEPVL
CEPVR	OLLR	IL2VR
CEPVR	RICL	IL2VR
CEPVR	RMGR	IL2VR
OLLR	CEPVR	URYVR
OLLR	CEPVR	CEPDR
CEPVR	OLLR	AINL
CEPVR	OLLR	RIAR
CEPVR	OLLR	RIS
OLLR	CEPVR	SAADL
CEPVR	OLLR	ALMR
OLQVR	RIH	CEPVR
CEPVR	RICL	AINL
CEPVR	RMGR	AINL
CEPVR	RICL	RIAR
CEPVR	RMGR	RIAR
RIBR	URYVR	CEPVR
RIBR	AIBL	CEPVR
RIBR	AUAR	CEPVR
RIBR	RIMR	CEPVR
RICL	CEPVR	OLQDR
RICL	CEPVR	OLQVL
RICL	CEPVR	URBL
RICL	CEPVR	CEPDL
RICL	CEPVR	CEPDR
RICL	CEPVR	URXL
RICL	CEPVR	URXR
RICL	CEPVR	AVHR
CEPVR	RICL	RIS
CEPVR	RICL	ALMR
RICR	ADAL	CEPVR
CEPVR	RMGR	RIS
RMDDR	RMDVL	CEPVR
RMHL	RIGR	CEPVR
RMHR	RIGL	CEPVR
RMGR	CEPVR	CEPDR
RMGR	CEPVR	AVFR
RMGR	CEPVR	RIGR
PVR	IL1DL	CEPVR
PVR	IL1DR	CEPVR
PVR	IL1VL	CEPVR
IL1DL	PVR	IL2DL
IL1DL	PVR	CEPDL
RMDVL	RMDDR	IL1DL
PVR	IL1DL	ADEL
PVR	IL1DL	ADER
PVR	IL1DL	ALML
PVR	IL1DL	DVA
IL1DR	PVR	IL2DR
IL1DR	PVR	OLLR
IL1DR	PVR	CEPDR
RMDVR	RMED	IL1DR
RMDVR	RMDDL	IL1DR
PVR	IL1DR	ADEL
PVR	IL1DR	ADER
PVR	IL1DR	ALML
PVR	IL1DR	DVA
RMEL	IL2VL	IL1L
IL1L	RMDR	URAVL
IL1L	RMDR	URBL
IL1L	RMDR	CEPDL
RMDR	IL1L	IL1R
RMDR	IL1L	RIML
RMDR	IL1L	RIMR
RMDR	IL1L	RIVR
RMDR	IL1L	RIS
RMDR	IL1L	RMFL
RMDR	IL1L	RMHL
RMDR	IL1L	ADEL
RMDR	IL1L	ADER
RMDR	IL1L	RMGL
RMDR	IL1L	RMGR
RMDVL	RMDDR	IL1L
RMDVR	RMED	IL1L
IL1R	RMDL	IL2DR
IL1R	RMDL	URBR
RMDL	IL1R	RIMR
RMDL	IL1R	RIVL
RMDL	IL1R	RIS
RMDL	IL1R	RMFR
RMDL	IL1R	RMHR
RMDL	IL1R	ADEL
RMDL	IL1R	RMGL
RMDR	IL2L	IL1R
RMDR	RIAL	IL1R
RMDR	RIAR	IL1R
RMDVR	RMED	IL1R
RMHL	RIGR	IL1R
IL1VL	PVR	IL2VL
IL1VL	PVR	URYVL
RMDDL	RMDVR	IL1VL
PVR	IL1VL	ADEL
PVR	IL1VL	ADER
PVR	IL1VL	ALML
PVR	IL1VL	DVA
IL1VR	PVR	IL2VR
IL1VR	PVR	URAVR
IL1VR	PVR	URYVR
RMDDR	RMDVL	IL1VR
PVR	IL1VR	ADEL
PVR	IL1VR	ADER
PVR	IL1VR	ALML
PVR	IL1VR	DVA
RIBL	URYVL	IL2DL
RIBL	AIBR	IL2DL
RIBL	AUAL	IL2DL
RIBL	RIH	IL2DL
RIBL	RIS	IL2DL
OLQDR	IL2R	IL2DR
RMEL	IL2VL	IL2DR
RMHR	RIGL	IL2DR
OLLL	IL2L	URBL
OLLL	IL2L	RIS
OLLL	IL2L	SAADR
OLLL	IL2L	ADEL
OLQVL	IL2L	IL2VL
OLQVL	IL2L	RIPL
RMDR	IL2L	RIML
RMDR	IL2L	RIMR
RMDR	IL2L	RIVR
RMDR	IL2L	RIS
RMDR	IL2L	RMFL
RMDR	IL2L	RMHL
RMDR	IL2L	ADEL
RMDR	IL2L	ADER
RMDR	IL2L	RMGL
RMDR	IL2L	RMGR
RIH	IL2R	IL2L
RIH	IL2VR	IL2L
RIH	OLQVR	IL2L
RIH	RIBL	IL2L
OLQDR	IL2R	CEPDR
RMDL	IL2R	OLLR
RMDL	IL2R	RIMR
RMDL	IL2R	RIVL
RMDL	IL2R	RIS
RMDL	IL2R	RMFR
RMDL	IL2R	RMHR
RMDL	IL2R	ADEL
RMDL	IL2R	RMGL
RMDVR	RMDDL	IL2R
RIH	IL2R	IL2VL
RIH	IL2R	AVHL
RIH	IL2R	DVA
RMEL	IL2VL	IL2VR
RMEL	IL2VL	OLLL
RMEL	IL2VL	URAVR
RMEL	IL2VL	URBL
RIAL	RIAR	IL2VL
RIAL	RIVL	IL2VL
RIAL	RIVR	IL2VL
RIAL	RMDL	IL2VL
RIAL	RMDR	IL2VL
RIAL	SMDVL	IL2VL
RIAL	SMDVR	IL2VL
RIAL	SMDDL	IL2VL
RIAL	SMDDR	IL2VL
RIH	IL2VR	IL2VL
RIH	OLQVR	IL2VL
RIH	RIBL	IL2VL
RMED	RMDVR	IL2VR
RIAR	RIAL	IL2VR
RIAR	RIVL	IL2VR
RIAR	RMDL	IL2VR
RIAR	RMDR	IL2VR
RIAR	SMDVL	IL2VR
RIAR	SMDVR	IL2VR
RIAR	SMDDL	IL2VR
RIAR	SMDDR	IL2VR
RIH	IL2VR	AVHL
RIH	IL2VR	DVA
RMED	RMDVR	OLLL
OLLL	CEPDL	SAADR
OLLL	CEPDL	ADEL
CEPDL	OLLL	ALML
RIBL	URYVL	OLLL
RIBL	AIBR	OLLL
RIBL	AUAL	OLLL
RIBL	RIH	OLLL
RMDR	RIAL	OLLL
RMDR	RIAR	OLLL
RMDR	RMDL	OLLL
RMDVL	RMDDR	OLLL
SMDVR	RIAL	OLLL
SMDVR	RIAR	OLLL
SMDVR	SMDDL	OLLL
RMDDL	RMDVR	OLLL
SMDDR	RIAL	OLLL
SMDDR	RIAR	OLLL
SMDDR	SAAVL	OLLL
SMDDR	SMDVL	OLLL
RIBR	AIBL	OLLR
RIBR	AUAR	OLLR
RIBR	RIMR	OLLR
RMDL	RIAL	OLLR
RMDL	RIAR	OLLR
RMDL	RIML	OLLR
RMDL	RMDR	OLLR
RMDL	RMGR	OLLR
RMDVR	RMED	OLLR
RMDVR	RMDDL	OLLR
SMDVL	RIAL	OLLR
SMDVL	RIAR	OLLR
SMDVL	SAADR	OLLR
SMDVL	SMDDR	OLLR
RMDDR	RMDVL	OLLR
SMDDL	RIAL	OLLR
SMDDL	RIAR	OLLR
SMDDL	SAAVR	OLLR
SMDDL	SMDVR	OLLR
SMDDL	ALNR	OLLR
RICR	ADAL	OLQDL
RMDDR	RMDVL	OLQDL
RICL	ADAL	OLQDR
RMDDL	RMDVR	OLQDR
RICL	ADAL	OLQVL
RMDVR	RMED	OLQVL
RMDVR	RMDDL	OLQVL
RIH	OLQVL	AVHL
RIH	OLQVL	DVA
RICL	ADAL	OLQVR
RICR	ADAL	OLQVR
RMDVL	RMDDR	OLQVR
RIH	OLQVR	AVHL
RIH	OLQVR	DVA
AVBR	AVJR	RIPR
RMDVL	RMDDR	RMED
RMDVR	RMED	URYDR
RMDVR	RMED	URYVL
RMDVR	RMED	CEPDR
RMDVR	RMED	RIAL
RMDVR	RMED	RIAR
RMDVR	RMED	RIVR
RMDVR	RMED	RMDL
RMED	RMDVR	SMBDL
RMED	RMDVR	SMBDR
RMDVR	RMED	RMGR
RMED	RMDVR	DVB
SMDDL	RIAL	RMED
SMDDL	RIAR	RMED
SMDDL	SAAVR	RMED
SMDDL	SMDVR	RMED
SMDDL	ALNR	RMED
SMDDR	RIAL	RMED
SMDDR	RIAR	RMED
SMDDR	SAAVL	RMED
SMDDR	SMDVL	RMED
SMDVL	RIAL	RMEV
SMDVL	RIAR	RMEV
SMDVL	SAADR	RMEV
SMDVL	SMDDR	RMEV
SMDVR	RIAL	RMEV
SMDVR	RIAR	RMEV
SMDVR	SMDDL	RMEV
RMDVL	RMDDR	URADL
RMDDL	RMDVR	URADR
RMDVL	RMDDR	URAVR
CEPDL	URBL	RIS
CEPDL	URBL	SMDDR
CEPDL	URBL	ALML
URXL	AUAL	URBL
URXL	AVHR	URBL
RMHR	RIGL	URBL
SMBDR	ALNL	URBL
ADAL	RIML	URBL
RMHL	RIGR	URBR
RMHR	RIGL	URBR
SMDDR	RIAL	URYDL
SMDDR	RIAR	URYDL
SMDDR	SAAVL	URYDL
SMDDR	SMDVL	URYDL
SMDDL	RIAL	URYDR
SMDDL	RIAR	URYDR
SMDDL	SAAVR	URYDR
SMDDL	SMDVR	URYDR
SMDDL	ALNR	URYDR
RIBL	URYVL	CEPDL
RIBL	URYVL	AINL
RIBL	URYVL	AINR
RIBL	URYVL	AWBL
RIBL	URYVL	RIML
RIBL	URYVL	RIMR
RIBL	URYVL	AIYL
RIBL	URYVL	RIGL
RIBL	URYVL	DVC
SMDVR	RIAL	URYVL
SMDVR	RIAR	URYVL
SMDVR	SMDDL	URYVL
RIBR	URYVR	AINL
RIBR	URYVR	AINR
RIBR	URYVR	AIZR
RIBR	URYVR	AIYR
RIBR	URYVR	RIS
RIBR	URYVR	RIGR
RIBR	URYVR	DVA
RIBR	URYVR	DVC
SMDVL	RIAL	URYVR
SMDVL	RIAR	URYVR
SMDVL	SAADR	URYVR
SMDVL	SMDDR	URYVR
AVAL	ADEL	ALA
AVAL	ADER	ALA
URXL	AUAL	CEPDL
URXL	AVHR	CEPDL
RIBL	AIBR	CEPDL
RIBL	AUAL	CEPDL
RIBL	RIH	CEPDL
RICL	ADAL	CEPDL
RICR	ADAL	CEPDL
RMDVL	RMDDR	CEPDL
RMHR	RIGL	CEPDL
RICL	ADAL	CEPDR
RICR	ADAL	CEPDR
RMDVR	RMDDL	CEPDR
RMHL	RIGR	CEPDR
RMHR	RIGL	CEPDR
RMGR	RMDL	CEPDR
RID	DVA	AINL
AIZR	AWAR	RID
AIZR	AWBR	RID
RICR	ADAL	RID
DVA	RID	AVHL
DVA	RID	AVHR
DVA	RID	FLPL
DVA	RID	SDQR
RID	DVA	PVCR
AUAL	URXL	ADFL
AUAL	URXL	AINR
URXL	AUAL	RIR
URXL	AUAL	RMHL
URXL	AUAL	RMGL
AUAL	URXL	DVA
URXL	AVHR	RMHL
URXL	AVHR	RMGL
RIAL	RIAR	URXL
RIAL	RIVL	URXL
RIAL	RIVR	URXL
RIAL	RMDL	URXL
RIAL	RMDR	URXL
RIAL	SMDVL	URXL
RIAL	SMDVR	URXL
RIAL	SMDDL	URXL
RIAL	SMDDR	URXL
ADAL	RIML	URXL
RIGL	AVKR	URXL
RIGL	RMHR	URXL
AUAR	RIBR	URXR
RIAR	RIAL	URXR
RIAR	RIVL	URXR
RIAR	RMDL	URXR
RIAR	RMDR	URXR
RIAR	SMDVL	URXR
RIAR	SMDVR	URXR
RIAR	SMDDL	URXR
RIAR	SMDDR	URXR
RICL	ADAL	URXR
RICR	ADAL	URXR
RIGR	RMHL	URXR
AIZL	ASEL	ADFL
ADFL	AVHR	ASHL
ADFL	RIR	ASHL
AUAL	RIBL	ADFL
ADFL	AVHR	AWAL
ADFL	AVHR	AWBL
ADFL	AVHR	AIML
ADFL	RIR	AWAL
ADFL	RIR	AWBL
RIAL	RIAR	ADFL
RIAL	RIVL	ADFL
RIAL	RIVR	ADFL
RIAL	RMDL	ADFL
RIAL	RMDR	ADFL
RIAL	SMDVL	ADFL
RIAL	SMDVR	ADFL
RIAL	SMDDL	ADFL
RIAL	SMDDR	ADFL
ADFL	RIR	AIML
AIYL	AFDL	ADFL
AIYL	ASEL	ADFL
AIYL	ASER	ADFL
RIR	ADFL	AWBR
RIR	ADFL	AQR
SMBVL	PLNL	ADFL
RIGL	AVKR	ADFL
RIGL	RMHR	ADFL
ASEL	ADLL	ADFR
ASEL	AIAL	ADFR
ASEL	AIYL	ADFR
AUAR	RIBR	ADFR
AVHL	ADFR	ADLL
ADFR	AVHL	AWAR
ADFR	AVHL	AIMR
RIAR	RIAL	ADFR
RIAR	RIVL	ADFR
RIAR	RMDL	ADFR
RIAR	RMDR	ADFR
RIAR	SMDVL	ADFR
RIAR	SMDVR	ADFR
RIAR	SMDDL	ADFR
RIAR	SMDDR	ADFR
AIBL	RIBR	ADLL
AIBL	RIMR	ADLL
ASEL	ADLL	AINL
ASEL	ADLL	PVQL
ASKL	ADLL	AVFL
ASKL	ADLL	PVQL
AVHL	RIR	ADLL
AWCL	AWCR	ADLL
AIAL	ASIL	ADLL
AIAL	AWCR	ADLL
SMBVL	PLNL	ADLL
PVPL	ADLL	AVM
PVPL	ADLL	DVA
AIBR	RIBL	ADLR
AIBR	RIML	ADLR
AIBR	DVC	ADLR
ASER	AIYL	ADLR
ASER	AIYR	ADLR
ADLR	ASHR	ASIR
ASHR	ADLR	AVHL
ASKR	AIMR	ADLR
AVJR	AVBR	ADLR
AWCR	AWCL	ADLR
AWCR	AIAL	ADLR
AFDL	AIYL	AINR
AIYL	AFDL	ASIL
AIYL	AFDL	AWCL
AIYL	AFDL	AWCR
AIBL	RIMR	AINL
AIBL	AIAL	AINL
AIBL	RIBR	AIZL
AIBL	RIMR	AIZL
AIBL	AIAL	AIZR
AIBL	RIBR	ASEL
AIBL	RIMR	ASEL
AIBL	RIBR	ASER
AIBL	RIMR	ASER
AIBL	AIAL	ASER
AIBL	RIBR	ASGL
AIBL	RIMR	ASGL
AIBL	RIBR	ASHL
AIBL	RIMR	ASHL
AIBL	RIBR	ASIL
AIBL	RIMR	ASIL
AIBL	RIBR	ASKL
AIBL	RIMR	ASKL
AVBR	AVJR	AIBL
AIBL	RIBR	AWCL
AIBL	RIMR	AWCL
AIBL	RIBR	AWCR
AIBL	RIMR	AWCR
AIBL	RIMR	RIAR
AIBL	AIAL	RIAR
RIBR	AIBL	AINR
AIBL	RIBR	RICL
AIBL	RIBR	RICR
AIBL	RIBR	AIML
RIBR	AIBL	AIYR
RIBR	AIBL	RIH
RIBR	AIBL	RIS
AIBL	RIBR	RMFL
AIBL	RIBR	ADAR
AIBL	RIBR	FLPL
AIBL	RIBR	SDQL
AIBL	RIBR	SDQR
RIBR	AIBL	DVA
AIBL	AIAL	RICL
AIBL	AIAL	RICR
RIML	AIBR	AIBL
RIML	RMDL	AIBL
RIML	SAAVL	AIBL
RIML	SAAVR	AIBL
RIML	SAADR	AIBL
RIML	ADAL	AIBL
RIMR	AIBL	AIBR
RIMR	AIBL	AVJL
AIBL	RIMR	AIML
RIMR	AIBL	AVKL
RIMR	AIBL	AVKR
RIMR	AIBL	RIS
RIMR	AIBL	SAADR
AIBL	RIMR	FLPL
RIMR	AIBL	RIFR
AIBL	RIMR	SDQL
AIBL	RIMR	SDQR
AIBL	RIMR	DVC
AIAL	AIBL	ASIR
AIAL	AIBL	ASKR
AIBL	AIAL	RMFL
AIBL	AIAL	ADAR
AIAL	AIBL	AVFL
AIBL	AIAL	FLPL
AIBL	AIAL	RIGR
AIBL	AIAL	SDQL
AIBL	AIAL	SDQR
AIBL	AIAL	DVC
AIAL	AIBL	PVQL
SMDDR	RIAL	AIBL
SMDDR	SAAVL	AIBL
SMDDR	SMDVL	AIBL
AIBR	DVC	AIZL
AIBR	RIBL	AIZR
AIBR	RIML	AIZR
AIBR	DVC	AIZR
AIBR	RIBL	ASEL
AIBR	RIML	ASEL
AIBR	DVC	ASEL
AIBR	RIBL	ASER
AIBR	RIML	ASER
AIBR	DVC	ASER
AIBR	RIBL	ASGR
AIBR	RIML	ASGR
AIBR	DVC	ASGR
AIBR	RIBL	ASHR
AIBR	RIML	ASHR
AIBR	DVC	ASHR
AIBR	RIBL	ASIR
AIBR	RIML	ASIR
AIBR	DVC	ASIR
AIBR	RIBL	ASKR
AIBR	RIML	ASKR
AIBR	DVC	ASKR
AVAL	ADEL	AIBR
AVAL	ADER	AIBR
AVBR	AVJR	AIBR
AIBR	RIBL	AWCL
AIBR	RIML	AWCL
AIBR	DVC	AWCL
AIBR	RIBL	AWCR
AIBR	RIML	AWCR
AIBR	DVC	AWCR
RIBL	AIBR	AINL
RIBL	AIBR	AINR
RIBL	AIBR	AWBL
AIBR	RIBL	AIAR
RIBL	AIBR	AIYL
AIBR	RIBL	AVKR
AIBR	RIBL	RMFR
AIBR	RIBL	ADAL
AIBR	RIBL	FLPL
AIBR	RIBL	FLPR
RIBL	AIBR	RIGL
AIBR	RIBL	DVB
RIML	AIBR	AINR
RIML	AIBR	AVHR
AIBR	RIML	AIAR
RIML	AIBR	AVKL
RIML	AIBR	RIS
AIBR	RIML	FLPL
AIBR	RIML	FLPR
RIML	AIBR	RIFL
RIML	AIBR	BDUL
AIBR	RIML	DVB
RIMR	RIBR	AIBR
RIMR	SAAVL	AIBR
RIMR	SAAVR	AIBR
RIMR	SAADL	AIBR
SMDVL	RIAL	AIBR
SMDVL	RIAR	AIBR
SMDVL	SMDDR	AIBR
AIBR	DVC	AIAR
AIBR	DVC	AVKR
SMDDL	RIAL	AIBR
SMDDL	RIAR	AIBR
SMDDL	SAAVR	AIBR
SMDDL	SMDVR	AIBR
SMDDL	ALNR	AIBR
AIBR	DVC	ADAL
AIBR	DVC	FLPL
AIBR	DVC	FLPR
ASEL	AIZL	AINL
ASEL	AIAL	AINL
ASEL	AIYL	AINL
RIBL	AUAL	AINL
RIBL	RIH	AINL
RIBL	RIS	AINL
RIBR	RIMR	AINL
ASER	AWAR	AINR
ASER	AWCR	AINR
ASER	AIAR	AINR
ASER	AIYL	AINR
ASER	AIYR	AINR
RIBL	RIH	AINR
RIBL	RIS	AINR
RIBR	AUAR	AINR
RIBR	RIMR	AINR
RIML	RMDL	AINR
RIML	SAAVL	AINR
RIML	SAAVR	AINR
RIML	SAADL	AINR
RIML	SAADR	AINR
RIML	ADAL	AINR
ASEL	AIZL	ASKL
AIZL	ASEL	AWAL
AIZL	ASEL	AWBL
ASEL	AIZL	AWCL
AIZL	ASEL	RIBL
AIZL	ASEL	RIH
AIZL	ASEL	RIR
AIZL	ASEL	RIGL
ASEL	AIZL	PVQL
RIAL	RIAR	AIZL
RIAL	RIVL	AIZL
RIAL	RIVR	AIZL
RIAL	RMDL	AIZL
RIAL	RMDR	AIZL
RIAL	SMDVL	AIZL
RIAL	SMDVR	AIZL
RIAL	SMDDL	AIZL
RIAL	SMDDR	AIZL
RIML	RMDL	AIZL
RIML	SAAVL	AIZL
RIML	SAAVR	AIZL
RIML	SAADL	AIZL
RIML	SAADR	AIZL
RIML	ADAL	AIZL
AIAL	ASIL	AIZL
AIAL	AWCR	AIZL
SMBDR	ALNL	AIZL
SMBVL	PLNL	AIZL
ASER	AWCR	AIZR
ASER	AIYL	AIZR
AIZR	AWAR	RIH
AIZR	AWAR	RIR
AIZR	AWAR	PVPL
AWBR	AIZR	ASHR
AWBR	AIZR	AVHL
AWBR	AIZR	AVHR
AIZR	AWBR	AIYR
AIZR	AWBR	RIH
AIZR	AWBR	PVPL
RIAR	RIAL	AIZR
RIAR	RIVL	AIZR
RIAR	RMDL	AIZR
RIAR	RMDR	AIZR
RIAR	SMDVL	AIZR
RIAR	SMDVR	AIZR
RIAR	SMDDL	AIZR
RIAR	SMDDR	AIZR
RIBR	AUAR	AIZR
RIMR	SAAVL	AIZR
RIMR	SAAVR	AIZR
RIMR	SAADL	AIZR
AIAR	ASHR	AIZR
AIAR	AWCR	AIZR
SMBDR	ALNL	AIZR
ASEL	AIYL	ASKL
AWCR	ASER	ASEL
RIAR	RIAL	ASEL
RIAR	RIVL	ASEL
RIAR	RMDL	ASEL
RIAR	RMDR	ASEL
RIAR	SMDVL	ASEL
RIAR	SMDVR	ASEL
RIAR	SMDDL	ASEL
RIAR	SMDDR	ASEL
AIAL	ASEL	ASGL
AIAL	ASEL	ASIR
AIAL	ASEL	ASKR
AIAL	ASEL	AIML
AIAL	ASEL	AVFL
AIAR	ASER	ASEL
AIAR	ASHR	ASEL
AIYL	ASEL	ASIL
AIYL	ASEL	AWAL
ASEL	AIYL	PVQL
AIYR	ASER	ASEL
ASER	AWAR	ASKR
ASER	AWCR	ASKR
ASER	AIYL	ASKR
ASER	AIYR	ASKR
ASER	AWAR	RIR
AWCR	ASER	ASIL
AWCR	ASER	ASIR
ASER	AWCR	RIR
RIAL	RIAR	ASER
RIAL	RIVL	ASER
RIAL	RIVR	ASER
RIAL	RMDL	ASER
RIAL	RMDR	ASER
RIAL	SMDVL	ASER
RIAL	SMDVR	ASER
RIAL	SMDDL	ASER
RIAL	SMDDR	ASER
AIAR	ASER	ASGR
AIAR	ASER	ASIR
AIAR	ASER	ASKL
AIAR	ASER	AWCL
AIAR	ASER	AIMR
ASER	AIAR	RIR
AIAR	ASER	PVQR
AIYL	ASER	ASIL
AIYL	ASER	AWAL
AIYL	ASER	AWCL
AIYR	ASER	ASIR
AIYR	ASER	AVJL
AIYR	ASER	AWCL
AIYR	ASER	AIMR
ASER	AIYR	RIR
AIAL	AWCR	ASGL
AIAR	ASHR	ASGR
AIAR	AWCR	ASGR
AVAL	ADEL	ASHL
AVAL	ADER	ASHL
AVBR	AVJR	ASHL
RIAL	RIAR	ASHL
RIAL	RIVL	ASHL
RIAL	RIVR	ASHL
RIAL	RMDL	ASHL
RIAL	RMDR	ASHL
RIAL	SMDVL	ASHL
RIAL	SMDVR	ASHL
RIAL	SMDDL	ASHL
RIAL	SMDDR	ASHL
AIAL	ASIL	ASHL
AIAL	AWCR	ASHL
ADAL	RICL	ASHL
ADAL	RICR	ASHL
ADAL	RIML	ASHL
AVBR	AVJR	ASHR
ASHR	AIAR	AVHL
ASHR	ADAR	AVHL
ASHR	RIFR	AVHL
ASHR	AIAR	AWAR
ASHR	ADAR	AWAR
RIAR	RIAL	ASHR
RIAR	RIVL	ASHR
RIAR	RMDL	ASHR
RIAR	RMDR	ASHR
RIAR	SMDVL	ASHR
RIAR	SMDVR	ASHR
RIAR	SMDDL	ASHR
RIAR	SMDDR	ASHR
AIAR	ASHR	ASIR
AIAR	ASHR	ASKL
AIAR	ASHR	ASKR
AIAR	ASHR	AWCL
AIAR	ASHR	AIMR
AIAR	ASHR	PVQR
ADAR	ASHR	RICL
ADAR	ASHR	RICR
ADAR	ASHR	ADER
ADAR	ASHR	FLPL
ADAR	ASHR	FLPR
RIFR	ASHR	ADER
RIFR	ASHR	AVFL
RIFR	ASHR	AVFR
RIFR	ASHR	PVNR
RIFR	ASHR	PVQR
AWCR	AIAR	ASIL
AIAL	ASIL	ASIR
AIAL	ASIL	ASKL
AIAL	ASIL	ASKR
AIAL	ASIL	AIML
AIAL	ASIL	AVFL
AIAL	ASIL	PVQL
ASKR	AIMR	ASIR
ASKL	ASJL	AVFL
PVQR	AVFR	ASJR
AIAL	AWCR	ASKL
AIAR	AWCR	ASKL
AIML	ASKL	RMGL
AIAL	AWCR	ASKR
AIAR	AWCR	ASKR
AVAL	ADEL	AUAL
AVAL	ADER	AUAL
RIAL	RIAR	AUAL
RIAL	RIVL	AUAL
RIAL	RIVR	AUAL
RIAL	RMDL	AUAL
RIAL	RMDR	AUAL
RIAL	SMDVL	AUAL
RIAL	SMDVR	AUAL
RIAL	SMDDL	AUAL
RIAL	SMDDR	AUAL
RIBL	AUAL	AWBL
RIBL	AUAL	RIML
RIBL	AUAL	RIMR
RIBL	AUAL	AIYL
RIBL	AUAL	RIGL
AUAL	RIBL	DVA
RIBL	AUAL	DVC
RIAR	RIAL	AUAR
RIAR	RIVL	AUAR
RIAR	RMDL	AUAR
RIAR	RMDR	AUAR
RIAR	SMDVL	AUAR
RIAR	SMDVR	AUAR
RIAR	SMDDL	AUAR
RIAR	SMDDR	AUAR
RIBR	AUAR	AIYR
RIBR	AUAR	RIS
RIBR	AUAR	RIGR
RIBR	AUAR	DVA
RIBR	AUAR	DVC
AVAL	ADEL	AVJR
AVAL	ADER	AVJR
AVAL	ADEL	RIBL
AVAL	ADER	RIBL
AVAL	ADEL	RICL
AVAL	ADER	RICL
AVAL	ADEL	RICR
AVAL	ADER	RICR
AVAL	ADEL	RIMR
AVAL	ADER	RIMR
AVAL	ADEL	SAAVL
AVAL	ADER	SAAVL
AVAL	ADEL	SAADL
AVAL	ADER	SAADL
AVAL	ADEL	ADAL
AVAL	ADER	ADAL
AVAL	ADEL	ADAR
AVAL	ADEL	AQR
ADEL	AVAL	AVFR
AVAL	ADEL	FLPR
ADEL	AVAL	ALML
AVAL	ADEL	SDQL
AVAL	ADEL	SDQR
AVAL	ADEL	PVPL
AVAL	ADEL	DVA
AVAL	ADEL	DVC
AVAL	ADEL	PVCR
AVAL	ADER	AQR
AVAL	ADER	SDQL
AVAL	ADER	PVPL
AVAL	ADER	PVPR
AVAL	ADER	DVA
AVAL	ADER	DVC
AVAL	ADER	PVCR
RIGR	RIR	AVAL
RIGR	RMHL	AVAL
RIGL	AVKR	AVAR
RIGL	RMHR	AVAR
AVBR	AVJR	AVJL
AVJR	AVBR	AVHR
AVBR	AVJR	RIBL
AVBR	AVJR	RIML
AVBR	AVJR	RIMR
AVBR	AVJR	ADAR
AVBR	AVJR	AQR
AVBR	AVJR	AVFL
AVBR	AVJR	FLPR
AVBR	AVJR	RIFR
AVBR	AVJR	RMGR
AVJR	AVBR	ALML
AVBR	AVJR	AVM
AVJR	AVBR	BDUL
AVBR	AVJR	BDUR
AVBR	AVJR	SDQR
AVBR	AVJR	PVPR
AVBR	AVJR	DVA
AVBR	AVJR	PVCR
RIH	RIBL	AVHL
RIR	AVHL	AVHR
RIR	AVHL	AIYL
RIR	AVHL	AQR
RIR	AVHL	RIGL
PVPR	AVHR	AVHL
PVPR	RIFR	AVHL
RICL	ADAL	AVHR
RIML	RMDL	AVHR
RIML	SAAVL	AVHR
RIML	SAAVR	AVHR
RIML	SAADL	AVHR
RIML	SAADR	AVHR
RIML	ADAL	AVHR
RIR	RIGR	AVHR
SMBVL	PLNL	AVHR
PVPL	AVHR	AVM
RIMR	RIBR	AVJL
RIMR	SAAVL	AVJL
RIMR	SAAVR	AVJL
RIMR	SAADL	AVJL
RIS	RIBL	AVJL
RIS	RIBL	AVJR
AVFR	PVQR	AVJR
RIFR	PVPR	AWAR
RIAL	RIAR	AWBL
RIAL	RIVL	AWBL
RIAL	RIVR	AWBL
RIAL	RMDL	AWBL
RIAL	RMDR	AWBL
RIAL	SMDVL	AWBL
RIAL	SMDVR	AWBL
RIAL	SMDDL	AWBL
RIAL	SMDDR	AWBL
RIBL	RIH	AWBL
RIBL	RIS	AWBL
SMBVL	PLNL	AWBL
RIR	RIGR	AWBR
RIR	DVA	AWBR
SMBDR	ALNL	AWBR
RIAR	RIAL	AWCL
RIAR	RIVL	AWCL
RIAR	RMDL	AWCL
RIAR	RMDR	AWCL
RIAR	SMDVL	AWCL
RIAR	SMDVR	AWCL
RIAR	SMDDL	AWCL
RIAR	SMDDR	AWCL
AIAL	AWCR	AIML
AIAL	AWCR	AVFL
AIAL	AWCR	PVQL
AIAR	AWCR	AIMR
AIAR	AWCR	PVQR
RIAL	RIAR	RIBL
RIAR	RIAL	RIBR
RIAL	RIAR	AIYL
RIAR	RIAL	AIYR
RIAR	RIAL	RIFR
RIAL	RIVL	RIBL
RIAL	RIVR	RIBL
RIAL	RMDL	RIBL
RIAL	RMDR	RIBL
RIAL	SMDVL	RIBL
RIAL	SMDDL	RIBL
RIAL	SMDDR	RIBL
RIVL	RIAL	RICR
RIAL	RIVL	AIYL
RIAL	RIVL	RIH
RIAL	RIVL	RIR
RIVL	RIAL	ADEL
RIAL	RIVL	AQR
RIVL	RIAL	DVC
RIAL	RIVR	AIYL
RIAL	RIVR	RIH
RIAL	RIVR	RIR
RIVR	RIAL	ADER
RIAL	RIVR	AQR
RIVR	RIAL	ALNL
RMDL	RIAL	RIMR
RIAL	RMDL	AIYL
RIAL	RMDL	RIH
RIAL	RMDL	RIR
RMDL	RIAL	RIS
RMDL	RIAL	RMFR
RMDL	RIAL	RMHR
RMDL	RIAL	ADEL
RIAL	RMDL	AQR
RMDL	RIAL	RMGL
RMDR	RIAL	RIML
RMDR	RIAL	RIMR
RIAL	RMDR	AIYL
RIAL	RMDR	RIH
RIAL	RMDR	RIR
RMDR	RIAL	RIS
RMDR	RIAL	RMFL
RMDR	RIAL	RMHL
RMDR	RIAL	ADEL
RMDR	RIAL	ADER
RIAL	RMDR	AQR
RMDR	RIAL	RMGL
RMDR	RIAL	RMGR
SMDVL	RIAL	RIBR
SMDVL	RIAL	RICL
SMDVL	RIAL	RICR
SMDVL	RIAL	RIML
SMDVL	RIAL	RIMR
RIAL	SMDVL	AIYL
RIAL	SMDVL	RIR
SMDVL	RIAL	RIS
RIAL	SMDVL	AQR
SMDVL	RIAL	ALNR
SMDVL	RIAL	PLNR
SMDVR	RIAL	RICL
SMDVR	RIAL	RICR
SMDVR	RIAL	RIML
SMDVR	RIAL	RIMR
RIAL	SMDVR	AIYL
SMDVR	RIAL	AVKR
RIAL	SMDVR	RIH
RIAL	SMDVR	RIR
SMDVR	RIAL	RIS
RIAL	SMDVR	AQR
SMDVR	RIAL	ALNL
RIAL	SMDDL	AIYL
RIAL	SMDDR	AIYL
RIAL	SMDDL	RIH
RIAL	SMDDR	RIH
RIAL	SMDDL	RIR
RIAL	SMDDR	RIR
SMBDR	ALNL	RIAL
SMDDL	RIAL	RIBR
SMDDL	RIAL	RICL
SMDDL	RIAL	RICR
SMDDL	RIAL	RIML
SMDDL	RIAL	RIMR
SMDDL	RIAL	AVKL
SMDDL	RIAL	AVKR
RIAL	SMDDL	AQR
SMDDR	RIAL	RIBR
SMDDR	RIAL	RICL
SMDDR	RIAL	RICR
SMDDR	RIAL	RIML
SMDDR	RIAL	RIMR
SMDDR	RIAL	RIS
SMDDR	RIAL	ADAR
RIAL	SMDDR	AQR
RIAR	RIVL	RIBR
RIAR	RMDL	RIBR
RIAR	RMDR	RIBR
RIAR	SMDVR	RIBR
RIVL	RIAR	RICR
RIAR	RIVL	AIYR
RIAR	RIVL	RIH
RIAR	RIVL	RIR
RIVL	RIAR	ADEL
RIAR	RIVL	AQR
RIAR	RIVL	RIFR
RIVL	RIAR	DVC
RMDL	RIAR	RIMR
RIAR	RMDL	AIYR
RIAR	RMDL	RIH
RIAR	RMDL	RIR
RMDL	RIAR	RIS
RMDL	RIAR	RMFR
RMDL	RIAR	RMHR
RMDL	RIAR	ADEL
RIAR	RMDL	AQR
RIAR	RMDL	RIFR
RMDL	RIAR	RMGL
RMDR	RIAR	RIML
RMDR	RIAR	RIMR
RMDR	RIAR	RIVR
RIAR	RMDR	AIYR
RIAR	RMDR	RIH
RIAR	RMDR	RIR
RMDR	RIAR	RIS
RMDR	RIAR	RMFL
RMDR	RIAR	RMHL
RMDR	RIAR	ADEL
RMDR	RIAR	ADER
RIAR	RMDR	AQR
RIAR	RMDR	RIFR
RMDR	RIAR	RMGL
RMDR	RIAR	RMGR
SMDVL	RIAR	RICL
SMDVL	RIAR	RICR
SMDVL	RIAR	RIML
SMDVL	RIAR	RIMR
SMDVL	RIAR	RIVR
RIAR	SMDVL	AIYR
RIAR	SMDVL	RIR
SMDVL	RIAR	RIS
RIAR	SMDVL	AQR
RIAR	SMDVL	RIFR
SMDVL	RIAR	ALNR
SMDVL	RIAR	PLNR
SMDVR	RIAR	RIBL
SMDVR	RIAR	RICL
SMDVR	RIAR	RICR
SMDVR	RIAR	RIML
SMDVR	RIAR	RIMR
SMDVR	RIAR	RIVR
RIAR	SMDVR	AIYR
SMDVR	RIAR	AVKR
RIAR	SMDVR	RIH
RIAR	SMDVR	RIR
SMDVR	RIAR	RIS
RIAR	SMDVR	AQR
RIAR	SMDVR	RIFR
SMDVR	RIAR	ALNL
RIAR	SMDDL	AIYR
RIAR	SMDDR	AIYR
RIAR	SMDDL	RIH
RIAR	SMDDR	RIH
RIAR	SMDDL	RIR
RIAR	SMDDR	RIR
SMDDL	RIAR	RICL
SMDDL	RIAR	RICR
SMDDL	RIAR	RIML
SMDDL	RIAR	RIMR
SMDDL	RIAR	RIVR
SMDDL	RIAR	AVKL
SMDDL	RIAR	AVKR
RIAR	SMDDL	AQR
RIAR	SMDDL	RIFR
SMDDR	RIAR	RICL
SMDDR	RIAR	RICR
SMDDR	RIAR	RIML
SMDDR	RIAR	RIMR
SMDDR	RIAR	RIS
SMDDR	RIAR	ADAR
RIAR	SMDDR	AQR
RIAR	SMDDR	RIFR
RIBL	RIH	RIML
RIBL	RIH	RIMR
SMDVR	SMDDL	RIBL
RIBL	RIH	AIYL
RIBL	RIS	AIYL
RIBL	RIH	RIGL
RIH	RIBL	DVA
RIBL	RIH	DVC
RIBL	RIS	RIGL
RIS	RIBL	PVPL
RIBL	RIS	DVC
RIMR	RIBR	RICL
RIMR	RIBR	RICR
RIBR	RIMR	AIYR
RIMR	RIBR	AVKL
RIMR	RIBR	AVKR
RIBR	RIMR	RIH
RIMR	RIBR	SAADR
RIMR	RIBR	ADAR
RIMR	RIBR	RIFR
RIBR	RIMR	DVA
RIBR	RIMR	DVC
SMDVL	SAADR	RIBR
SMDDL	SAAVR	RIBR
SMDDL	SMDVR	RIBR
SMDDL	ALNR	RIBR
SMDDR	SAAVL	RIBR
RIMR	SAAVL	RICL
RIMR	SAAVR	RICL
RIMR	SAADL	RICL
SMDVL	SAADR	RICL
AVKR	AVKL	RICL
AVKR	FLPL	RICL
AVKR	RIGL	RICL
SMDDL	SAAVR	RICL
SMDDL	ALNR	RICL
SMDDR	SAAVL	RICL
ADAL	RICL	RIFL
RIMR	SAAVL	RICR
RIMR	SAAVR	RICR
RIMR	SAADL	RICR
RICR	ADAL	SIBDR
SMDVL	SAADR	RICR
RICR	ADAL	RIS
SMBDR	ALNL	RICR
SMDDL	SAAVR	RICR
SMDDL	ALNR	RICR
SMDDR	SAAVL	RICR
ADAL	RICR	RIFL
RICR	ADAL	RMGL
RICR	ADAL	RMGR
RICR	ADAL	ALML
RICR	ADAL	DVA
RMDL	RIML	RIMR
RMDL	RIML	RIVL
RIML	RMDL	AVKL
RIML	RMDL	AVKR
RMDL	RIML	RMHR
RMDL	RIML	ADEL
RIML	RMDL	RIFL
RMDL	RIML	RMGL
RIML	RMDL	BDUL
RIML	SAAVL	AVKL
RIML	SAAVL	AVKR
RIML	SAAVL	RIS
SAAVL	RIML	SMBDR
RIML	SAAVL	RIFL
RIML	SAAVL	BDUL
SAAVL	RIML	ALNL
SAAVL	RIML	PLNR
RIML	SAAVR	AVKR
RIML	SAAVR	RIS
SAAVR	RIML	SMBDL
SAAVR	RIML	SMBDR
RIML	SAAVR	RIFL
SAAVR	RIML	VB1
RIML	SAAVR	BDUL
SAAVR	RIML	ALNR
RIML	SAADL	AVKL
RIML	ADAL	AVKL
RIML	SAADR	AVKR
RIML	ADAL	AVKR
RIML	SAADL	RIS
RIML	SAADR	RIS
RIML	ADAL	RIS
SAADL	RIML	RIVR
SAADL	RIML	SMBVL
RIML	SAADL	RIFL
SAADL	RIML	RMGR
SAADL	RIML	VB1
RIML	SAADL	BDUL
SAADL	RIML	PLNL
SAADR	RIML	RIVL
SAADR	RIML	SMBVR
RIML	SAADR	RIFL
SAADR	RIML	RMGL
RIML	SAADR	BDUL
SAADR	RIML	PLNR
SMDDL	ALNR	RIML
RIML	ADAL	BDUL
RIGL	RMHR	RIML
RMDL	RMGR	RIMR
RIMR	SAAVL	AVKL
RIMR	SAAVL	AVKR
RIMR	SAAVL	RIS
RIMR	SAAVL	SAADR
SAAVL	RIMR	SMBDR
RIMR	SAAVL	ADAR
RIMR	SAAVL	RIFR
SAAVL	RIMR	ALNL
SAAVL	RIMR	PLNR
RIMR	SAAVR	AVKR
RIMR	SAAVR	RIS
RIMR	SAAVR	SAADR
SAAVR	RIMR	SMBDL
SAAVR	RIMR	SMBDR
RIMR	SAAVR	ADAR
RIMR	SAAVR	RIFR
SAAVR	RIMR	VB1
SAAVR	RIMR	ALNR
RIMR	SAADL	AVKL
RIMR	SAADL	RIS
SAADL	RIMR	RIVR
RIMR	SAADL	SAADR
SAADL	RIMR	SMBVL
RIMR	SAADL	ADAR
RIMR	SAADL	RIFR
SAADL	RIMR	RMGR
SAADL	RIMR	VB1
SAADL	RIMR	PLNL
SMDDL	ALNR	RIMR
RIGR	RIR	RIMR
RIGR	RMHL	RIMR
RMDL	RMDR	RIVL
RMDL	RMGR	RIVL
SMDDR	SAAVL	RIVL
RMDR	RMDL	RIVR
SMDVL	SAADR	RIVR
SMDVL	SMDDR	RIVR
SMDDL	SAAVR	RIVR
SMDDL	ALNR	RIVR
RMDR	RMDL	RMFL
RMDL	RMDR	RMFR
RMDR	RMDL	ADER
RMDVR	RMDDL	RMDL
RMDL	RMGR	RIS
RMDL	RMGR	RMFR
RMHL	RIGR	RMDL
RMDL	RMGR	RMHR
RMDL	RMGR	ADEL
RMDL	RMGR	RMGL
RMGR	RMDL	AVFR
RMGR	RMDL	RIGR
SMDVR	SMDDL	RMDR
RMDDL	RMDVR	RMDR
RMHR	RIGL	RMDR
RMDDR	RMDVL	SMBDR
RMDVL	RMDDR	RMGL
RMDDL	RMDVR	ADER
RMDVR	RMDDL	RMGR
SMBVL	PLNL	RMDVR
SAAVL	SMDDR	SMBDR
SMDDR	SAAVL	RIS
SMDDR	SAAVL	ADAR
SAAVL	SMDDR	ALNL
SAAVL	SMDDR	PLNR
SAAVR	SMDDL	SMBDL
SAAVR	SMDDL	SMBDR
SMDDL	SAAVR	AVKR
SAAVR	SMDDL	VB1
SMBDR	ALNL	SIBDR
SMDVL	SAADR	RIH
SMDVL	SMDDR	RIH
SMDVL	SAADR	RIS
SAADR	SMDVL	AVKL
SAADR	SMDVL	SMBVR
SAADR	SMDVL	RMGL
SMDVL	SAADR	ALNR
SMDDR	SMDVL	ADAR
SMDVL	SMDDR	ALNR
SMDVL	SMDDR	PLNR
SMDVR	SMDDL	RIS
SMDDL	SMDVR	AVKL
SMDVR	SMDDL	ALNL
RIFR	PVPR	AIAR
RIR	RIGR	AIYL
RIR	DVA	AIYL
AVKL	AVKR	RMHL
AVKL	AVKR	RMHR
AVKL	DVC	RIS
AVKL	DVC	RMHL
AVKL	DVC	RMHR
SMBDR	ALNL	AVKL
SMDDL	ALNR	AVKL
AVKR	FLPL	RIS
AVKR	RIGL	RIS
AVKR	RIGL	RMFL
AVKR	FLPL	RMFR
AVKR	RIGL	RMFR
SMDDL	ALNR	AVKR
FLPL	AVKR	FLPR
FLPL	AVKR	SDQL
AVKR	FLPL	DVB
RIGL	AVKR	ADEL
RIGL	AVKR	ADER
RIGL	AVKR	FLPR
RIGL	AVKR	PVPL
RIGL	AVKR	DVC
RIGR	RIR	AVKR
RIGR	RMHL	AVKR
RIR	RIGR	RIGL
RIR	DVA	RIGL
RIGR	RIR	ADEL
RIGR	RIR	ADER
RIGR	RIR	PVPR
RIGR	RIR	DVB
RIGR	RIR	DVC
DVA	RIR	FLPL
DVA	RIR	SDQR
RIGR	RMHL	ADEL
RIGR	RMHL	AQR
RIGR	RMHL	PVPR
RIGR	RMHL	DVB
RIGR	RMHL	DVC
RIGL	RMHR	ADEL
RIGL	RMHR	ADER
RIGL	RMHR	FLPR
RIGL	RMHR	PVPL
RIGL	RMHR	DVB
RIGL	RMHR	DVC
SMBVL	PLNL	AVFR
SMBVL	PLNL	RMGL
SMBVL	PLNL	DVA
ADEL	ADER	AVFR
ADER	ADEL	FLPR
ADEL	ADER	ALML
ADEL	ADER	PVPR
ADEL	FLPL	AVFR
FLPL	ADEL	FLPR
ADEL	FLPL	ALML
FLPL	ADEL	SDQL
ADEL	FLPL	PVPR
BDUL	ADEL	AVFL
BDUL	ADEL	AVM
ADEL	BDUL	PVPR
ADER	ALMR	FLPL
ADER	ALMR	FLPR
RIFR	PVPR	ADER
ALMR	ADER	RMGR
BDUR	PVNL	ADER
BDUR	PVNR	ADER
AVFR	PVQR	AVFL
RIFR	PVPR	AVFL
BDUL	PVNR	AVFL
RIFR	PVPR	AVFR
AVFR	PVQR	BDUL
PVNR	BDUR	AVFR
PVNL	ALMR	RIFL
PVNL	BDUR	RIFL
RIFR	PVPR	PVNR
RIFR	PVPR	PVQR
PVNL	ALMR	RIFR
PVNL	BDUR	RIFR
ALMR	BDUR	RMGR
ALMR	PVNL	RMGR
BDUL	PVNR	ALML
PVNL	ALMR	ALML
PVNL	BDUR	ALML
BDUR	ALMR	AVM
ALMR	BDUR	PVR
PVNL	ALMR	AVM
PVNL	ALMR	BDUL
ALMR	PVNL	PVR
PVNR	BDUL	ALMR
BDUL	PVNR	AVM
BDUR	PVNR	AVM
PVNL	BDUR	BDUL
