# Supplementary material for: Search for computational modules in the C. elegans brain
Source: BMC Biol. 2004 Dec 2;2:25. doi: 10.1186/1741-7007-2-25 (PMC539283; doi:10.1186/1741-7007-2-25)
Supplement: Additional File 3 — Zip file containing files mentioned in Additional file 2 [file 1741-7007-2-25-S3.zip › nList_M2sS_i08.csv]

BAGL	AFDR	AVAR
BAGL	AFDR	AVER
BAGL	AFDR	RIAR
AINL	BAGL	BAGR
AINL	BAGL	CEPVR
AINL	BAGL	RID
AINL	BAGL	AIBL
AINL	BAGL	ASEL
AINL	BAGL	AUAR
BAGL	AINL	AVAR
BAGL	AINL	AVER
BAGL	AINL	RIAR
AIZR	AWAR	BAGL
AIZR	AWBR	BAGL
BAGL	AWCL	AVAR
BAGL	AIYR	AVAR
BAGL	RIGR	AVAR
BAGL	AWCL	AVER
BAGL	AIYR	AVER
AWCL	BAGL	BAGR
AWCL	BAGL	AIBL
AWCL	BAGL	AIBR
AWCL	BAGL	ASEL
AWCL	BAGL	AIAL
AWCL	BAGL	AIAR
AWCL	BAGL	AIYL
BAGL	RIGR	RIAR
RIBL	BAGR	BAGL
RIBL	URYVL	BAGL
RIBL	AIBR	BAGL
RIBL	AUAL	BAGL
RIBL	RIS	BAGL
RIBR	BAGL	AVEL
RIBR	BAGL	SMDVL
RIBR	BAGL	SMDDL
RIBR	BAGL	SMDDR
RIH	IL2R	BAGL
RIH	IL2VR	BAGL
RIH	OLQVL	BAGL
RIH	OLQVR	BAGL
AQR	BAGR	BAGL
RIGR	BAGL	AIBL
RIGR	BAGL	AVKL
RIGR	BAGL	RMFR
RIGR	BAGL	SIAVR
RIGR	BAGL	RMGR
IL2VL	RMEL	BAGR
BAGR	RIBL	OLQVL
BAGR	AQR	OLQVL
BAGR	RIBL	AFDL
BAGR	AQR	AFDL
BAGR	AQR	AUAL
BAGR	AQR	AVEL
AWCL	AWCR	BAGR
RIBL	BAGR	URYDL
RIBL	BAGR	AIZL
RIBL	BAGR	AVBR
RIBL	BAGR	AVDR
RIBL	BAGR	AVER
RIBL	BAGR	SMDVR
BAGR	AQR	AIYL
RIR	ADFL	BAGR
RIR	AVHL	BAGR
RIR	RIGR	BAGR
RIR	DVA	BAGR
AQR	BAGR	AVAR
AQR	BAGR	AVBL
AQR	BAGR	AVBR
AQR	BAGR	AVDR
AQR	BAGR	RIAR
BAGR	AQR	RIGL
AQR	BAGR	RIGR
AQR	BAGR	PVCL
AQR	BAGR	PVCR
CEPVL	OLLL	IL1VL
CEPVL	URBL	IL1VL
CEPVL	RICR	IL1VL
OLLL	CEPVL	IL1L
CEPVL	OLLL	OLQVL
OLLL	CEPVL	RMED
OLLL	CEPVL	RMEL
CEPVL	OLLL	URAVL
CEPVL	OLLL	URYVL
CEPVL	OLLL	RICL
OLLL	CEPVL	RMDR
OLLL	CEPVL	RMDVL
CEPVL	OLLL	RMHL
CEPVL	OLLL	RMHR
OLLL	CEPVL	SMDDR
CEPVL	URBL	OLQVL
CEPVL	RICR	OLQVL
CEPVL	URBL	URAVL
CEPVL	RICR	URAVL
URBL	CEPVL	IL1L
URBL	CEPVL	RMEL
CEPVL	URBL	URYVL
URBL	CEPVL	URXL
CEPVL	URBL	AVER
CEPVL	URBL	RIBL
CEPVL	URBL	RMDDL
CEPVL	URBL	RMHL
URBL	CEPVL	SMBDR
URBL	CEPVL	ADAL
CEPVL	RICR	URYVL
CEPVL	RICR	AVER
CEPVL	RICR	RIBL
CEPVL	RICR	RICL
RICR	CEPVL	AIBL
RICR	CEPVL	AVAL
RICR	CEPVL	AVAR
RICR	CEPVL	RIMR
RICR	CEPVL	RIVL
RICR	CEPVL	SMDVL
CEPVL	RICR	RMDDL
CEPVL	RICR	RMHL
CEPVL	RICR	RMHR
RICR	CEPVL	SMBDR
RICR	CEPVL	SMDDL
RICR	CEPVL	SMDDR
RICR	CEPVL	ADAR
SMDVR	RIAL	CEPVL
SMDVR	RIAR	CEPVL
SMDVR	SMDDL	CEPVL
RIH	IL2R	CEPVL
RIH	IL2VR	CEPVL
RIH	OLQVR	CEPVL
PVR	IL1DL	CEPVL
PVR	IL1DR	CEPVL
PVR	IL1VR	CEPVL
CEPVR	OLLR	IL1VR
CEPVR	RICL	IL1VR
CEPVR	RMGR	IL1VR
IL2VR	RIH	CEPVR
OLLR	CEPVR	IL1DR
OLLR	CEPVR	IL1R
CEPVR	OLLR	OLQVR
CEPVR	OLLR	RIPR
OLLR	CEPVR	RMER
CEPVR	OLLR	URAVR
CEPVR	OLLR	AVER
CEPVR	OLLR	RICR
OLLR	CEPVR	RMDL
OLLR	CEPVR	RMDVR
OLLR	CEPVR	SMDVL
CEPVR	OLLR	RMFL
CEPVR	OLLR	RMHL
CEPVR	OLLR	RMHR
OLLR	CEPVR	SMDDL
CEPVR	OLLR	PVR
CEPVR	RMGR	OLQVR
CEPVR	RICL	RIPR
CEPVR	RMGR	RIPR
CEPVR	RICL	URAVR
CEPVR	RMGR	URAVR
CEPVR	RMGR	AVEL
CEPVR	RICL	AVER
RIAR	RIAL	CEPVR
RIAR	RIVL	CEPVR
RIAR	RMDL	CEPVR
RIAR	RMDR	CEPVR
RIAR	SMDVL	CEPVR
RIAR	SMDVR	CEPVR
RIAR	SMDDL	CEPVR
RIAR	SMDDR	CEPVR
CEPVR	RICL	RIBR
CEPVR	RMGR	RIBR
RICL	CEPVR	AIBL
RICL	CEPVR	AVAL
RICL	CEPVR	AVAR
CEPVR	RICL	RICR
RICL	CEPVR	RIMR
RICL	CEPVR	SMDVL
RICL	CEPVR	SMDVR
RICL	CEPVR	AVKR
CEPVR	RICL	RMDDR
CEPVR	RICL	RMFL
CEPVR	RICL	RMHL
CEPVR	RICL	RMHR
RICL	CEPVR	SMDDL
RICL	CEPVR	SMDDR
RICL	CEPVR	ADAR
CEPVR	RICL	PVR
RIS	RIBL	CEPVR
CEPVR	RMGR	RMDDR
CEPVR	RMGR	RMFL
CEPVR	RMGR	RMHR
RMGR	CEPVR	URXR
RMGR	CEPVR	AVBR
RMGR	CEPVR	AVJL
RMGR	CEPVR	RMDR
RMGR	CEPVR	RMDVR
RMGR	CEPVR	SAADL
RMGR	CEPVR	SIBVL
RMGR	CEPVR	SIBVR
RMGR	CEPVR	SMBVR
CEPVR	RMGR	PVR
ALMR	ADER	CEPVR
ALMR	BDUR	CEPVR
ALMR	PVNL	CEPVR
CEPDL	OLLL	IL1DL
CEPDL	URBL	IL1DL
IL1DL	PVR	RMDVL
PVR	IL1DL	RIPR
PVR	IL1DL	AVBL
PVR	IL1DL	AVBR
PVR	IL1DL	AVJL
PVR	IL1DL	AVJR
PVR	IL1DL	ALMR
IL1DR	PVR	RMDVR
PVR	IL1DR	RIPL
PVR	IL1DR	AVBL
PVR	IL1DR	AVBR
PVR	IL1DR	AVJL
PVR	IL1DR	AVJR
PVR	IL1DR	ALMR
IL2L	OLQVL	IL1L
IL1L	RMDR	RMEL
IL1L	RMDR	RMDVL
IL1L	RMDR	RMDVR
RMDR	IL1L	SMDVR
IL1L	RMDR	RMFR
RMDR	IL1L	RMHR
IL2R	OLQDR	IL1R
IL2R	RIH	IL1R
IL1R	RMDL	RMDVL
IL1R	RMDL	RMDDL
IL1R	RMDL	RMDDR
IL2VL	RMEL	IL1VL
IL1VL	PVR	RMER
URYVL	RIBL	IL1VL
IL1VL	PVR	RMDDL
PVR	IL1VL	RIPR
PVR	IL1VL	AVBL
PVR	IL1VL	AVBR
PVR	IL1VL	AVJL
PVR	IL1VL	AVJR
PVR	IL1VL	ALMR
IL2VR	RIH	IL1VR
URYVR	RIBR	IL1VR
IL1VR	PVR	RMDDR
PVR	IL1VR	RIPL
PVR	IL1VR	AVBL
PVR	IL1VR	AVBR
PVR	IL1VR	AVJL
PVR	IL1VR	AVJR
PVR	IL1VR	ALMR
BDUL	ADEL	IL2DL
BDUL	PVNR	IL2DL
IL2L	OLLL	OLQDL
OLLL	IL2L	RMED
OLLL	IL2L	RMEL
OLLL	IL2L	AVER
OLLL	IL2L	RIBL
OLLL	IL2L	RMDVL
OLLL	IL2L	SMDVR
IL2L	OLLL	RIH
OLLL	IL2L	RMDDL
OLLL	IL2L	SMDDR
IL2L	OLQVL	OLQDL
IL2L	RMDR	OLQDL
OLQVL	IL2L	RICL
OLQVL	IL2L	RMDVR
OLQVL	IL2L	SIBDL
RMDR	IL2L	SMDVR
IL2L	RMDR	RIH
RMDR	IL2L	RMDDL
RMDR	IL2L	RMHR
IL2R	OLQDR	RMED
OLQDR	IL2R	RICL
IL2R	OLQDR	RMDVR
OLQDR	IL2R	RMDDL
OLQDR	IL2R	SIBVR
IL2R	RMDL	RMED
IL2R	RIH	RMED
RMDL	IL2R	RMER
RMDL	IL2R	RMHL
IL2R	RIH	RMDVR
RIH	IL2R	RIPL
RIH	IL2R	RIPR
RIH	IL2R	URYVR
RIH	IL2R	CEPDR
RIH	IL2R	AIZL
RIH	IL2R	AIZR
RIH	IL2R	AUAR
RIH	IL2R	RIAL
RIH	IL2R	RIAR
RIH	IL2R	RIBR
RIH	IL2R	SMDVL
IL2VL	RMEL	OLQVL
IL2VL	RMEL	RIPL
IL2VL	RMEL	RMER
IL2VL	RMEL	RMEV
IL2VL	RMEL	URAVL
IL2VL	RMEL	RIAL
IL2VL	RMEL	RIH
IL2VR	RIH	RMED
IL2VR	RIH	RMEL
IL2VR	RIH	RMER
IL2VR	RIH	URAVR
IL2VR	RIH	URXR
RIH	IL2VR	OLQDR
RIH	IL2VR	RIPL
RIH	IL2VR	URYVR
RIH	IL2VR	CEPDR
RIH	IL2VR	AIZL
RIH	IL2VR	AIZR
RIH	IL2VR	AUAR
RIH	IL2VR	RIAL
RIH	IL2VR	RIBR
RIH	IL2VR	SMDVL
OLLL	CEPDL	RMED
OLLL	CEPDL	RMEL
CEPDL	OLLL	OLQDL
CEPDL	OLLL	URADL
CEPDL	OLLL	URYDL
CEPDL	OLLL	URXL
CEPDL	OLLL	RICL
CEPDL	OLLL	RICR
OLLL	CEPDL	RMDR
OLLL	CEPDL	SMDVR
OLLL	CEPDL	RMDDL
CEPDL	OLLL	RMHR
CEPDL	OLLL	SIADR
CEPDL	OLLL	RMGL
SAADR	RIML	OLLL
SAADR	SMDVL	OLLL
ADEL	AVAL	OLLL
ADEL	ADER	OLLL
ADEL	FLPL	OLLL
ADEL	BDUL	OLLL
SAADL	RIML	OLLR
SAADL	RIMR	OLLR
CEPDL	URBL	OLQDL
RIH	OLQVL	OLQDR
RIH	OLQVR	OLQDR
RIH	RIBL	OLQDR
OLQVL	RIH	RICL
OLQVL	RIH	RMDVR
OLQVL	RIH	SIBDL
RIH	OLQVL	RIPR
RIH	OLQVL	URYVR
RIH	OLQVL	CEPDR
RIH	OLQVL	AIZL
RIH	OLQVL	AIZR
RIH	OLQVL	AUAR
RIH	OLQVL	RIAL
RIH	OLQVL	RIAR
RIH	OLQVL	RIBR
RIH	OLQVL	SMDVL
OLQVR	RIH	RICL
OLQVR	RIH	RICR
OLQVR	RIH	RMDVL
OLQVR	RIH	SIBDR
RIH	OLQVR	RIPL
RIH	OLQVR	URYVR
RIH	OLQVR	CEPDR
RIH	OLQVR	AIZL
RIH	OLQVR	AIZR
RIH	OLQVR	AUAR
RIH	OLQVR	RIAL
RIH	OLQVR	RIAR
RIH	OLQVR	RIBR
RIH	OLQVR	SMDVL
RIH	RIBL	RIPL
ADAL	RICL	RIPL
ADAL	RICR	RIPL
ADAL	RIML	RIPL
RIH	RIBL	RIPR
ADAR	ASHR	RIPR
RMED	RMDVR	RMDVL
RMDVR	RMED	SMBVL
RMED	RMDVR	SMDDL
RMED	RMDVR	SMDDR
SMBDR	ALNL	RMED
URBL	CEPDL	RMEL
RMDL	RIAL	RMER
RMDL	RIAR	RMER
RMDL	RIML	RMER
RMDL	RMDR	RMER
RMDL	RMGR	RMER
URYVR	RIBR	RMEV
RIVR	RIAL	RMEV
RMDDR	RMDVL	RMEV
SMBVL	PLNL	RMEV
DVA	RID	RMEV
DVA	RIR	RMEV
CEPDL	URBL	URADL
BDUL	ADEL	URADL
BDUL	PVNR	URADL
RIFR	ASHR	URADR
RIFR	PVPR	URADR
CEPDL	URBL	URYDL
CEPDL	URBL	AVER
CEPDL	URBL	RIBL
CEPDL	URBL	RMDVL
CEPDL	URBL	SIADR
URBL	CEPDL	SMBDR
URBL	CEPDL	ADAL
CEPDL	URBL	RMGL
ALMR	ADER	URBR
ALMR	BDUR	URBR
ALMR	PVNL	URBR
RIBL	URYVL	URYDL
RIBL	AIBR	URYDL
RIBL	AUAL	URYDL
RIBL	RIH	URYDL
RIGL	AVKR	URYDL
RIGL	RMHR	URYDL
DVC	AIBR	URYDL
DVC	AVKL	URYDL
RIBL	URYVL	AIZL
RIBL	URYVL	AVAL
RIBL	URYVL	AVBR
RIBL	URYVL	AVDR
RIBL	URYVL	AVEL
RIBL	URYVL	RIAL
URYVL	RIBL	RMDVR
URYVL	RIBL	RMDDL
URYVR	RIBR	AVBL
RIBR	URYVR	AVAR
RIBR	URYVR	AVER
RIBR	URYVR	RIAR
URYVR	RIBR	RMDVL
URYVR	RIBR	SIBDR
URYVR	RIBR	RMDDR
RIBR	URYVR	SMDDL
RIBR	URYVR	SMDDR
RIH	RIBL	URYVR
PVQR	AVFR	ALA
SMDDR	RIAL	CEPDL
SMDDR	RIAR	CEPDL
SMDDR	SAAVL	CEPDL
SMDDR	SMDVL	CEPDL
RIH	RIBL	CEPDR
SMDDL	RIAL	CEPDR
SMDDL	RIAR	CEPDR
SMDDL	SAAVR	CEPDR
SMDDL	SMDVR	CEPDR
SMDDL	ALNR	CEPDR
ADER	AVAL	CEPDR
ADER	ADEL	CEPDR
ALMR	BDUR	CEPDR
ALMR	PVNL	CEPDR
RID	DVA	AIZR
DVA	RID	URXR
DVA	RID	AUAL
DVA	RID	AVAL
DVA	RID	AVAR
DVA	RID	AVBR
DVA	RID	AVEL
DVA	RID	AVER
DVA	RID	RIBR
DVA	RID	RIH
DVA	RID	SIAVL
DVA	RID	SIAVR
DVA	RID	SMBVL
DVA	RID	AQR
DVA	RID	SDQL
DVA	RID	PVPL
DVA	RID	PVR
AUAL	URXL	AVAL
URXL	AUAL	RICL
URXL	AUAL	RICR
URXL	AUAL	ADAL
URXL	AUAL	RIGL
URXL	AVHR	AVEL
AVHR	URXL	AVER
AVHR	URXL	AVJR
AVHR	URXL	AWBR
URXL	AVHR	RIAL
URXL	AVHR	RICR
AVHR	URXL	RIML
AVHR	URXL	SMBVL
URXL	AVHR	ADAL
URXL	AVHR	RIGL
AVHR	URXL	DVA
AVHR	URXL	PVQL
RIR	ADFL	URXL
RIR	AVHL	URXL
RIR	RIGR	URXL
RIR	DVA	URXL
RMHL	RIGR	URXL
AIMR	ASKR	URXR
RIR	ADFL	URXR
RMGR	RMDL	URXR
ADFL	AVHR	AIZL
ADFL	AVHR	AUAL
ADFL	RIR	AUAL
AVHR	ADFL	AVER
AVHR	ADFL	AVJR
AVHR	ADFL	AWBR
ADFL	AVHR	RIAL
AVHR	ADFL	RICL
AVHR	ADFL	RIML
ADFL	AVHR	AIYL
ADFL	AVHR	SIBVL
ADFL	AVHR	SMBDL
ADFL	AVHR	RIGL
AVHR	ADFL	DVA
AVHR	ADFL	PVQL
AIML	ASKL	ADFL
RIR	ADFL	ADFR
RIR	ADFL	AIZR
RIR	ADFL	ASER
RIR	ADFL	RIAR
ADFL	RIR	SIBVL
ADFL	RIR	SMBDL
ADFL	RIR	SMBVL
ADFR	AVHL	AIZL
ADFR	AVHL	AIZR
ADFR	AVHL	ASEL
ASHR	ADLR	ADFR
ASHR	AIAR	ADFR
ASHR	ADAR	ADFR
ASHR	RIFR	ADFR
ADFR	AVHL	AUAR
AVHL	ADFR	AVDL
ADFR	AVHL	RIAR
AVHL	ADFR	RIH
AVHL	ADFR	PVPR
AVHL	ADFR	DVA
AWAR	ASER	ADFR
AIMR	ASKR	ADFR
RIR	RIGR	ADFR
RIR	DVA	ADFR
ADLL	PVPL	AIBL
ASEL	ADLL	AFDR
ASEL	ADLL	AIBR
ASEL	ADLL	ASHL
ADLL	ASEL	AVAR
ADLL	ASEL	AVDL
ADLL	ASEL	AVDR
ADLL	ASEL	AVHL
ADLL	ASEL	AWBL
ASEL	ADLL	AWCR
ASEL	ADLL	RIAR
ASEL	ADLL	AIAR
ASEL	ADLL	AIYR
ADLL	ASEL	SMBVL
ADLL	ASKL	AVAR
ADLL	ASKL	AVDL
ADLL	ASKL	AVDR
ADLL	ASKL	AVHL
ADLL	ASKL	AWBL
ADLL	ASKL	AWCL
ASKL	ADLL	AIAR
ADLL	ASKL	SMBVL
ADLL	PVPL	AVDL
ADLL	PVPL	AVHL
ADLL	PVPL	AWBL
ADLL	PVPL	AWCL
ADLL	PVPL	AIAL
ADLL	PVPL	SMBVL
PVPL	ADLL	AIZR
PVPL	ADLL	ASHL
PVPL	ADLL	AVAL
PVPL	ADLL	AVBL
PVPL	ADLL	AVBR
PVPL	ADLL	AVJR
PVPL	ADLL	RIS
PVPL	ADLL	SIBVL
PVPL	ADLL	RIGL
PVPL	ADLL	PVCL
PVPL	ADLL	PVCR
ADLR	ASHR	ASER
ADLR	ASHR	ASKR
ASHR	ADLR	AVBL
ASHR	ADLR	AVBR
ASHR	ADLR	AVER
ADLR	ASHR	AVJR
ASHR	ADLR	AWBR
ADLR	ASHR	AWCR
ASHR	ADLR	RIAR
ADLR	ASHR	SMBVR
AWAR	AIZR	ADLR
AIYL	AFDL	AIZL
AIYL	AFDL	RIAL
AIYL	AFDL	RIBL
AIYL	AFDL	RIR
ASEL	AIZL	AFDR
ASEL	AIAL	AFDR
ASEL	AIYL	AFDR
ASER	AWCR	AFDR
ASER	AIAR	AFDR
ASER	AIYL	AFDR
AWAR	AIZR	AFDR
AIZR	AWAR	AIBL
AIZR	AWBR	AIBL
ASEL	AIYL	AIBL
ASER	AWAR	AIBL
ASER	AIAR	AIBL
ASER	AIYL	AIBL
ASER	AIYR	AIBL
ASKL	ASJL	AIBL
AIBL	RIBR	AVBL
AIBL	AIAL	AVBL
AIBL	RIBR	AVBR
AIBL	AIAL	AVBR
AIBL	AIAL	AVEL
AWCR	AIAR	AIBL
RIAR	RIAL	AIBL
RIAR	RIVL	AIBL
RIAR	RMDL	AIBL
RIAR	RMDR	AIBL
RIAR	SMDVL	AIBL
RIAR	SMDVR	AIBL
RIAR	SMDDL	AIBL
RIBR	AIBL	AVAR
RIBR	AIBL	AVER
AIBL	RIBR	RIML
RIBR	AIBL	SMDVL
AIBL	RIBR	SAADL
RIBR	AIBL	SMDDL
RICL	ADAL	AIBL
RICR	ADAL	AIBL
AIBL	RIMR	RIML
AIBL	AIAL	RIML
RIMR	AIBL	AVAL
RIMR	AIBL	RIBL
RIMR	AIBL	RMDL
RIMR	AIBL	RMDR
RIMR	AIBL	SMDVL
RIMR	AIBL	SMDVR
RIMR	AIBL	RMFR
RIMR	AIBL	SMDDL
AIBL	AIAL	SAADL
AIBL	AIAL	SMDDR
AIAL	AIBL	RIFL
ADAR	ASHR	AIBL
FLPL	AVKR	AIBL
FLPL	ADEL	AIBL
RIGR	RIR	AIBL
RIGR	RMHL	AIBL
DVC	AIBR	AIBL
DVC	AVKL	AIBL
AIZR	AWAR	AIBR
AIZR	AWBR	AIBR
ASEL	AIAL	AIBR
ASEL	AIYL	AIBR
ASER	AWAR	AIBR
ASER	AIYL	AIBR
ASER	AIYR	AIBR
ASHR	ADAR	AIBR
ASHR	RIFR	AIBR
ASKR	AIMR	AIBR
AIBR	RIML	AVAL
AIBR	DVC	AVBR
AWCR	AIAL	AIBR
RIBL	AIBR	AVDR
RIBL	AIBR	AVEL
RIBL	AIBR	AVER
RIBL	AIBR	RIAL
AIBR	RIBL	SMDVL
RIBL	AIBR	SMDVR
AIBR	RIBL	SAADR
AIBR	RIBL	SMDDL
RIML	AIBR	AVAR
RIML	AIBR	AVBL
AIBR	RIML	RIMR
RIML	AIBR	RMDR
RIML	AIBR	SMDVR
RIML	AIBR	SMDDR
RIML	AIBR	RIGL
RIML	AIBR	PVCL
AIBR	DVC	RIMR
AIBR	DVC	SMDVL
AVKR	AVKL	AIBR
AVKR	RIGL	AIBR
AIBR	DVC	SAADR
AIBR	DVC	SMDDL
ADAL	RICL	AIBR
ADAL	RICR	AIBR
FLPL	ADEL	AIBR
DVC	AIBR	AVAR
DVC	AIBR	AVEL
DVC	AIBR	AVER
DVC	AIBR	RIBR
DVC	AIBR	RIVL
DVC	AIBR	RMFL
DVC	AIBR	RIGL
DVC	AIBR	RIGR
ASEL	AIZL	ASHL
AIZL	ASEL	AVER
ASEL	AIZL	AWCR
AIZL	ASEL	RIAL
ASEL	AIZL	RIAR
AIZL	ASEL	RIML
ASEL	AIZL	AIAR
ASEL	AIZL	AIYR
AIZL	ASEL	SMBDL
AIZL	ASEL	SMBDR
AIZL	ASEL	SMBVL
RIBL	AUAL	AIZL
RIBL	RIS	AIZL
AIYL	ASER	AIZL
RIR	AVHL	AIZL
RIR	RIGR	AIZL
RIR	DVA	AIZL
RIGL	AVKR	AIZL
RIGL	RMHR	AIZL
AIZR	AWBR	ASER
AIZR	AWAR	AVEL
AIZR	AWBR	AVEL
AIZR	AWAR	AVER
AIZR	AWBR	AVER
AWAR	AIZR	ASHR
AIZR	AWAR	RIAR
AIZR	AWAR	RIBR
AIZR	AWAR	RIMR
AIZR	AWAR	AIAR
AIZR	AWAR	SMBDR
AIZR	AWAR	SMBVR
AWAR	AIZR	RIFR
AIZR	AWBR	RIAR
AIZR	AWBR	RIBR
AIZR	AWBR	RIMR
AIZR	AWBR	AIAR
RIH	RIBL	AIZR
RIR	AVHL	AIZR
RIR	RIGR	AIZR
RIR	DVA	AIZR
PVPL	AVHR	AIZR
ASEL	AIYL	ASHL
ASKL	ASJL	ASEL
ASKL	AIML	ASEL
ASEL	AIAL	RIAR
ASEL	AIYL	RIAR
ASEL	AIAL	AIAR
ASEL	AIAL	AIYR
AIAL	ASEL	RIFL
ASEL	AIYL	AIAR
AIYL	ASEL	RIAL
AIYL	ASEL	RIBL
ASEL	AIYL	AIYR
AIYL	ASEL	RIR
ASKR	AIMR	ASER
AWAR	ASER	ASHR
AWAR	ASER	AWBR
ASER	AWAR	RIAL
AWAR	ASER	RIFR
ASER	AWCR	RIAL
ASER	AIAR	RIAL
ASER	AIYR	RIAL
AIAR	ASER	ADAR
AIAR	ASER	RIFR
AIYL	ASER	RIBL
AIYR	ASER	RIAR
AIYR	ASER	RIBR
RIR	AVHL	ASER
RIR	RIGR	ASER
RIR	DVA	ASER
AIML	ASKL	ASGL
AIMR	ASKR	ASGR
PVPL	AVHR	ASHL
ASHR	AIAR	AVAR
ASHR	RIFR	AVAR
ASHR	AIAR	AVBL
ASHR	AIAR	AVBR
ASHR	AIAR	AVDL
ASHR	ADAR	AVDL
ASHR	AIAR	AVDR
ASHR	ADAR	AVDR
ASHR	RIFR	AVDR
ASHR	AIAR	AVER
ASHR	ADAR	AVER
ASHR	RIFR	AVER
AVHL	RIR	ASHR
ASHR	AIAR	AWBR
ASHR	ADAR	AWBR
ASHR	RIFR	AWBR
ASHR	AIAR	RIAR
ASHR	ADAR	RIAR
ADAR	ASHR	AVAL
ADAR	ASHR	AVEL
ADAR	ASHR	AVJL
ADAR	ASHR	RIMR
ADAR	ASHR	SMDDR
RIFR	ASHR	AVJL
RIFR	ASHR	RIMR
RIFR	ASHR	PVCL
RIFR	ASHR	PVNL
ASIL	AIAL	AIYL
AIAL	ASIL	RIFL
ASKL	ASJL	AIAL
ASKL	ASJL	AIAR
ASKL	AIML	AIAR
AIML	ASKL	AVEL
ASKR	AIMR	AIAL
AIMR	ASKR	AVDR
AIMR	ASKR	AIYR
PVQR	AVFR	ASKR
RIBL	AUAL	AVBR
RIBL	AUAL	AVDR
RIBL	AUAL	AVER
RIBL	AUAL	SMDVR
DVA	RIR	AUAL
RIBR	AUAR	AVEL
RIBR	AUAR	SMDVL
RIBR	AUAR	SMDDL
RIBR	AUAR	SMDDR
RIH	RIBL	AUAR
AVJR	AVBR	AVAL
RIBL	RIH	AVAL
RIBL	RIS	AVAL
RIMR	RIBR	AVAL
RIMR	SAAVR	AVAL
SAAVL	RIML	AVAL
SAAVL	SMDDR	AVAL
SAADL	RIML	AVAL
ADAL	RIML	AVAL
ADEL	AVAL	AVAR
ADEL	AVAL	AVDL
ADEL	AVAL	AVEL
ADEL	AVAL	RIVL
ADEL	AVAL	RMDL
ADEL	AVAL	RMDR
ADEL	AVAL	SIBDR
ADEL	AVAL	RIFL
ADEL	AVAL	RIGL
ADEL	AVAL	PVR
ADER	AVAL	AVAR
ADER	AVAL	AVDR
ADER	AVAL	AVER
ADER	AVAL	RIVR
ADER	AVAL	RMDR
ADER	AVAL	RMDDL
ADER	AVAL	RMHL
ADER	AVAL	SIAVR
ADER	AVAL	RIFR
ADER	AVAL	RIGL
ADER	AVAL	BDUR
ADER	AVAL	PVR
FLPL	AVKR	AVAL
PVPL	AVHR	AVAL
PVPR	AVHR	AVAL
PVPR	RIFR	AVAL
DVA	RIR	AVAL
DVC	AVKL	AVAL
RIAR	RIAL	AVAR
RIAR	RIVL	AVAR
RIAR	RMDL	AVAR
RIAR	RMDR	AVAR
RIAR	SMDVL	AVAR
RIAR	SMDVR	AVAR
RIAR	SMDDL	AVAR
RIAR	SMDDR	AVAR
RIBR	RIMR	AVAR
RIML	RMDL	AVAR
RIML	SAAVL	AVAR
RIML	SAADL	AVAR
SAAVR	RIMR	AVAR
SAAVR	SMDDL	AVAR
SAADR	SMDVL	AVAR
SMBDR	ALNL	AVAR
ADEL	BDUL	AVAR
ADER	ALMR	AVAR
FLPL	AVKR	AVAR
PVPL	AVHR	AVAR
PVPR	AVHR	AVAR
PVPR	RIFR	AVAR
DVA	RIR	AVAR
DVC	AVKL	AVAR
AVJR	AVBR	AVBL
RIML	RMDL	AVBL
RIML	SAAVL	AVBL
RIML	SAAVR	AVBL
RIML	SAADL	AVBL
RIML	SAADR	AVBL
RIMR	RIBR	AVBL
RIMR	SAAVL	AVBL
RIMR	SAAVR	AVBL
RIMR	SAADL	AVBL
ADAL	RICL	AVBL
ADAL	RICR	AVBL
FLPL	AVKR	AVBL
FLPL	ADEL	AVBL
PVPL	AVHR	AVBL
PVPR	AVHR	AVBL
AVBR	AVJR	AVDR
AVJR	AVBR	RIS
RIBL	RIH	AVBR
RIBL	RIS	AVBR
RIML	RMDL	AVBR
RIML	SAAVL	AVBR
RIML	SAAVR	AVBR
RIML	SAADL	AVBR
RIML	SAADR	AVBR
RIMR	RIBR	AVBR
RIMR	SAAVL	AVBR
RIMR	SAAVR	AVBR
RIMR	SAADL	AVBR
ADAL	RICL	AVBR
ADAL	RICR	AVBR
AVFR	PVQR	AVBR
RMGR	RMDL	AVBR
BDUR	ALMR	AVBR
BDUR	PVNL	AVBR
BDUR	PVNR	AVBR
PVPL	AVHR	AVBR
PVPR	AVHR	AVBR
DVA	RIR	AVBR
AVHL	RIR	AVDL
ADEL	ADER	AVDL
ADEL	BDUL	AVDL
FLPL	AVKR	AVDL
RIFR	PVPR	AVDL
RIBL	RIH	AVDR
RIBL	RIS	AVDR
ADER	ADEL	AVDR
FLPL	AVKR	AVDR
FLPL	ADEL	AVDR
ALMR	BDUR	AVDR
ALMR	PVNL	AVDR
PVPL	AVHR	AVDR
RIBL	RIH	AVEL
RICL	ADAL	AVEL
RIMR	SAAVL	AVEL
RIMR	SAAVR	AVEL
RIMR	SAADL	AVEL
AVKL	AVKR	AVEL
ADEL	ADER	AVEL
FLPL	AVKR	AVEL
BDUL	PVNR	AVEL
DVA	RIR	AVEL
AVHR	PVPL	AVER
AVHR	PVPR	AVER
RIBL	RIH	AVER
RIBR	RIMR	AVER
ADAL	RICL	AVER
ADAL	RICR	AVER
ADAL	RIML	AVER
ADER	ADEL	AVER
ADER	ALMR	AVER
FLPL	ADEL	AVER
RIGL	RMHR	AVER
RIGR	RIR	AVER
RIGR	RMHL	AVER
RMGR	RMDL	AVER
DVA	RIR	AVER
AVHL	RIR	RIH
RIR	AVHL	RIAL
RIR	AVHL	RIAR
AVHL	RIR	SMBVR
AVHL	RIR	PVPR
AVHR	PVPR	AVJR
AVHR	PVPL	AWBR
AVHR	PVPR	AWBR
AVHR	PVPL	RICL
AVHR	PVPR	RICL
AVHR	PVPL	RIML
AVHR	PVPR	RIML
AVHR	PVPL	RIR
AVHR	PVPR	RIR
AVHR	PVPL	SMBVL
AVHR	PVPR	SMBVL
PVPL	AVHR	RIS
PVPL	AVHR	SIBVL
PVPL	AVHR	RIGL
PVPL	AVHR	PVCL
PVPL	AVHR	PVCR
AVHR	PVPL	PVQL
PVPR	AVHR	AVJL
PVPR	AVHR	SMBVR
PVPR	AVHR	ADEL
PVPR	AVHR	AQR
PVPR	AVHR	RIGR
AVHR	PVPR	DVA
PVPR	AVHR	PVCR
AVHR	PVPR	PVQL
ADAL	RICL	AVJL
ADAL	RICR	AVJL
ADAL	RIML	AVJL
RMGR	RMDL	AVJL
BDUR	ALMR	AVJL
BDUR	PVNL	AVJL
BDUR	PVNR	AVJL
ADAL	RICL	AVJR
ADAL	RICR	AVJR
ADAL	RIML	AVJR
BDUL	ADEL	AVJR
BDUL	PVNR	AVJR
AWCL	AWCR	RIAR
AWCR	AIAL	AIYL
AWCR	AIAL	AIYR
AIAL	AWCR	RIFL
AWCR	AIAR	AIYL
AWCR	AIAR	AIYR
AIAR	AWCR	ADAR
AIAR	AWCR	RIFR
RIAR	RIAL	SIADR
RIAL	RIAR	SIAVL
RIAL	RIAR	SIAVR
RIAL	RIAR	SMBDR
RIAL	RIAR	SMBVR
RIAL	RIAR	SDQL
RIBL	RIS	RIAL
RIAL	RIVL	RMDVR
RIAL	RIVL	RMDDL
RIVL	RIAL	RMFR
RIVL	RIAL	SAADR
RIAL	RIVL	SIAVL
RIAL	RIVL	SMBDR
RIAL	RIVL	SMBVR
RIAL	RIVL	SDQL
RIVL	RIAL	SDQR
RIAL	RIVR	RMDVL
RIAL	RIVR	RMDDR
RIVR	RIAL	SAADL
RIAL	RIVR	SIAVR
RIAL	RIVR	SMBDR
RIAL	RIVR	SMBVR
RIAL	RIVR	SDQL
RIAL	RMDL	RMDVL
RIAL	RMDL	RMDDL
RIAL	RMDL	RMDDR
RMDL	RIAL	RMHL
RIAL	RMDL	SIAVL
RIAL	RMDL	SIAVR
RIAL	RMDL	SMBDR
RIAL	RMDL	SMBVR
RIAL	RMDL	SDQL
RIAL	RMDR	RMDVL
RIAL	RMDR	RMDVR
RIAL	RMDR	RMDDR
RMDR	RIAL	RMHR
RIAL	RMDR	SIAVL
RIAL	RMDR	SIAVR
RIAL	RMDR	SMBDR
RIAL	RMDR	SMBVR
RIAL	RMDR	SDQL
RIAL	SMDVL	RMDVL
RIAL	SMDVR	RMDVL
RIAL	SMDDL	RMDVL
RIAL	SMDDR	RMDVL
RIAL	SMDVL	RMDVR
RIAL	SMDVR	RMDVR
RIAL	SMDDL	RMDVR
RIAL	SMDDR	RMDVR
RIAL	SMDVL	RMDDL
RIAL	SMDVL	RMDDR
RIAL	SMDVL	SIAVL
RIAL	SMDVL	SIAVR
RIAL	SMDVL	SMBDR
RIAL	SMDVL	SMBVR
RIAL	SMDVL	SDQL
RIAL	SMDVR	RMDDL
RIAL	SMDVR	RMDDR
RIAL	SMDVR	SIAVL
RIAL	SMDVR	SIAVR
RIAL	SMDVR	SMBDR
RIAL	SMDVR	SMBVR
RIAL	SMDVR	SDQL
RIR	RIGR	RIAL
RIR	DVA	RIAL
RIAL	SMDDL	RMDDL
RIAL	SMDDR	RMDDL
RIAL	SMDDL	RMDDR
RIAL	SMDDR	RMDDR
RIAL	SMDDL	SIAVL
RIAL	SMDDR	SIAVL
RIAL	SMDDL	SIAVR
RIAL	SMDDR	SIAVR
RIAL	SMDDL	SMBDR
RIAL	SMDDR	SMBDR
RIAL	SMDDL	SMBVR
RIAL	SMDDR	SMBVR
RIAL	SMDDL	SDQL
RIAL	SMDDR	SDQL
RIBR	RIMR	RIAR
RIAR	RIVL	RMDVR
RIAR	RIVL	RMDDL
RIVL	RIAR	RMFR
RIVL	RIAR	SAADR
RIAR	RIVL	SIADR
RIVL	RIAR	SIAVR
RIVL	RIAR	SDQR
RIAR	RMDL	RMDVL
RIAR	RMDL	RMDDL
RIAR	RMDL	RMDDR
RMDL	RIAR	RMHL
RIAR	RMDL	SIADR
RIAR	RMDR	RMDVL
RIAR	RMDR	RMDVR
RIAR	RMDR	RMDDR
RMDR	RIAR	RMHR
RIAR	RMDR	SIADR
RIAR	SMDVL	RMDVL
RIAR	SMDVR	RMDVL
RIAR	SMDDL	RMDVL
RIAR	SMDDR	RMDVL
RIAR	SMDVL	RMDVR
RIAR	SMDVR	RMDVR
RIAR	SMDDL	RMDVR
RIAR	SMDDR	RMDVR
RIAR	SMDVL	RMDDL
RIAR	SMDVL	RMDDR
RIAR	SMDVL	SIADR
RIAR	SMDVR	RMDDL
RIAR	SMDVR	RMDDR
RIAR	SMDVR	SIADR
RIH	RIBL	RIAR
RIR	RIGR	RIAR
RIR	DVA	RIAR
RIAR	SMDDL	RMDDL
RIAR	SMDDR	RMDDL
RIAR	SMDDL	RMDDR
RIAR	SMDDR	RMDDR
RIAR	SMDDL	SIADR
RIAR	SMDDR	SIADR
RIFR	PVPR	RIAR
RIML	RMDL	RIBL
RIML	SAAVL	RIBL
RIML	SAAVR	RIBL
RIML	SAADL	RIBL
RIML	SAADR	RIBL
RIML	ADAL	RIBL
RIMR	RIBR	RIBL
RIMR	SAAVL	RIBL
RIMR	SAAVR	RIBL
RIMR	SAADL	RIBL
RIBL	RIH	SMDVR
RIH	RIBL	RIBR
RIH	RIBL	SMDVL
RIS	RIBL	RIBR
RIS	RIBL	RICR
RIS	RIBL	RMDL
RIS	RIBL	RMDR
RIS	RIBL	SMDVL
RIS	RIBL	AVKL
RIS	RIBL	AVKR
RIS	RIBL	RMFR
RIS	RIBL	SMDDR
RIGL	AVKR	RIBL
RIGL	RMHR	RIBL
DVC	AVKL	RIBL
RIMR	RIBR	RMDL
RIMR	RIBR	RMDR
RIMR	RIBR	SMDVR
RIMR	RIBR	RMFL
RIMR	RIBR	RMFR
RIGR	RIR	RIBR
RIGR	RMHL	RIBR
DVA	RIR	RIBR
DVC	AVKL	RIBR
RICL	ADAL	RIMR
RICL	ADAL	SMDVL
RICL	ADAL	SMDVR
RICL	ADAL	AVKR
RICL	ADAL	SMDDL
RICL	ADAL	SMDDR
RICL	ADAL	ADAR
RICR	ADAL	RIMR
RICR	ADAL	RIVL
RICR	ADAL	SMDVL
RICR	ADAL	SMDVR
RICR	ADAL	SMBDR
RICR	ADAL	SMDDL
RICR	ADAL	SMDDR
RICR	ADAL	ADAR
RMGR	RMDL	RICR
DVA	RIR	RICR
RMDL	RIML	RMDVR
RIML	RMDL	SMDVL
RIML	RMDL	SMDVR
RMDL	RIML	RMHL
RIML	RMDL	SMDDL
RIML	RMDL	SMDDR
RIML	RMDL	RIGL
RIML	RMDL	PVCL
RIML	SAAVL	RMDR
RIML	SAAVR	RMDR
RIML	SAADL	RMDR
RIML	SAADR	RMDR
RIML	ADAL	RMDR
RIML	SAAVL	SMDVL
RIML	SAAVL	SMDVR
RIML	SAAVL	SMDDL
RIML	SAAVL	RIGL
RIML	SAAVL	PVCL
RIML	SAAVR	SMDVL
RIML	SAAVR	SMDVR
SAAVR	RIML	RMFL
RIML	SAAVR	RMFR
RIML	SAAVR	SMDDR
RIML	SAAVR	RIGL
RIML	SAAVR	PVCL
RIML	SAADL	SMDVL
RIML	ADAL	SMDVL
RIML	SAADL	SMDVR
RIML	SAADR	SMDVR
RIML	ADAL	SMDVR
AVKL	DVC	RIML
AVKR	FLPL	RIML
RIML	SAADL	RMFR
RIML	SAADR	RMFR
RIML	ADAL	RMFR
RIML	SAADL	SMDDL
RIML	SAADL	SMDDR
RIML	SAADL	RIGL
RIML	SAADL	PVCL
SAADR	RIML	RIMR
RIML	SAADR	SMDDL
RIML	SAADR	SMDDR
RIML	SAADR	RIGL
RIML	SAADR	PVCL
RIML	ADAL	SMDDL
RIML	ADAL	SMDDR
RIML	ADAL	RIGL
RIML	ADAL	PVCL
BDUL	ADEL	RIML
BDUL	PVNR	RIML
RIMR	SAAVL	RMDL
RIMR	SAAVR	RMDL
RIMR	SAADL	RMDL
RIMR	SAAVL	RMDR
RIMR	SAAVR	RMDR
RIMR	SAADL	RMDR
RIMR	SAAVL	SMDVL
RIMR	SAAVL	SMDVR
RIMR	SAAVL	RMFL
RIMR	SAAVL	SMDDL
RIMR	SAAVL	RIGR
RIMR	SAAVR	SMDVL
RIMR	SAAVR	SMDVR
RIMR	SAAVR	RMFR
RIMR	SAAVR	SMDDR
RIMR	SAAVR	RIGR
RIMR	SAADL	SMDVL
RIMR	SAADL	SMDVR
AVKL	DVC	RIMR
AVKR	FLPL	RIMR
AVKR	RIGL	RIMR
RIMR	SAADL	RMFL
RIMR	SAADL	RMFR
RIMR	SAADL	SMDDL
RIMR	SAADL	SMDDR
RIMR	SAADL	RIGR
RIFR	PVPR	RIMR
ADEL	ADER	RIVL
ADEL	FLPL	RIVL
ADEL	BDUL	RIVL
DVC	AVKL	RIVL
ADER	ADEL	RIVR
ADER	ALMR	RIVR
ALNL	SMBDR	RIVR
RMDL	RMDR	RMDVR
RMDR	RMDL	SMDVR
RMDR	RMDL	RMDDL
RMHR	RIGL	RMDL
ADEL	ADER	RMDL
ADEL	FLPL	RMDL
ADEL	BDUL	RMDL
RMGR	RMDL	SAADL
RMGR	RMDL	SIBVL
RMGR	RMDL	SIBVR
RMGR	RMDL	SMBVR
RMGR	RMDL	ALMR
RMHL	RIGR	RMDR
ADEL	FLPL	RMDR
ADEL	BDUL	RMDR
ADER	ALMR	RMDR
RMDVR	RMDDL	SMBVL
SAAVL	SMDDR	RMFR
AVKL	AVKR	SAAVR
AVKL	DVC	SAAVR
SAAVR	SMDDL	RMFL
SMBDR	ALNL	SAAVR
ADEL	ADER	SIBDR
ADEL	FLPL	SIBDR
ADEL	BDUL	SIBDR
ALNR	SMDDL	SMDVL
AVKR	AVKL	SMDVR
AVKR	FLPL	SMDVR
AVKR	RIGL	SMDVR
ALNL	SMBDR	SMDVR
PVQR	AVFR	AIAR
PVQR	AVFR	AIMR
AVKR	AVKL	SAADL
AVKL	AVKR	SAADR
AVKL	AVKR	SIADR
AVKL	AVKR	SMBDR
AVKL	DVC	SAADR
AVKL	DVC	SIADR
AVKL	DVC	SMBDR
AVKL	DVC	SMDDL
RIGR	RIR	AVKL
AVKR	FLPL	SAADL
AVKR	RIGL	SAADL
AVKR	FLPL	SMDDL
AVKR	RIGL	SMDDL
FLPL	AVKR	ADAR
FLPL	AVKR	ADER
AVKR	FLPL	RIGR
FLPL	AVKR	DVA
RIGL	AVKR	RIR
AVKR	RIGL	RIGR
RIGL	AVKR	RMGL
DVA	RIR	RIH
RIGL	RMHR	RIR
RIGR	RIR	RMFR
RIGR	RIR	SIAVR
RIGR	RIR	RMGR
DVA	RIR	SIAVL
DVA	RIR	SIAVR
DVA	RIR	SMBVL
DVA	RIR	SDQL
DVA	RIR	PVPL
DVA	RIR	PVR
ADER	ADEL	RMDDL
ADER	ALMR	RMDDL
SMBDR	ALNL	RMDDR
RMHL	RIGR	RMFL
FLPL	ADEL	RMFL
RMHR	RIGL	RMFR
RIGR	RMHL	RMFR
ADER	ADEL	RMHL
ADER	ALMR	RMHL
RIGR	RMHL	SIAVR
SMBVL	PLNL	SIAVL
ADER	ADEL	SIAVR
ADER	ALMR	SIAVR
ALNR	SMDDL	SMBDL
AVFR	PVQR	SMBVL
PVPR	RIFR	SMBVR
ADER	ADEL	ADAR
ADER	ALMR	ADAR
FLPL	ADEL	ADAR
ADEL	ADER	RIFL
ADER	ADEL	RIFR
ADER	ADEL	BDUR
ADER	ADEL	SDQR
AVFR	PVQR	ADEL
ADEL	FLPL	RIFL
ADEL	FLPL	RIGL
ADEL	FLPL	RIGR
FLPL	ADEL	DVA
ADEL	FLPL	PVR
ADEL	BDUL	RIFL
ADEL	BDUL	RIGL
ADEL	BDUL	RIGR
BDUL	ADEL	PVNL
ADEL	BDUL	PVR
PVPR	RIFR	ADEL
ADER	ALMR	RIFR
ADER	ALMR	RIGL
ADER	ALMR	RIGR
ADER	ALMR	SDQR
ALMR	ADER	PVCR
ALMR	ADER	PVNR
PVPR	RIFR	AQR
AVFR	PVQR	RMGL
AVFR	PVQR	RMGR
AVFR	PVQR	VB1
AVFR	PVQR	PVNR
PVPR	RIFR	RIGR
RIFR	PVPR	PVCL
PVPR	RIFR	PVCR
RIFR	PVPR	PVNL
PVNR	BDUL	RIFR
PVNR	BDUR	RIFR
ALMR	BDUR	PVCR
PVNL	BDUR	PVCR
