# Supplementary material for: Search for computational modules in the C. elegans brain
Source: BMC Biol. 2004 Dec 2;2:25. doi: 10.1186/1741-7007-2-25 (PMC539283; doi:10.1186/1741-7007-2-25)
Supplement: Additional File 3 — Zip file containing files mentioned in Additional file 2 [file 1741-7007-2-25-S3.zip › nList_M2sS_i10.csv]

BAGL	RIBL	AINR
AVER	BAGL	AIZR
RIAR	BAGL	AIZR
BAGL	AIZR	RIH
AVAR	RIAR	BAGL
AVAR	BAGL	AQR
AVER	BAGL	RIBL
RIAR	BAGL	RIH
RIAR	BAGL	AQR
OLQVL	BAGR	IL2VL
RIAL	BAGR	IL2VL
AFDL	BAGR	AINR
AUAL	BAGR	AINR
AVAL	AUAL	BAGR
AVEL	AUAL	BAGR
RIAL	AUAL	BAGR
AIYL	BAGR	AWCL
RIAL	AIYL	BAGR
RIAL	BAGR	RIR
RIGL	BAGR	DVB
IL1VL	URYVL	CEPVL
RMDDL	IL1VL	CEPVL
RICL	OLQVL	CEPVL
AVER	URYVL	CEPVL
RMDDL	URYVL	CEPVL
RIBL	CEPVL	AINR
AVER	RIBL	CEPVL
AVER	CEPVL	RIS
CEPVL	SMDVR	RIS
CEPVL	PVR	ALML
IL1VR	CEPVR	IL2VR
RIPR	IL1VR	CEPVR
IL1VR	URAVR	CEPVR
RMDDR	IL1VR	CEPVR
OLQVR	CEPVR	IL2VR
RIPR	CEPVR	IL2VR
URAVR	CEPVR	IL2VR
CEPVR	RIAR	IL2VR
OLQVR	RIPR	CEPVR
RICR	OLQVR	CEPVR
RIPR	URAVR	CEPVR
RIPR	PVR	CEPVR
RIBR	CEPVR	AINL
AVEL	RIBR	CEPVR
AVEL	CEPVR	RIS
AVER	RIBR	CEPVR
AVER	CEPVR	RIS
RMDDR	CEPVR	RIAR
RIBR	CEPVR	RIS
RICR	CEPVR	RIS
RMFL	RMHL	CEPVR
RIPL	IL1DL	IL2DL
RMDVL	IL1DL	CEPDL
RIPR	IL1DR	IL2DR
IL1DR	OLLR	CEPDR
RMDVR	IL1DR	OLLR
RIPR	IL1DR	CEPDR
RMDVR	IL1DR	CEPDR
RMEL	IL1L	OLLL
IL1L	OLLL	URBL
RMDVL	IL1L	OLLL
RMDDL	IL1L	OLLL
RMEL	IL1L	URBL
RMDVL	IL1L	CEPDL
RMDVR	IL1R	IL2R
RMER	IL1R	OLLR
RMDVR	IL1R	OLLR
RMDDR	IL1R	OLLR
RMHL	IL1R	URBR
RMDDL	RMDR	IL1R
RMDR	RMHL	IL1R
RIPL	IL1VL	IL2VL
RMER	IL1VL	IL2VL
RMDDL	IL1VL	URYVL
RIPR	IL1VR	IL2VR
IL1VR	URAVR	IL2VR
RIPR	IL1VR	URAVR
RMDDR	IL1VR	URYVR
RIPL	URADL	IL2DL
URADL	IL2DL	BDUL
RIPR	URADR	IL2DR
AVER	URXR	IL2DR
OLQVL	RIPL	IL2VL
RIPL	URAVL	IL2VL
RIPL	RIH	IL2VL
RMER	URAVL	IL2VL
RIAL	RIH	IL2VL
OLQVR	RIPR	IL2VR
RIPR	URAVR	IL2VR
RMEL	URAVR	IL2VR
RMER	URAVR	IL2VR
RIAR	URXR	IL2VR
RMDVL	RMED	OLLL
SMDDR	RMED	OLLL
RMEL	OLLL	URBL
AVER	RIBL	OLLL
AVER	OLLL	RIS
SMDVR	RIBL	OLLL
SMDVR	RMDR	OLLL
RMDR	OLLL	RIS
RMDDL	RMDR	OLLL
RMDR	OLLL	ADEL
SMDVR	OLLL	RIS
SMDDR	OLLL	RIS
RMER	RMDL	OLLR
AVEL	OLLR	URYVR
SMDVL	OLLR	URYVR
RMDDR	OLLR	URYVR
AVEL	OLLR	CEPDR
RMDVR	OLLR	CEPDR
AVEL	RIBR	OLLR
SMDVL	RIBR	OLLR
SMDDL	RIBR	OLLR
RMDVR	RMDL	OLLR
RICR	OLQDL	CEPDL
RICL	OLQDR	CEPDR
OLQDR	CEPDR	RIH
RICR	SIBDR	OLQVR
RIPR	URADR	CEPDR
RIPR	CEPDR	RIH
AVBR	RIPR	ADAR
AVBR	RIPR	PVR
SMDVL	RMEV	URYVR
RMEV	RMDDR	URYVR
SMDVL	RMEV	RIVR
SMDVR	RMEV	RIVR
RMEV	SMBVL	DVA
RMEV	SMBVR	DVB
RMDVL	URADL	CEPDL
RICL	URXL	URBL
RICR	URXL	URBL
ADAL	URXL	URBL
SMBDR	RICR	URBL
RMHL	CEPDR	URBR
RMHR	CEPDR	URBR
CEPDR	URBR	ALMR
SMBDL	URXR	URBR
AVER	URYDL	CEPDL
URYDL	RIBL	CEPDL
RMDVL	URYDL	CEPDL
URYDL	CEPDL	RIS
AVER	URYDL	RIBL
AVER	URYDL	RIS
AVER	URYDL	RIGL
AVER	URYDL	DVC
URYDL	RIBL	RIGL
URYDL	RIBL	DVC
SMDDR	URYDL	RIS
URYDL	RIGL	DVC
AVEL	URYDR	CEPDR
RMDVR	URYDR	CEPDR
SMDVL	URYVR	RIH
RICL	URXL	CEPDL
RICR	URXL	CEPDL
URXL	RMGL	CEPDL
AVER	RIBL	CEPDL
AVER	CEPDL	RIS
RICR	CEPDL	RIS
RICR	RMGL	CEPDL
RICR	CEPDL	ALML
RMDVL	RMGL	CEPDL
CEPDL	SMDDR	RIS
RMHR	RMGL	CEPDL
AVEL	RICL	CEPDR
RICR	RMGR	CEPDR
RMDVR	RMGR	CEPDR
RMFL	RMHL	CEPDR
RMHL	CEPDR	ADER
RMGR	RMHL	CEPDR
AVEL	RICL	URXL
AVEL	URXL	RMGL
RIAL	URXL	RIR
RICR	URXL	RMGL
AUAR	URXR	ADFR
RIAR	URXR	ADFR
URXR	ADFR	AIMR
URXR	ADFR	RIR
AVER	AUAR	URXR
RIAR	AUAR	URXR
AVER	RIGR	URXR
AVER	URXR	RMGR
AVER	URXR	DVA
URXR	DVA	AVHL
RIAR	URXR	RIR
RICR	URXR	RMGR
RICR	URXR	DVA
AIZL	ADFL	AWAL
AIZL	ADFL	AWBL
RIAL	AIZL	ADFL
AIZL	AIYL	ADFL
SMBDL	AIZL	ADFL
SMBVL	AIZL	ADFL
AIZL	RIGL	ADFL
RIAL	ADFL	ASHL
RIAL	AUAL	ADFL
ADFL	AWBL	AWAL
AIYL	ADFL	AWAL
RIAL	ADFL	AWBL
SMBVL	ADFL	AWBL
RIAL	AIYL	ADFL
AIZL	ADFR	RIR
RIAR	AIZR	ADFR
AIZR	ADFR	RIR
SMBVR	AIZR	ADFR
RIAR	ASEL	ADFR
ADFR	ASHR	AWAR
ADFR	AWBR	ASHR
RIAR	ADFR	ASHR
RIAR	AUAR	ADFR
ADFR	AWBR	AWAR
ADFR	RIR	AWBR
SMBVR	ADFR	AWBR
RIAR	ADFR	RIR
AIBL	AWCL	ADLL
AVDL	AVHL	ADLL
SMBVL	AWBL	ADLL
AIAL	AWCL	ADLL
AIBR	ASER	ADLR
AIBR	ADLR	ASIR
AIBR	ASKR	ADLR
AIBR	AWCR	ADLR
AIBR	AIAR	ADLR
ASER	ASKR	ADLR
ASKR	ADLR	ASIR
AWCR	ADLR	ASIR
AIAR	ADLR	ASIR
AIAR	ASKR	ADLR
AFDR	ASEL	AINL
AIYR	AFDR	ASEL
AIYR	AFDR	AWAR
AIBL	ASEL	AINL
RIML	AIBL	AIZL
AIBL	ASER	AIZR
AVEL	AIBL	AIZR
AIBL	RIAR	AIZR
AIBL	ASHL	ASEL
AIBL	ASEL	ASKL
AIBL	ASEL	AWCL
AIBL	AWCR	ASEL
AIBL	RIAR	ASEL
AIBL	ASGL	ASIL
AIBL	ASGL	AIML
AVBL	AIBL	ASHL
AVBR	AIBL	ASHL
AVEL	AIBL	ASHL
AIBL	AWCL	ASIL
AIBL	AWCR	ASIL
AVBL	RIML	AIBL
AVBL	AIBL	ADAR
AVBL	AIBL	FLPL
AVBL	AIBL	SDQR
AVBR	RIML	AIBL
AVBR	AIBL	ADAR
AVBR	AIBL	SDQR
AVEL	AIBL	RICL
AVEL	AIBL	AIML
AVEL	AIBL	ADAR
AVEL	AIBL	FLPL
AVEL	AIBL	DVC
AIBL	RIAR	AWCL
SMDDR	AIBL	RICL
AIBL	ADAR	RICL
SMDDR	AIBL	RICR
AIBL	ADAR	RICR
SMDDR	RIML	AIBL
AIBL	RMFL	FLPL
AIBL	RMFL	DVC
SMDDR	AIBL	ADAR
AIBL	ADAR	FLPL
AIBL	FLPL	SDQL
AIBL	RIGR	DVC
AIBR	ASER	AIZR
RIMR	AIBR	AIZR
AIBR	AIAR	AIZR
AIBR	ASEL	AWCL
AIBR	AWCR	ASEL
AIBR	AIAR	ASEL
AIBR	ASER	ASKR
AIBR	ASGR	ASIR
AIBR	AIAR	ASGR
AVBR	AIBR	ASHR
AIBR	ASKR	ASIR
AIBR	AWCL	ASIR
AIBR	AWCR	ASIR
AIBR	AIAR	ASIR
AIBR	AIAR	ASKR
AVAL	RIMR	AIBR
AVAL	AIBR	ADAL
AVAL	AIBR	FLPL
AVAL	AIBR	FLPR
AVBR	RIMR	AIBR
AVBR	AIBR	ADAL
AVBR	AIBR	FLPR
AIBR	AIAR	AWCL
SMDVL	RIMR	AIBR
RIMR	AIBR	AVKR
RIMR	SAADR	AIBR
SMDDL	RIMR	AIBR
AIBR	AVKR	RMFR
SMDDL	AIBR	AVKR
AIBR	AVKR	DVB
AIBR	RMFR	DVB
AIBR	FLPL	FLPR
RIBL	RIML	AINR
AVER	AIZL	RIBL
AVER	AIZL	RIGL
AIZL	AWBL	AWAL
AIZL	AIYL	AWAL
RIAL	AIZL	AWBL
AIZL	RIBL	AWBL
SMBVL	AIZL	AWBL
RIAL	AIZL	RIBL
RIAL	AIZL	AIYL
RIAL	AIZL	RIH
RIAL	AIZL	RIR
SMBDR	RIAL	AIZL
AIZL	RIBL	AIYL
AIZL	RIBL	RIGL
AIZL	RIR	AIYL
AIZL	RIR	RIGL
ASER	AIZR	RIR
AVEL	RIBR	AIZR
AVEL	RIMR	AIZR
AVER	RIBR	AIZR
RIAR	RIBR	AIZR
RIAR	AIZR	AIYR
RIAR	AIZR	RIH
RIAR	AIZR	RIR
RIBR	AIZR	AIYR
RIBR	AIZR	RIH
AIAR	ASEL	ASKL
ASEL	ASKL	PVQL
RIAR	ASEL	AWCL
AIAR	ASEL	AWCL
AIYR	ASEL	AWCL
AIYR	AWCR	ASEL
RIAR	AIYR	ASEL
RIAL	ASER	RIR
AIAL	ASGL	AIML
AIAR	ASGR	ASIR
AIAR	ASGR	AIMR
AVAL	ADAL	ASHL
AVAL	ASHL	PVPL
AVAR	ADAL	ASHL
AVAR	ASHL	PVPL
AVBL	ADAL	ASHL
AVBL	ASHL	RIFL
AVBL	ASHL	PVPL
AVDR	AVBR	ASHL
AVBR	ADAL	ASHL
AVBR	ASHL	RIFL
AVBR	ASHL	PVPL
AVDR	ASHL	PVPL
ADAL	ASHL	RIFL
AVAR	RIAR	ASHR
AVDR	AVBR	ASHR
AVDL	ASHR	AVHL
AWBR	ASHR	AVHL
AWBR	ASHR	AWAR
AIYL	AWCL	ASIL
AIYL	AWCR	ASIL
AIAL	ASKR	ASIR
AIAR	ASKR	ASIR
AIAL	AWCL	ASIR
AIAR	AWCL	ASIR
AIYR	AWCL	ASIR
AIYR	AWCR	ASIR
ASKR	PVQR	ASJR
AIAL	ASKL	AVFL
AIAL	ASKL	PVQL
ASKL	AVFL	PVQL
AIAR	ASKR	PVQR
AVAL	AUAL	DVA
AVEL	AUAL	DVA
AVAR	RIAR	AUAR
RIAR	AUAR	RIH
AVAL	AVJR	ADAL
AVAL	AVJR	PVPL
AVAL	RIBL	RIMR
AVAL	RIBL	DVC
AVAL	RIMR	RICL
AVAL	ADAR	RICL
AVAL	RIMR	RICR
AVAL	ADAR	RICR
AVAL	RICR	DVA
AVAL	RIMR	ADAR
RIGR	AVAL	RIMR
AVAL	ADAR	FLPL
AVAL	ADAR	FLPR
RIGR	AVAL	AQR
AVAL	AQR	PVPR
AVAL	AQR	DVA
AVAL	PVCR	AQR
AVAL	FLPL	FLPR
AVAL	FLPL	SDQL
AVAL	DVA	FLPL
RIGR	AVAL	PVPR
RIGR	AVAL	DVC
AVAL	SDQL	DVA
AVAL	DVA	SDQR
AVAL	PVPL	DVA
AVAL	PVCR	PVPL
AVAL	PVCR	PVPR
AVAR	RIAR	RIBR
AVAR	RIAR	AQR
AVAR	RIBR	DVA
AVAR	RIBR	DVC
AVAR	ADAR	RICL
AVAR	SMBDR	RICR
AVAR	ADAR	RICR
AVAR	RICR	DVA
RIGL	AVAR	RIML
AVAR	PVCL	RIML
AVAR	SAAVR	SMBDR
AVAR	ADAR	ADER
AVAR	ADAR	FLPL
AVAR	ADAR	FLPR
RIGL	AVAR	ADEL
AVAR	ADEL	PVPR
AVAR	ADER	FLPL
AVAR	ADER	FLPR
RIGL	AVAR	ADER
AVAR	AQR	PVPR
AVAR	AQR	DVA
AVAR	PVCL	AQR
AVAR	PVCR	AQR
AVAR	FLPL	FLPR
AVAR	FLPL	SDQL
AVAR	DVA	FLPL
RIGL	AVAR	FLPR
RIGL	AVAR	PVPL
RIGL	AVAR	DVC
AVAR	SDQL	DVA
AVAR	PVPL	DVA
AVAR	PVCL	PVPL
AVAR	PVCR	PVPL
AVAR	PVCR	PVPR
AVAR	PVCR	PVCL
AVBL	RIMR	AVJL
AVBL	AVJL	ADAL
AVBL	AVJL	ADAR
AVBL	AQR	AVJL
AVBL	AVJL	RIFL
AVBL	AVJL	RIFR
AVBL	AVJL	AVM
AVBL	AVJL	PVPR
AVBL	PVCL	AVJL
AVBL	PVCR	AVJL
AVBL	AVJL	PVR
AVBL	AVJR	ADAL
AVBL	AVJR	RIFL
AVBL	AVJR	PVPL
AVBL	PVCL	AVJR
AVBL	AVJR	PVR
AVBL	RIML	RIFL
AVBL	PVCL	RIML
AVBL	RIMR	ADAR
AVBL	RIMR	RIFR
AVBL	ADAL	RIFL
AVBL	ADAR	FLPL
AVBL	ADAR	FLPR
AVBL	AQR	PVPR
AVBL	PVCL	AQR
AVBL	PVCR	AQR
AVBL	RIFL	AVFL
AVBL	RIFR	AVFL
AVBL	AVFL	PVQL
AVBL	FLPL	FLPR
AVBL	PVCL	RIFR
AVBL	PVPL	AVM
AVBL	PVCL	AVM
AVBL	PVCR	AVM
AVBL	PVCL	PVPL
AVBL	PVCR	PVPL
AVBL	PVCR	PVPR
AVBL	PVCR	PVCL
AVDR	AVBR	RIBL
AVDR	AVBR	AQR
AVDR	AVBR	FLPR
AVDR	AVBR	PVPL
AVDR	AVBR	PVCL
AVDR	AVBR	PVCR
AVBR	RIMR	AVJL
AVBR	AVJL	ADAL
AVBR	AVJL	ADAR
AVBR	AQR	AVJL
AVBR	AVJL	RIFL
AVBR	AVJL	RIFR
AVBR	AVJL	RMGR
AVBR	AVJL	AVM
AVBR	AVJL	BDUR
AVBR	AVJL	PVPR
AVBR	PVCL	AVJL
AVBR	PVCR	AVJL
AVBR	AVJL	PVR
AVBR	RIBL	RIML
AVBR	RIBL	RIMR
AVBR	RIML	RIFL
AVBR	PVCL	RIML
AVBR	RIMR	ADAR
AVBR	RIMR	RIFR
AVBR	ADAL	RIFL
AVBR	ADAR	FLPR
AVBR	AQR	PVPR
AVBR	AQR	DVA
AVBR	PVCL	AQR
AVBR	PVCR	AQR
AVBR	AVFR	AVFL
AVBR	RIFL	AVFL
AVBR	RIFR	AVFL
AVBR	RIFR	AVFR
AVBR	RMGR	AVFR
AVBR	PVCL	RIFR
AVBR	BDUR	AVM
AVBR	PVPL	AVM
AVBR	PVCL	AVM
AVBR	PVCR	AVM
AVBR	DVA	SDQR
AVBR	PVPL	DVA
AVBR	PVCL	PVPL
AVBR	PVCR	PVPL
AVBR	PVCR	PVPR
AVBR	PVR	DVA
AVBR	PVCR	PVCL
AVDL	ADEL	ALML
AVDL	FLPL	FLPR
AVDL	PVCL	RIFR
AVDL	PVCL	ALML
AVDL	PVCR	ALML
AVDL	PVCL	AVM
AVDL	PVCR	AVM
AVDL	PVCR	PVCL
AVDR	ADER	FLPL
AVDR	ADER	FLPR
AVDR	PVCL	AQR
AVDR	PVCR	AQR
AVDR	FLPL	FLPR
AVDR	PVCR	ALMR
AVDR	PVCL	PVPL
AVDR	PVCR	PVPL
AVDR	PVCR	PVCL
AVEL	RIBL	RIMR
AVEL	RIBL	DVC
AVEL	RIBR	RIS
AVEL	RIBR	DVA
AVEL	RIBR	DVC
AVEL	RIMR	RICL
AVEL	ADAR	RICL
AVEL	RIMR	AVKL
AVEL	RIMR	RIS
AVEL	RIMR	ADAR
AVEL	AIML	RMGL
AVEL	AVKL	RIS
AVEL	ADAR	FLPL
AVEL	ADAR	FLPR
AVEL	FLPL	FLPR
AVEL	DVA	FLPL
AVEL	PVCR	PVCL
AVER	DVA	AVHR
AVER	RIBL	RIGL
AVER	RIBL	DVC
AVER	RIBR	RIS
AVER	RIBR	RIGR
AVER	RIBR	DVA
AVER	RIBR	DVC
AVER	AVKL	RIS
AVER	AVKL	RIGL
AVER	AVKL	RIGR
AVER	AVKR	RIS
AVER	RIGR	AVKR
AVER	ADER	FLPL
AVER	RIGL	ADER
AVER	RIGR	ADER
AVER	DVA	FLPL
AVER	RIGL	DVC
AVER	RMGR	RIGR
AVER	RIGR	DVC
AVER	PVCR	PVCL
SMBVR	AWBR	AVHL
RIH	DVA	AVHL
SMBVR	PVPR	AVHL
RIR	AWBR	AVHR
SMBVL	DVA	AVHR
RIMR	RIS	AVJL
RIMR	AVJL	ADAR
RIMR	AVJL	RIFR
AVJL	ADAL	RIFL
AQR	AVJL	PVPR
PVCL	AQR	AVJL
PVCR	AQR	AVJL
PVCL	AVJL	RIFR
AVJL	BDUR	AVM
PVCL	AVJL	AVM
PVCR	AVJL	AVM
PVCR	AVJL	PVPR
PVCR	PVCL	AVJL
RIS	AVJR	PVPL
AVJR	ADAL	RIFL
AVFR	AVJR	BDUL
AVJR	RIFL	ALML
AVJR	BDUL	ALML
PVCL	AVJR	ALML
AVJR	PVR	ALML
PVCL	AVJR	PVPL
RIAL	RIBL	AWBL
RIAR	AIYR	AWCL
RIAL	RIBL	AIYL
RIAL	RIR	AIYL
RIAL	RIR	AQR
RMDDR	SMBDR	RIAL
RIAR	RIBR	AIYR
RIAR	RIBR	RIH
RIAR	RIR	AQR
SMDVR	RIBL	RIML
RIBL	RIGL	RIML
SMDVR	RIBL	RIMR
RIBL	RIGL	DVC
SMDVL	RIBR	RIH
SMDVL	RIBR	RIS
RIBR	RIH	DVA
SMDDR	RIBR	RIS
RIBR	RIGR	DVC
SMDVL	RIMR	RICL
SMDVR	RIMR	RICL
RIMR	AVKR	RICL
SMDDL	RIMR	RICL
SMDDR	RIMR	RICL
RIMR	ADAR	RICL
SMDVR	AVKR	RICL
SMDDL	AVKR	RICL
SMDDR	ADAR	RICL
SMDVL	RIMR	RICR
SMDVR	RIMR	RICR
RIMR	RICR	RIS
SMDDL	RIMR	RICR
SMDDR	RIMR	RICR
RIMR	ADAR	RICR
SMDVL	RIVL	RICR
SMDDR	RIVL	RICR
SMBDR	RICR	SIBDR
SMDVL	RICR	RIS
SMDVR	RICR	RIS
SMDDR	RICR	RIS
SMDDR	ADAR	RICR
SMDVR	RMDR	RIML
RMDR	RIML	RIS
SMDVL	RIML	RIS
SMDVR	RIML	AVKR
SMDVR	RIML	RIS
RIML	AVKL	RIS
SMDDL	RIML	AVKL
RIML	AVKR	RIS
SMDDL	RIML	AVKR
RMFR	RIML	RIS
SMDDR	RIML	RIS
RMDL	RIMR	RIS
RMDL	RMFR	RIMR
SMDVR	RMDR	RIMR
RMDR	RIMR	RIS
RMDR	RMFL	RIMR
SMDVL	RIMR	RIS
SMDVR	RIMR	AVKR
SMDVR	RIMR	RIS
RIMR	AVKL	RIS
RIMR	SAADR	AVKL
SMDDL	RIMR	AVKL
RIMR	AVKR	RIS
SMDDL	RIMR	AVKR
RIGR	RIMR	AVKR
RMFR	RIMR	RIS
SMDDR	RIMR	RIS
RMFR	RIGR	RIMR
SMDDR	RIMR	ADAR
RMDL	RMFR	RIVL
RMDL	RIVL	ADEL
RMFR	RIVL	DVC
SMDVR	RMDR	RIVR
RMDDL	RMDR	RIVR
RMDR	RIVR	ADER
SMDVR	RIVR	ALNL
RMDDL	RIVR	ADER
RMDL	RMFR	RIS
RMDL	RMFR	RMHR
RMDL	RMHR	RMGL
SMDVR	RMDR	RIS
RMDDL	RMDR	ADER
RMDR	RMFL	RMHL
RMDR	RMHL	ADER
RMDR	RMGR	RMHL
RMHR	RMDR	RMGL
SAAVR	SMBDR	AVKL
SAAVR	SMBDL	ALNR
SMDVR	AVKR	RIS
AIAL	AVFL	AIML
AIAL	AIML	PVQL
RIFL	AIAL	AVFL
AIAL	AVFL	PVQL
AIAR	AIMR	PVQR
RIFR	AIAR	PVQR
AVFL	AIML	PVQL
AVKL	RMFR	RIS
AVKL	RMFL	RMHL
AVKL	RMFL	DVB
AVKL	RMFR	RMHR
AVKL	RMFR	RIGR
AVKL	RMFR	DVB
AVKL	RIGL	DVB
AVKL	RIGR	DVB
AVKR	RMFR	RIS
AVKR	RMFL	DVB
AVKR	RMFR	DVB
RIGR	AVKR	DVB
RMFL	DVC	DVB
RMFR	RIGR	DVB
RMFR	RIGR	DVC
RMFR	DVC	DVB
SAADR	SMBVR	PLNR
SIAVL	SMBVL	DVA
SIAVR	RIGR	ADER
SMBVL	RMGL	AVFR
ADAR	ADER	FLPL
ADAR	ADER	FLPR
ADAR	FLPL	FLPR
RIFL	ADEL	ALML
RIGR	ADEL	PVPR
PVR	ADEL	ALML
ADER	FLPL	FLPR
RIGL	ADER	FLPR
RIGR	AQR	PVPR
PVCR	AQR	PVPR
PVCR	PVCL	AQR
RIFR	AVFR	AVFL
AVFR	BDUL	AVFL
RIFR	PVNR	AVFR
PVNL	RIFL	ALML
PVNL	RIFR	PVNR
RIGL	DVC	DVB
RIGR	DVC	DVB
PVNL	BDUL	ALML
PVCR	PVCL	ALML
PVCR	PVNL	ALML
PVNL	BDUL	AVM
PVCL	PVPL	AVM
PVCR	PVPL	AVM
PVCR	PVCL	AVM
PVCR	PVNL	AVM
PVCR	PVCL	PVPL
