# Supplementary material for: Search for computational modules in the C. elegans brain
Source: BMC Biol. 2004 Dec 2;2:25. doi: 10.1186/1741-7007-2-25 (PMC539283; doi:10.1186/1741-7007-2-25)
Supplement: Additional File 3 — Zip file containing files mentioned in Additional file 2 [file 1741-7007-2-25-S3.zip › nList_M2sS_i11.csv]

RIR	AIYL	BAGR
BAGR	RIR	RIGL
SMDVR	URYVL	CEPVL
SMDVR	RIBL	CEPVL
SMDVR	RICL	CEPVL
CEPVR	RIAR	RIBR
CEPVR	ALMR	PVR
OLLR	CEPDR	SMDDL
URYDL	CEPDL	SMDDR
URYDR	CEPDR	SMDDL
SMDDR	RICL	CEPDL
SMDDR	RICR	CEPDL
SMDDL	RICL	CEPDR
SMDDL	RICR	CEPDR
ALMR	RMGR	CEPDR
URXL	RIR	RIGL
RMGL	RIGL	URXL
RMGR	RIGR	URXR
RMFR	RIMR	AIBR
AIZL	RIBL	RIML
RIGL	RIML	AIZL
RIFL	AIAL	ASHL
ASJL	AIML	PVQL
ASJR	AIMR	PVQR
RIML	AVKL	RMFR
RIML	AVKL	RIGL
RIML	AVKR	RMFR
RIMR	AVKL	RMFL
RIMR	AVKL	RMFR
RIMR	AVKL	RIGR
RIMR	AVKR	RMFL
RIMR	AVKR	RMFR
SAAVR	AVKL	RMFL
AVKR	RMFR	RIGR
FLPL	SDQL	DVA
