# Supplementary material for: Search for computational modules in the C. elegans brain
Source: BMC Biol. 2004 Dec 2;2:25. doi: 10.1186/1741-7007-2-25 (PMC539283; doi:10.1186/1741-7007-2-25)
Supplement: Additional File 3 — Zip file containing files mentioned in Additional file 2 [file 1741-7007-2-25-S3.zip › nList_M2sS_i12.csv]

RIBR	BAGL	AINR
RIBR	BAGL	AIZR
BAGL	RIBR	RIH
RIGR	BAGL	AQR
BAGL	RIGR	DVB
AIYL	AFDL	BAGR
RIBL	BAGR	AINL
RIBL	BAGR	AINR
CEPVL	OLLL	RIS
RIBL	URYVL	CEPVL
CEPVL	RICR	RIS
CEPVL	RICR	ALML
PVR	IL1VR	CEPVR
RMDR	IL1L	OLLL
RMDDL	RMDVR	IL1L
RMDL	IL1R	OLLR
RMDDR	RMDVL	IL1R
RMDDL	RMDVR	IL1R
RMDVR	RMED	IL2R
RIH	OLQVL	IL2VL
OLLL	CEPDL	RIS
ADAL	RICL	URBL
ADAL	RICR	URBL
RMDDR	RMDVL	URYDL
RMDDL	RMDVR	URYDR
RMDDL	RMDVR	URYVL
URYVR	RIBR	RIH
RMDDR	RMDVL	URYVR
ADAL	RICL	URXL
ADAL	RICR	URXL
ASEL	AIZL	ADFR
AIAL	AIBL	ADLL
AWCR	ASER	ADLR
AIAR	ASER	ADLR
ADLR	ASHR	AWAR
AIAR	AWCR	ADLR
AIYL	AFDL	AWAL
RIBR	AIBL	AINL
AIAL	AIBL	AIZL
RIBR	AIBL	AIZR
RIMR	AIBL	AIZR
AIAL	AIBL	ASGL
AIAL	AIBL	ASHL
AIAL	AIBL	ASKL
AIAL	AIBL	AWCL
AIBL	RIBR	RIGR
AIBL	RIBR	DVC
RIMR	AIBL	RICL
RIMR	AIBL	RICR
SAADL	RIML	AIBL
AIBL	RIMR	ADAR
AIBL	AIAL	AIML
RIML	AIBR	AIZL
AIBR	RIML	AVKR
SAADR	SMDVL	AIBR
DVC	AIBR	DVB
RIBR	AUAR	AINL
RIBL	AUAL	AINR
AIAR	ASER	AIZR
RIMR	RIBR	AIZR
AIAL	ASEL	ASKL
AIAL	ASEL	AWCL
AIYL	ASEL	AWCL
AIAR	AWCR	ASEL
ASEL	AIAL	PVQL
AIAR	ASER	ASKR
RIFR	ASHR	AWAR
AWCR	AWCL	ASIL
AWCR	AWCL	ASIR
AIAL	AWCR	ASIR
AIAR	AWCR	ASIR
ASKL	AIML	PVQL
ASKR	AIMR	PVQR
AUAR	RIBR	RIH
AVAL	ADEL	PVPR
AVAL	ADER	FLPL
AVAL	ADER	FLPR
AVBR	AVJR	ADAL
AVBR	AVJR	RIFL
AVBR	AVJR	PVPL
AVBR	AVJR	PVR
DVA	RIR	AVHR
RIAL	RIAR	RIH
RIAL	RIAR	RIR
RIAL	RIAR	AQR
SMDVR	RIAL	RIBL
RMDDR	RMDVL	RIAL
RMDDL	RMDVR	RIAL
RIAL	SMDVL	RIH
SMDVL	RIAR	RIBR
SMDDL	RIAR	RIBR
SMDDR	RIAR	RIBR
RMDDR	RMDVL	RIAR
RMDDL	RMDVR	RIAR
RIAR	SMDVL	RIH
RIBR	RIMR	RIS
SMDDR	SMDVL	RIBR
SMDDR	SMDVL	RICL
SMDDL	SMDVR	RICL
SMDDR	SMDVL	RICR
SMDDL	SMDVR	RICR
RIML	RMDL	RIS
RIML	SAAVR	AVKL
SMDDR	SMDVL	RIML
SMDDL	SMDVR	RIML
SAADR	RIML	AVKL
SAADL	RIML	AVKR
RIML	ADAL	RIFL
RMDR	RMDL	RIMR
RIMR	SAAVR	AVKL
SMDDR	SMDVL	RIMR
SMDDL	SMDVR	RIMR
SAADL	RIMR	AVKR
RMDDR	RMDVL	RIVL
SAADR	SMDVL	RIVL
SMDDR	SMDVL	RIVL
RMDDL	RMDVR	RIVR
SMDDL	SMDVR	RIVR
RMDL	RMDR	RIS
RMDL	RMDR	ADEL
RMDL	RMDR	RMGL
SMDDL	SAAVR	AVKL
SMDDR	SMDVL	RIS
SMDVL	SAADR	PLNR
SMDDL	SMDVR	AVKR
AVKL	AVKR	RIS
AVKL	AVKR	RMFL
AVKL	AVKR	RMFR
AVKL	AVKR	DVB
DVC	AVKL	DVB
AVKR	RIGL	DVB
RIGR	RIR	AQR
RIGR	RMHL	ADER
BDUL	ADEL	ALML
PVNL	BDUR	AVM
