# Supplementary material for: Search for computational modules in the C. elegans brain
Source: BMC Biol. 2004 Dec 2;2:25. doi: 10.1186/1741-7007-2-25 (PMC539283; doi:10.1186/1741-7007-2-25)
Supplement: Additional File 3 — Zip file containing files mentioned in Additional file 2 [file 1741-7007-2-25-S3.zip › nList_M2sS_i13.csv]

BAGL	RIBL	AINL
BAGL	AIZR	AIYR
RIBL	AIYL	BAGR
RIBL	RIGL	BAGR
BAGR	RIR	AQR
IL1VL	CEPVL	PVR
CEPVL	SMDVR	OLLL
OLQVL	CEPVL	RIH
RIBL	CEPVL	RIH
RIBL	CEPVL	RIS
CEPVL	SMDVR	RICR
RICL	OLQVR	CEPVR
RMGR	RMHL	CEPVR
CEPVR	ALMR	RMGR
CEPDL	SMDDR	OLLL
RIBL	OLLL	RIS
RIBR	OLLR	URYVR
OLQVL	RIPL	RIH
OLQVR	RIPR	RIH
RIBL	CEPDL	RIS
URXL	RIR	AVHR
RIGR	URXR	RIR
RIR	AIYL	ADFL
RIR	RIGL	ADFL
AIZR	ADFR	AWAR
AIZR	ADFR	AWBR
ADFR	ASHR	AVHL
ADFR	AWBR	AVHL
ASEL	AWCL	ADLL
ASER	ADLR	AWAR
AIYR	AFDR	ASER
AIBL	RIAR	RIBR
SMDDR	AIBL	RIAR
AIBL	RMFL	RIMR
AIBL	RIGR	RIMR
AIBR	AIZL	RIBL
RIBL	RIMR	AIBR
AIBR	RMFR	RIML
AIBR	RMFR	DVC
ASER	AIZR	AIYR
AIZR	AIYR	AWAR
AIZR	RIR	AWBR
AIAL	ASHL	ASEL
AWCR	ASEL	AWCL
AIYL	AWCR	ASEL
ASER	RIR	AIYL
AIAL	ASGL	ASIL
AIAL	AWCL	ASIL
ASKL	PVQL	ASJL
ASKR	ASJR	AIMR
ASKL	AVFL	AIML
AVAL	ADAR	ADER
AVAL	SDQR	ADER
AVBR	AVFR	AVJR
AVBR	PVCL	AVJR
RIR	AWBR	AVHL
PVPL	DVA	AVHR
RIBL	RIML	RIS
RIBL	RIMR	RIS
RIBR	RIGR	RIMR
RMDL	RMFR	RIML
RIGL	RIML	AVKR
SMDVL	RIMR	SAADR
RMDR	RMHL	RMDL
RMDL	RMHR	RMDR
RMGR	RMHL	RMDL
AVKL	RIGR	AVKR
AVKL	RMFL	DVC
AVKL	RMFR	DVC
AVKL	RIGL	DVC
AVKL	RIGR	DVC
AVKR	RMFL	FLPL
RIR	AQR	DVA
RMHR	RMGL	RIGL
ADEL	AVFR	BDUL
ALMR	PVR	ADER
PVNR	AVFR	BDUL
PVNL	PVNR	ALMR
