# Supplementary material for: Search for computational modules in the C. elegans brain
Source: BMC Biol. 2004 Dec 2;2:25. doi: 10.1186/1741-7007-2-25 (PMC539283; doi:10.1186/1741-7007-2-25)
Supplement: Additional File 3 — Zip file containing files mentioned in Additional file 2 [file 1741-7007-2-25-S3.zip › nList_M2sS_i14.csv]

BAGL	AVAR	RIBR
BAGL	AVER	RIBR
BAGL	AVER	RIGR
AWCL	RIAR	BAGL
BAGL	RIAR	RIBR
BAGL	RIAR	AIYR
RIH	BAGL	RIBL
BAGR	AVAL	RIBL
BAGR	AVAL	AQR
BAGR	AVEL	RIBL
BAGR	RIAL	RIBL
BAGR	RIAL	AQR
OLLL	AVER	CEPVL
OLLL	RIBL	CEPVL
OLLL	RMDDL	CEPVL
URBL	RICL	CEPVL
URBL	RMHR	CEPVL
OLLR	AVEL	CEPVR
OLLR	RIBR	CEPVR
OLLR	RMDDR	CEPVR
CEPVR	AVEL	RICL
CEPVR	AVER	RMGR
CEPVR	RICR	RMGR
IL1DL	RIPL	PVR
IL1DR	RIPR	PVR
OLLL	IL1L	IL2L
CEPDL	IL1L	OLLL
CEPDL	IL1L	URBL
RMDR	RMDDL	IL1L
IL1R	RMER	RMDL
RMDL	RMDVR	IL1R
RMDL	RMHL	IL1R
IL1VL	RIPL	PVR
IL1VR	RIPR	PVR
RMDL	RMDVR	IL2R
IL2VR	RIPR	RIH
IL2VR	RIAR	RIH
CEPDL	AVER	OLLL
CEPDL	RIBL	OLLL
CEPDL	RMDVL	OLLL
CEPDL	URXL	URBL
CEPDL	RICL	URBL
CEPDL	RICR	URBL
CEPDL	RMHR	URBL
RIS	URYDL	RIBL
URYVL	AVER	RIBL
RIBL	SMDVR	URYVL
URYVR	AVEL	RIBR
RIBR	SMDVL	URYVR
ALMR	CEPDR	ADER
RID	RICR	DVA
AUAL	AVEL	URXL
AUAL	RIAL	URXL
AVHR	RICL	URXL
AVHL	URXR	ADFR
RIR	URXR	AVHL
DVA	URXR	RIR
ADFL	AIZL	RIR
AVHR	SMBVL	ADFL
ADFL	RIAL	RIR
AVHL	SMBVR	ADFR
ADLL	AIBL	ASEL
ADLL	AIBL	ASKL
ASKL	AIAL	ADLL
ADLL	AVAR	PVPL
ADLL	AVDR	PVPL
ADLR	AIBR	ASHR
ASHR	AVAR	ADLR
ASHR	AVDL	ADLR
ASHR	AVDR	ADLR
AWAR	AFDR	ASER
ASEL	AIBL	AIZL
AWCR	AIBL	ASER
AIML	AIBL	ASKL
AIBL	AVBL	RIMR
AIBL	AVBR	RIMR
AIBL	AVEL	RIBR
AIBL	AVEL	RIMR
AWCR	AIBL	AWCL
RIBR	SMDDR	AIBL
RIMR	SMDDR	AIBL
ASEL	AIBR	AIZL
AWCR	AIBR	ASER
AIAR	AIBR	ASER
AIAR	AIBR	ASHR
AIBR	AVAL	RIBL
AIBR	AVAL	DVC
AIBR	AVBR	RIBL
AIBR	AVBR	RIML
AWCR	AIBR	AWCL
AIAR	AIBR	AWCR
RIML	SMDVL	AIBR
RIML	SMDDL	AIBR
FLPL	AIBR	AVKR
RIH	AIZL	RIBL
AWBR	SMBDR	AIZR
AWBR	SMBVR	AIZR
ASER	RIAL	AIYL
ASHR	AVAR	ADAR
ASHR	AVBL	ADAR
ASHR	AVBL	RIFR
ASHR	AVBR	ADAR
ASHR	AVBR	RIFR
ASHR	AVDL	RIFR
ASHR	RIAR	RIFR
ASKL	AIAL	AIML
ASKR	AIAR	AIMR
AUAL	AVAL	RIBL
AUAL	AVEL	RIBL
AUAL	RIAL	RIBL
AUAR	AVAR	RIBR
AUAR	AVER	RIBR
AUAR	RIAR	RIBR
ADAL	AVAL	RICL
ADAL	AVAL	RICR
SAAVL	AVAL	RIMR
SAADL	AVAL	RIMR
ADEL	RIGR	AVAL
ADER	RIGR	AVAL
ADAL	AVAR	RICL
ADAL	AVAR	RICR
SAAVR	AVAR	RIML
SAADR	AVAR	RIML
ADAL	AVAR	RIML
ADER	AVAR	ADEL
FLPL	AVAR	ADEL
ADAL	AVBL	RIML
PVPR	AVBL	RIFR
ADAL	AVBR	RIML
PVPR	AVBR	RIFR
FLPL	AVDL	ADEL
ALMR	AVDR	ADER
RIS	AVEL	RIBL
RIMR	AVEL	RIBR
DVC	AVEL	AVKL
FLPL	AVEL	ADEL
BDUL	AVEL	ADEL
RIS	AVER	RIBL
AVKR	AVER	AVKL
DVC	AVER	AVKL
FLPL	AVER	AVKR
RIGL	AVER	AVKR
AVHR	AVJR	PVPL
PVPR	AVJL	RIFR
AWCR	AIYL	AWCL
AWCR	AIYR	AWCL
RIAR	RMDVL	RIAL
RIAR	RMDVR	RIAL
RIAR	RMDDL	RIAL
RIAR	RMDDR	RIAL
RIH	RIAL	RIBL
RIVL	RMDVL	RIAL
RIVL	RMDDR	RIAL
RIVL	SIAVR	RIAL
RIVR	RMDVR	RIAL
RIVR	RMDDL	RIAL
RIVR	SIAVL	RIAL
RMDL	RMDVR	RIAL
RMDR	RMDDL	RIAL
RIVL	RMDVL	RIAR
RIVL	RMDDR	RIAR
RMDL	RMDVR	RIAR
RMDR	RMDDL	RIAR
RIBL	SMDVR	RIS
RIMR	SMDVL	RIBR
RIMR	SMDDL	RIBR
RIMR	SMDDR	RIBR
SAAVL	RMFR	RIML
AVKR	RIML	AVKL
SAAVL	RMFR	RIMR
SAAVR	RMFL	RIMR
AVKR	RIMR	AVKL
RMDL	RMDVR	RMGR
ADER	RMDR	ADEL
ALNL	SAAVL	SMBDR
AVKR	SMDDL	AVKL
RIGR	AVKL	RMHL
RIGL	AVKL	RMHR
RIGR	RMGR	RMHL
PLNL	SAADL	SMBVL
ADER	RIGL	ADEL
ADER	RIGR	ADEL
ADER	PVR	ADEL
AVFR	RIFR	PVQR
ALMR	PVCR	PVNL
BDUL	PVNL	PVNR
