# Supplementary material for: Search for computational modules in the C. elegans brain
Source: BMC Biol. 2004 Dec 2;2:25. doi: 10.1186/1741-7007-2-25 (PMC539283; doi:10.1186/1741-7007-2-25)
Supplement: Additional File 3 — Zip file containing files mentioned in Additional file 2 [file 1741-7007-2-25-S3.zip › nList_M2sS_i15.csv]

BAGL	AFDR	AINL
BAGL	AIYR	AFDR
BAGL	RIBR	AINL
BAGL	AIYR	AWCL
BAGL	RIBR	AIYR
BAGL	RIBR	RIGR
RIBL	AUAL	BAGR
CEPVL	OLLL	URBL
CEPVL	RICR	URBL
RMDR	IL1L	IL2L
RMDL	IL1R	IL2R
RMDL	RMDR	IL1R
IL2L	RMDR	OLLL
OLQVL	RIH	IL2L
IL2R	OLQDR	RIH
RIH	OLQVR	IL2VR
CEPDL	OLLL	URBL
ADFL	RIR	AVHR
AVHL	ADFR	RIR
ADLL	ASEL	ASKL
ASEL	AIAL	ADLL
ASHR	AIAR	ADLR
AIAL	AIBL	ASEL
AIAL	AIBL	ASIL
AIAL	AIBL	AWCR
RIMR	SAADL	AIBL
AIBR	RIBL	RIML
AIBR	RIBL	DVC
RIML	SAADR	AIBR
RIML	AIBR	ADAL
ASEL	AIAL	AIZL
ASEL	AIZL	AIYL
AWAR	ASER	AIZR
AIZR	AWBR	AWAR
AIAL	AWCR	ASEL
ASER	AIYR	AWAR
ASER	AIYL	AWCR
ASER	AIYR	AWCR
ASHR	ADAR	AIAR
ASHR	RIFR	AIAR
AIAL	AWCR	ASIL
ASKL	ASJL	AIML
ADEL	AVAL	FLPL
RIR	DVA	AVHL
AWCR	AIAL	AWCL
AWCR	AIAR	AWCL
RIAL	RMDL	RIVL
RIAL	SMDVL	RIVL
RIAL	SMDDR	RIVL
RIAL	RMDR	RIVR
RIAL	SMDVL	RIVR
RIAL	SMDVR	RIVR
RIAL	SMDDL	RIVR
RIAL	SMDVR	RMDR
RIAR	RMDL	RIVL
RIAR	SMDVL	RIVL
RIAR	SMDDR	RIVL
RIAR	SMDVR	RMDR
RMDL	RMDR	RIML
SAAVL	SMDDR	RIML
SAAVR	SMDDL	RIML
SAADR	SMDVL	RIML
SAAVL	SMDDR	RIMR
SAAVR	SMDDL	RIMR
RMDL	RMDR	RMGR
SMDDL	SAAVR	ALNR
AVKR	AVKL	RIGL
ADEL	ADER	FLPL
ALMR	BDUR	ADER
BDUR	PVNR	ALMR
BDUR	PVNL	PVNR
