# Supplementary material for: Search for computational modules in the C. elegans brain
Source: BMC Biol. 2004 Dec 2;2:25. doi: 10.1186/1741-7007-2-25 (PMC539283; doi:10.1186/1741-7007-2-25)
Supplement: Additional File 3 — Zip file containing files mentioned in Additional file 2 [file 1741-7007-2-25-S3.zip › nList_M2sS_i16.csv]

AIBL	RIBR	RIMR
ASER	AWCR	AIAR
AVAL	ADEL	ADER
RIAL	RIAR	RIVL
RIAL	RIAR	RMDL
RIAL	RIAR	RMDR
RIAL	RIAR	SMDVL
RIAL	RIAR	SMDVR
RIAL	RIAR	SMDDL
RIAL	RIAR	SMDDR
RIAL	RMDL	RMDR
RIAL	SMDVL	SMDDR
RIAL	SMDVR	SMDDL
RIAR	RMDL	RMDR
RIAR	SMDVL	SMDDR
RIAR	SMDVR	SMDDL
ALMR	BDUR	PVNL
