# Supplementary material for: Search for computational modules in the C. elegans brain
Source: BMC Biol. 2004 Dec 2;2:25. doi: 10.1186/1741-7007-2-25 (PMC539283; doi:10.1186/1741-7007-2-25)
Supplement: Additional File 3 — Zip file containing files mentioned in Additional file 2 [file 1741-7007-2-25-S3.zip › nList_M3sS_i04.csv]

AIBL	BAGR	BAGL
AVAR	BAGR	BAGL
AVER	BAGR	BAGL
RIAR	BAGR	BAGL
RIGR	BAGR	BAGL
AVAR	AIBL	BAGL
AVEL	AIBL	BAGL
AVER	AIBL	BAGL
RIAR	AIBL	BAGL
RIBL	AIBL	BAGL
RIGL	AIBL	BAGL
AFDR	BAGL	AINL
ASEL	BAGL	AINL
ASGR	BAGL	AINL
AUAR	BAGL	AINL
AVEL	AVAR	BAGL
AVER	AVAR	BAGL
RIAR	AVAR	BAGL
RIBL	AVAR	BAGL
RIGR	AVAR	BAGL
AVER	AVEL	BAGL
RIAR	AVEL	BAGL
RIGR	AVEL	BAGL
RIAR	AVER	BAGL
RIBL	RIAR	BAGL
RIGL	RIAR	BAGL
RIGR	RIAR	BAGL
RIGR	RIBL	BAGL
URXL	BAGL	AQR
AVAL	BAGL	AQR
AVBL	BAGL	AQR
AVBR	BAGL	AQR
AVDL	BAGL	AQR
AVDR	BAGL	AQR
AVJL	BAGL	AQR
RIAL	BAGL	AQR
RIGR	RIGL	BAGL
IL1VL	BAGR	IL2VL
IL2L	BAGR	IL2VL
RIPL	BAGR	IL2VL
RMEL	BAGR	IL2VL
RMER	BAGR	IL2VL
RMEV	BAGR	IL2VL
URAVL	BAGR	IL2VL
RID	BAGR	AINR
AFDR	BAGR	AINR
AIBL	BAGR	AINR
ASEL	BAGR	AINR
ASER	BAGR	AINR
AUAR	BAGR	AINR
AIAL	BAGR	AINR
AVEL	AVAL	BAGR
RIAL	AVAL	BAGR
AIYL	AVAL	BAGR
RIAL	AVEL	BAGR
AIYL	AVEL	BAGR
CEPVL	BAGR	RIH
CEPVR	BAGR	RIH
OLQDL	BAGR	RIH
OLQDR	BAGR	RIH
RIPL	BAGR	RIH
RIPR	BAGR	RIH
RMER	BAGR	RIH
RMEV	BAGR	RIH
URYVR	BAGR	RIH
CEPDL	BAGR	RIH
CEPDR	BAGR	RIH
ADFR	BAGR	RIH
AIZL	BAGR	RIH
AIZR	BAGR	RIH
AUAR	BAGR	RIH
RIAR	BAGR	RIH
URXL	BAGR	RIR
URXR	BAGR	RIR
AFDR	BAGR	RIR
AIZL	BAGR	RIR
AIZR	BAGR	RIR
AUAL	BAGR	RIR
RIAR	BAGR	RIR
HSNL	BAGR	RIR
PVPL	BAGR	RIR
URXL	BAGR	AQR
AVAR	BAGR	AQR
AVBL	BAGR	AQR
AVBR	BAGR	AQR
AVDL	BAGR	AQR
AVDR	BAGR	AQR
AVJL	BAGR	AQR
RIAR	BAGR	AQR
URAVL	IL1VL	CEPVL
ADLL	IL1VL	CEPVL
AVER	IL1VL	CEPVL
RICL	IL1VL	CEPVL
RICR	IL1VL	CEPVL
RMHL	IL1VL	CEPVL
SIAVL	IL1VL	CEPVL
URAVL	OLQVL	CEPVL
AVER	OLQVL	CEPVL
RICR	OLQVL	CEPVL
RMDDL	OLQVL	CEPVL
RMHL	OLQVL	CEPVL
SIAVL	OLQVL	CEPVL
AVER	RIPL	CEPVL
RICL	RIPL	CEPVL
RICR	RIPL	CEPVL
RMDDL	RIPL	CEPVL
RMHL	RIPL	CEPVL
SIAVL	RIPL	CEPVL
ADLL	URAVL	CEPVL
AVER	URAVL	CEPVL
RICL	URAVL	CEPVL
RICR	URAVL	CEPVL
RMDDL	URAVL	CEPVL
RMHL	URAVL	CEPVL
SIAVL	URAVL	CEPVL
AVER	ADLL	CEPVL
RICL	ADLL	CEPVL
RICR	ADLL	CEPVL
RMDDL	ADLL	CEPVL
RMHL	ADLL	CEPVL
SIAVL	ADLL	CEPVL
RICL	AVER	CEPVL
RICR	AVER	CEPVL
RMDDL	AVER	CEPVL
RMHL	AVER	CEPVL
SIAVL	AVER	CEPVL
RMDVL	CEPVL	RIAL
RMDVR	CEPVL	RIAL
RMDDR	CEPVL	RIAL
SIADL	CEPVL	RIAL
RICR	RICL	CEPVL
RMDDL	RICL	CEPVL
RMHL	RICL	CEPVL
SIAVL	RICL	CEPVL
RMDDL	RICR	CEPVL
RMHL	RICR	CEPVL
SIAVL	RICR	CEPVL
CEPVR	CEPVL	RIH
OLQDL	CEPVL	RIH
OLQDR	CEPVL	RIH
RIPR	CEPVL	RIH
RMER	CEPVL	RIH
RMEV	CEPVL	RIH
URYVR	CEPVL	RIH
CEPDL	CEPVL	RIH
CEPDR	CEPVL	RIH
ADFR	CEPVL	RIH
AIZL	CEPVL	RIH
AIZR	CEPVL	RIH
AUAR	CEPVL	RIH
RIAR	CEPVL	RIH
RIBL	CEPVL	RIH
CEPVR	CEPVL	RIS
OLLR	CEPVL	RIS
URYVR	CEPVL	RIS
AVEL	CEPVL	RIS
RIBL	CEPVL	RIS
RIBR	CEPVL	RIS
RIML	CEPVL	RIS
RMDL	CEPVL	RIS
SMDVR	CEPVL	RIS
AVKL	CEPVL	RIS
AVKR	CEPVL	RIS
AVL	CEPVL	RIS
SMDDR	CEPVL	RIS
RMHL	RMDDL	CEPVL
SIAVL	RMDDL	CEPVL
SIAVL	RMHL	CEPVL
CEPDL	CEPVL	ALML
AVDR	CEPVL	ALML
AVEL	CEPVL	ALML
RMDDR	CEPVL	ALML
BDUL	CEPVL	ALML
PVCL	CEPVL	ALML
PVCR	CEPVL	ALML
URAVR	IL1VR	CEPVR
ASGR	IL1VR	CEPVR
AVEL	IL1VR	CEPVR
RICL	IL1VR	CEPVR
RICR	IL1VR	CEPVR
RIVL	IL1VR	CEPVR
RMHR	IL1VR	CEPVR
SIAVR	IL1VR	CEPVR
ASGR	IL2VR	CEPVR
AVEL	IL2VR	CEPVR
RICL	IL2VR	CEPVR
RICR	IL2VR	CEPVR
RIVL	IL2VR	CEPVR
RMDDR	IL2VR	CEPVR
RMHR	IL2VR	CEPVR
SIAVR	IL2VR	CEPVR
URAVR	OLQVR	CEPVR
ASGR	OLQVR	CEPVR
AVEL	OLQVR	CEPVR
RICL	OLQVR	CEPVR
RIVL	OLQVR	CEPVR
RMDDR	OLQVR	CEPVR
RMHR	OLQVR	CEPVR
SIAVR	OLQVR	CEPVR
ASGR	RIPR	CEPVR
AVEL	RIPR	CEPVR
RICL	RIPR	CEPVR
RICR	RIPR	CEPVR
RIVL	RIPR	CEPVR
RMDDR	RIPR	CEPVR
RMHR	RIPR	CEPVR
SIAVR	RIPR	CEPVR
ASGR	URAVR	CEPVR
AVEL	URAVR	CEPVR
RICL	URAVR	CEPVR
RICR	URAVR	CEPVR
RIVL	URAVR	CEPVR
RMDDR	URAVR	CEPVR
RMHR	URAVR	CEPVR
SIAVR	URAVR	CEPVR
AVEL	ASGR	CEPVR
RICL	ASGR	CEPVR
RICR	ASGR	CEPVR
RIVL	ASGR	CEPVR
RMDDR	ASGR	CEPVR
RMHR	ASGR	CEPVR
SIAVR	ASGR	CEPVR
AWAR	CEPVR	ASKR
AIAR	CEPVR	ASKR
RIFR	CEPVR	ASKR
RICL	AVEL	CEPVR
RICR	AVEL	CEPVR
RIVL	AVEL	CEPVR
RMDDR	AVEL	CEPVR
RMHR	AVEL	CEPVR
SIAVR	AVEL	CEPVR
IL1R	CEPVR	RIAR
RMDVL	CEPVR	RIAR
RMDVR	CEPVR	RIAR
RMDDL	CEPVR	RIAR
SAADR	CEPVR	RIAR
SIADL	CEPVR	RIAR
SIADR	CEPVR	RIAR
SIAVL	CEPVR	RIAR
RICR	RICL	CEPVR
RIVL	RICL	CEPVR
RMDDR	RICL	CEPVR
RMHR	RICL	CEPVR
SIAVR	RICL	CEPVR
RIVL	RICR	CEPVR
RMDDR	RICR	CEPVR
RMHR	RICR	CEPVR
SIAVR	RICR	CEPVR
RMDDR	RIVL	CEPVR
RMHR	RIVL	CEPVR
OLQDL	CEPVR	RIH
OLQDR	CEPVR	RIH
RIPL	CEPVR	RIH
RMER	CEPVR	RIH
RMEV	CEPVR	RIH
URYVR	CEPVR	RIH
CEPDL	CEPVR	RIH
CEPDR	CEPVR	RIH
ADFR	CEPVR	RIH
AIZL	CEPVR	RIH
AIZR	CEPVR	RIH
AUAR	CEPVR	RIH
RIAL	CEPVR	RIH
RIBL	CEPVR	RIH
URYVR	CEPVR	RIS
AVER	CEPVR	RIS
RIBL	CEPVR	RIS
RIBR	CEPVR	RIS
RIML	CEPVR	RIS
RMDL	CEPVR	RIS
SMDVR	CEPVR	RIS
AVKL	CEPVR	RIS
AVKR	CEPVR	RIS
AVL	CEPVR	RIS
RMDDL	CEPVR	RIS
SMDDR	CEPVR	RIS
RMHR	RMDDR	CEPVR
SIAVR	RMDDR	CEPVR
SIAVR	RMHR	CEPVR
CEPDR	CEPVR	ALMR
RMDDL	CEPVR	ALMR
SIADL	CEPVR	ALMR
PVCR	CEPVR	ALMR
RMER	IL1DL	IL1L
AVER	IL1DL	IL1L
RMDL	IL1DL	IL1L
RMDR	IL1DL	IL1L
RMDVR	IL1DL	IL1L
RMDDL	IL1DL	IL1L
OLQDL	IL1DL	IL2DL
RMEL	IL1DL	IL2DL
RMER	IL1DL	IL2DL
AUAL	IL1DL	IL2DL
RIBL	IL1DL	IL2DL
URYDL	RIPL	IL1DL
RMDVL	RIPL	IL1DL
RMDDR	RIPL	IL1DL
RMEL	IL1DL	URADL
RIH	URYDL	IL1DL
OLQDL	IL1DL	CEPDL
AVER	IL1DL	CEPDL
RIBL	IL1DL	CEPDL
RICL	IL1DL	CEPDL
RICR	IL1DL	CEPDL
RIS	IL1DL	CEPDL
RMHR	IL1DL	CEPDL
SIADR	IL1DL	CEPDL
SMBDR	IL1DL	CEPDL
RIH	RMDVL	IL1DL
RMDDR	RIH	IL1DL
RMEL	IL1DR	IL1R
URXR	IL1DR	IL1R
AVEL	IL1DR	IL1R
AVER	IL1DR	IL1R
RMDL	IL1DR	IL1R
RMDR	IL1DR	IL1R
RMDVL	IL1DR	IL1R
RMDDL	IL1DR	IL1R
RMDDR	IL1DR	IL1R
RMHL	IL1DR	IL1R
RMED	IL1DR	IL2DR
RMEL	IL1DR	IL2DR
RMER	IL1DR	IL2DR
RMEV	IL1DR	IL2DR
RICR	IL1DR	IL2DR
IL1VR	IL1DR	OLLR
RMER	IL1DR	OLLR
AVEL	IL1DR	OLLR
RIBR	IL1DR	OLLR
SMDVL	IL1DR	OLLR
SMDVR	IL1DR	OLLR
RMDDR	IL1DR	OLLR
SMDDR	IL1DR	OLLR
RMDVR	RIPR	IL1DR
RMED	IL1DR	URADR
RMER	IL1DR	URADR
URYDR	IL1DR	URADR
OLQDR	IL1DR	CEPDR
URYDR	IL1DR	CEPDR
AVEL	IL1DR	CEPDR
RIBR	IL1DR	CEPDR
RICL	IL1DR	CEPDR
RICR	IL1DR	CEPDR
RMDDL	IL1DR	CEPDR
RMHL	IL1DR	CEPDR
RMHR	IL1DR	CEPDR
SIADL	IL1DR	CEPDR
SMBDR	IL1DR	CEPDR
RMGR	IL1DR	CEPDR
BDUR	IL1DR	CEPDR
IL1VL	IL1DR	PVR
IL1VR	IL1DR	PVR
RIPL	IL1DR	PVR
URADL	IL1DR	PVR
AVBL	IL1DR	PVR
AVBR	IL1DR	PVR
AVJL	IL1DR	PVR
AVJR	IL1DR	PVR
AVKL	IL1DR	PVR
ADAL	IL1DR	PVR
SABD	IL1DR	PVR
DVA	IL1DR	PVR
RIPL	IL1L	IL1VL
OLQDL	IL1L	IL2L
OLQVL	IL1L	IL2L
RMEV	IL1L	IL2L
URXL	IL1L	IL2L
AVEL	IL1L	IL2L
RICL	IL1L	IL2L
AVER	RMER	IL1L
RMDR	RMER	IL1L
RMDVL	RMER	IL1L
RMDVR	RMER	IL1L
RMDDL	RMER	IL1L
URXL	IL1L	URBL
AVBL	IL1L	URBL
RICR	IL1L	URBL
RMDDR	IL1L	URBL
SIAVL	IL1L	URBL
SMBDR	IL1L	URBL
RMDL	AVER	IL1L
RMDR	AVER	IL1L
RMDVL	AVER	IL1L
RMDVR	AVER	IL1L
RMDDL	AVER	IL1L
RMDVL	RMDL	IL1L
RMDVR	RMDL	IL1L
RMDDL	RMDL	IL1L
RMDVL	RMDR	IL1L
RMDVR	RMDR	IL1L
RMDVR	RMDVL	IL1L
RMDDL	RMDVL	IL1L
OLLL	IL1L	ADEL
CEPDL	IL1L	ADEL
AVAL	IL1L	ADEL
AVAR	IL1L	ADEL
AVEL	IL1L	ADEL
RIAL	IL1L	ADEL
RIVL	IL1L	ADEL
RIVR	IL1L	ADEL
SIBDR	IL1L	ADEL
AVL	IL1L	ADEL
RIH	IL1L	ADEL
RMHL	IL1L	ADEL
SIADR	IL1L	ADEL
SMBDR	IL1L	ADEL
ADAL	IL1L	ADEL
RIFL	IL1L	ADEL
RIGL	IL1L	ADEL
RIGR	IL1L	ADEL
RMGL	IL1L	ADEL
RIPR	IL1R	IL1VR
RMER	IL1R	IL1VR
OLQDR	IL1R	IL2R
OLQVR	IL1R	IL2R
RMEV	IL1R	IL2R
ADER	IL1R	IL2R
URXR	RMEL	IL1R
AVEL	RMEL	IL1R
AVER	RMEL	IL1R
RMDL	RMEL	IL1R
RMDR	RMEL	IL1R
RMDVL	RMEL	IL1R
RMDVR	RMEL	IL1R
RMDDL	RMEL	IL1R
RMDDR	RMEL	IL1R
RMHL	RMEL	IL1R
RIPR	IL1R	URAVR
RMER	IL1R	URAVR
RMEV	IL1R	URAVR
AVBR	IL1R	URBR
RICR	IL1R	URBR
SIAVR	IL1R	URBR
SMBDL	IL1R	URBR
ADAR	IL1R	URBR
OLQDR	IL1R	CEPDR
URADR	IL1R	CEPDR
URYDR	IL1R	CEPDR
RIBR	IL1R	CEPDR
RICL	IL1R	CEPDR
RICR	IL1R	CEPDR
RMHR	IL1R	CEPDR
SIADL	IL1R	CEPDR
SMBDR	IL1R	CEPDR
RMGR	IL1R	CEPDR
BDUR	IL1R	CEPDR
AVEL	URXR	IL1R
RMDL	URXR	IL1R
RMDVL	URXR	IL1R
RMDVR	URXR	IL1R
RMDDL	URXR	IL1R
RMDDR	URXR	IL1R
RMHL	URXR	IL1R
AVER	AVEL	IL1R
RMDL	AVEL	IL1R
RMDR	AVEL	IL1R
RMDVL	AVEL	IL1R
RMDVR	AVEL	IL1R
RMDDL	AVEL	IL1R
RMDDR	AVEL	IL1R
RMHL	AVEL	IL1R
RMDL	AVER	IL1R
RMDR	AVER	IL1R
RMDVL	AVER	IL1R
RMDVR	AVER	IL1R
RMDDL	AVER	IL1R
RMDDR	AVER	IL1R
RMHL	AVER	IL1R
SAADR	IL1R	RIAR
SIADL	IL1R	RIAR
SIADR	IL1R	RIAR
SIAVL	IL1R	RIAR
RMDVL	RMDL	IL1R
RMDVR	RMDL	IL1R
RMDDL	RMDL	IL1R
RMHL	RMDL	IL1R
RMDVL	RMDR	IL1R
RMDVR	RMDR	IL1R
RMDDR	RMDR	IL1R
RMDVR	RMDVL	IL1R
RMDDL	RMDVL	IL1R
RMHL	RMDVL	IL1R
RMDDR	RMDVR	IL1R
RMHL	RMDVR	IL1R
RMDDR	RMDDL	IL1R
RMHL	RMDDL	IL1R
RMHL	RMDDR	IL1R
IL2L	IL1VL	IL2VL
RMEL	IL1VL	IL2VL
RMER	IL1VL	IL2VL
RMEV	IL1VL	IL2VL
URAVL	IL1VL	IL2VL
RIAL	IL1VL	IL2VL
RIH	IL1VL	IL2VL
RMEL	IL1VL	OLLL
URYDL	IL1VL	OLLL
AVER	IL1VL	OLLL
RIBL	IL1VL	OLLL
RMDL	IL1VL	OLLL
RMDVL	IL1VL	OLLL
SMDVR	IL1VL	OLLL
SMDDL	IL1VL	OLLL
SMDDR	IL1VL	OLLL
RICL	IL1VL	OLQVL
RMDVR	IL1VL	OLQVL
SIBDL	IL1VL	OLQVL
RMDDL	RIPL	IL1VL
IL1VR	IL1VL	PVR
RIPR	IL1VL	PVR
URADL	IL1VL	PVR
AVBL	IL1VL	PVR
AVBR	IL1VL	PVR
AVJL	IL1VL	PVR
AVJR	IL1VL	PVR
AVKL	IL1VL	PVR
ADAL	IL1VL	PVR
SABD	IL1VL	PVR
DVA	IL1VL	PVR
AVEL	IL1VR	OLLR
RIBR	IL1VR	OLLR
RMDVR	IL1VR	OLLR
SMDVL	IL1VR	OLLR
SMDVR	IL1VR	OLLR
SMDDR	IL1VR	OLLR
RICR	IL1VR	OLQVR
RMDVL	IL1VR	OLQVR
SIBDR	IL1VR	OLQVR
RMER	RIPR	IL1VR
RMDDR	RIPR	IL1VR
RMDDR	RMER	IL1VR
AVAL	IL1VR	URYVR
AVEL	IL1VR	URYVR
RIAR	IL1VR	URYVR
RIBR	IL1VR	URYVR
RMDVL	IL1VR	URYVR
SIBDR	IL1VR	URYVR
SMDVL	IL1VR	URYVR
SIBVL	IL1VR	URYVR
RIPL	IL1VR	PVR
URADL	IL1VR	PVR
AVBL	IL1VR	PVR
AVBR	IL1VR	PVR
AVJL	IL1VR	PVR
AVJR	IL1VR	PVR
AVKL	IL1VR	PVR
ADAL	IL1VR	PVR
SABD	IL1VR	PVR
DVA	IL1VR	PVR
RMEL	OLQDL	IL2DL
RMER	OLQDL	IL2DL
URADL	OLQDL	IL2DL
AUAL	OLQDL	IL2DL
RIBL	OLQDL	IL2DL
RMEL	RIPL	IL2DL
RMER	RIPL	IL2DL
AUAL	RIPL	IL2DL
RIBL	RIPL	IL2DL
RMER	RMEL	IL2DL
AUAL	RMEL	IL2DL
RIBL	RMEL	IL2DL
URADL	RMER	IL2DL
AUAL	RMER	IL2DL
RIBL	RMER	IL2DL
AUAL	URADL	IL2DL
RIBL	URADL	IL2DL
RMED	RIPR	IL2DR
RMEL	RIPR	IL2DR
RMER	RIPR	IL2DR
RMEV	RIPR	IL2DR
CEPDR	RIPR	IL2DR
RICR	RIPR	IL2DR
RMEL	RMED	IL2DR
RMER	RMED	IL2DR
RMEV	RMED	IL2DR
CEPDR	RMED	IL2DR
RICR	RMED	IL2DR
RMER	RMEL	IL2DR
RMEV	RMEL	IL2DR
URADR	RMEL	IL2DR
CEPDR	RMEL	IL2DR
RICR	RMEL	IL2DR
RMEV	RMER	IL2DR
CEPDR	RMER	IL2DR
RICR	RMER	IL2DR
URADR	RMEV	IL2DR
CEPDR	RMEV	IL2DR
RICR	RMEV	IL2DR
RICR	URADR	IL2DR
RIPL	IL2L	IL2VL
RMEL	IL2L	IL2VL
URAVL	IL2L	IL2VL
RIAL	IL2L	IL2VL
OLQVL	OLQDL	IL2L
RMER	OLQDL	IL2L
RMEV	OLQDL	IL2L
URXL	OLQDL	IL2L
AVEL	OLQDL	IL2L
RICL	OLQDL	IL2L
RMDL	OLQDL	IL2L
RMDR	OLQDL	IL2L
RMER	OLQVL	IL2L
RMEV	OLQVL	IL2L
URXL	OLQVL	IL2L
AVEL	OLQVL	IL2L
RMDL	OLQVL	IL2L
RMDR	OLQVL	IL2L
RMEV	RMER	IL2L
URXL	RMER	IL2L
AVEL	RMER	IL2L
RICL	RMER	IL2L
RMDR	RMER	IL2L
URXL	RMEV	IL2L
AVEL	RMEV	IL2L
RICL	RMEV	IL2L
RMDL	RMEV	IL2L
RMDR	RMEV	IL2L
RMDL	URXL	IL2L
RMDR	URXL	IL2L
RICL	AVEL	IL2L
RMDL	AVEL	IL2L
RMDR	AVEL	IL2L
RMDL	RICL	IL2L
RMDR	RICL	IL2L
OLQVR	OLQDR	IL2R
RMEL	OLQDR	IL2R
RMEV	OLQDR	IL2R
RMDL	OLQDR	IL2R
ADER	OLQDR	IL2R
RMEL	OLQVR	IL2R
RMEV	OLQVR	IL2R
RMDL	OLQVR	IL2R
ADER	OLQVR	IL2R
RMEV	RMEL	IL2R
RMDL	RMEL	IL2R
ADER	RMEL	IL2R
RMDL	RMEV	IL2R
ADER	RMEV	IL2R
ADER	RMDL	IL2R
RMEL	RIPL	IL2VL
RMER	RIPL	IL2VL
RMEV	RIPL	IL2VL
RIAL	RIPL	IL2VL
RMER	RMEL	IL2VL
RMEV	RMEL	IL2VL
RIAL	RMEL	IL2VL
RIH	RMEL	IL2VL
RMEV	RMER	IL2VL
RIAL	RMER	IL2VL
RIAL	RMEV	IL2VL
RIAL	URAVL	IL2VL
RIH	URAVL	IL2VL
RMEL	OLQVR	IL2VR
RMEV	OLQVR	IL2VR
URAVR	OLQVR	IL2VR
RIAR	OLQVR	IL2VR
RMEL	RIPR	IL2VR
RMER	RIPR	IL2VR
RMEV	RIPR	IL2VR
RIAR	RIPR	IL2VR
RMER	RMEL	IL2VR
RMEV	RMEL	IL2VR
URAVR	RMEL	IL2VR
URXR	RMEL	IL2VR
RIAR	RMEL	IL2VR
RIH	RMEL	IL2VR
RMEV	RMER	IL2VR
URXR	RMER	IL2VR
RIAR	RMER	IL2VR
URXR	RMEV	IL2VR
RIAR	RMEV	IL2VR
URXR	URAVR	IL2VR
RIAR	URAVR	IL2VR
RIH	URAVR	IL2VR
RIH	URXR	IL2VR
URYDL	RMEL	OLLL
AVER	RMEL	OLLL
RIBL	RMEL	OLLL
RMDL	RMEL	OLLL
RMDVL	RMEL	OLLL
SMDVR	RMEL	OLLL
RMDDL	RMEL	OLLL
SMDDL	RMEL	OLLL
SMDDR	RMEL	OLLL
RMDL	URYDL	OLLL
SMDVR	URYDL	OLLL
RMDDL	URYDL	OLLL
RMDL	AVER	OLLL
RMDVL	AVER	OLLL
SMDVR	AVER	OLLL
RMDDL	AVER	OLLL
SMDDL	AVER	OLLL
SMDDR	AVER	OLLL
RMDL	RIBL	OLLL
RMDVL	RIBL	OLLL
RMDDL	RIBL	OLLL
SMDDL	RIBL	OLLL
SMDDR	RIBL	OLLL
RMDVL	RMDL	OLLL
SMDVR	RMDL	OLLL
RMDDL	RMDL	OLLL
SMDDL	RMDL	OLLL
SMDDR	RMDL	OLLL
SMDVR	RMDVL	OLLL
RMDDL	RMDVL	OLLL
SMDDL	RMDVL	OLLL
SMDDR	RMDVL	OLLL
SMDDR	SMDVR	OLLL
SMDDL	RMDDL	OLLL
SMDDR	RMDDL	OLLL
AIBR	OLLL	SAADR
AVAR	OLLL	SAADR
RIMR	OLLL	SAADR
RMFL	OLLL	SAADR
RMGL	OLLL	SAADR
SMDDR	SMDDL	OLLL
URBL	OLLL	ADEL
AVAL	OLLL	ADEL
AVAR	OLLL	ADEL
AVEL	OLLL	ADEL
RIAL	OLLL	ADEL
RIVL	OLLL	ADEL
RIVR	OLLL	ADEL
SIBDR	OLLL	ADEL
AVL	OLLL	ADEL
RIH	OLLL	ADEL
RMHL	OLLL	ADEL
SIADR	OLLL	ADEL
SMBDR	OLLL	ADEL
ADAL	OLLL	ADEL
RIFL	OLLL	ADEL
RIGL	OLLL	ADEL
RIGR	OLLL	ADEL
RMGL	OLLL	ADEL
AVEL	RMER	OLLR
RIBR	RMER	OLLR
RMDVR	RMER	OLLR
SMDVL	RMER	OLLR
SMDVR	RMER	OLLR
RMDDR	RMER	OLLR
SMDDR	RMER	OLLR
AIBR	OLLR	ADLR
ASER	OLLR	ADLR
ASHR	OLLR	ADLR
AVAR	OLLR	ADLR
AVBL	OLLR	ADLR
AVBR	OLLR	ADLR
AVDL	OLLR	ADLR
AVDR	OLLR	ADLR
AVJR	OLLR	ADLR
AWCR	OLLR	ADLR
RICL	OLLR	ADLR
RICR	OLLR	ADLR
PVCL	OLLR	ADLR
RMDVR	AVEL	OLLR
SMDVL	AVEL	OLLR
SMDVR	AVEL	OLLR
RMDDR	AVEL	OLLR
SMDDR	AVEL	OLLR
RMDVR	RIBR	OLLR
SMDVL	RIBR	OLLR
SMDVR	RIBR	OLLR
RMDDR	RIBR	OLLR
SMDDR	RIBR	OLLR
SMDVL	RMDVR	OLLR
SMDVR	RMDVR	OLLR
RMDDR	RMDVR	OLLR
SMDDR	RMDVR	OLLR
AIBL	OLLR	SAAVL
AVAL	OLLR	SAAVL
RMFR	OLLR	SAAVL
SMDVR	SMDVL	OLLR
RMDDR	SMDVR	OLLR
SMDDR	SMDVR	OLLR
URYVR	OLLR	RIS
AVER	OLLR	RIS
RIBL	OLLR	RIS
RIML	OLLR	RIS
AVKL	OLLR	RIS
AVKR	OLLR	RIS
AVL	OLLR	RIS
RMDDL	OLLR	RIS
SMDDR	RMDDR	OLLR
ALA	OLLR	ADER
AVAL	OLLR	ADER
AVDR	OLLR	ADER
AVER	OLLR	ADER
AVJR	OLLR	ADER
RMDR	OLLR	ADER
SAAVR	OLLR	ADER
AVKL	OLLR	ADER
AVKR	OLLR	ADER
RIH	OLLR	ADER
ADAR	OLLR	ADER
RIGL	OLLR	ADER
RIGR	OLLR	ADER
PVR	OLLR	ADER
OLQDR	OLQDL	RIPL
OLQDR	OLQDL	RIPR
URADL	OLQDL	CEPDL
URYDL	OLQDL	CEPDL
AVER	OLQDL	CEPDL
RIBL	OLQDL	CEPDL
RICL	OLQDL	CEPDL
RMDVL	OLQDL	CEPDL
RIS	OLQDL	CEPDL
RMHR	OLQDL	CEPDL
SIADR	OLQDL	CEPDL
SMBDR	OLQDL	CEPDL
RMDDR	RICR	OLQDL
SIBVL	RICR	OLQDL
OLQDR	OLQDL	RIH
RMER	OLQDL	RIH
RMEV	OLQDL	RIH
URYVR	OLQDL	RIH
CEPDR	OLQDL	RIH
ADFR	OLQDL	RIH
AIZL	OLQDL	RIH
AIZR	OLQDL	RIH
AUAR	OLQDL	RIH
RIAL	OLQDL	RIH
RIAR	OLQDL	RIH
RIBL	OLQDL	RIH
SIBVL	RMDDR	OLQDL
URADR	OLQDR	CEPDR
URYDR	OLQDR	CEPDR
AVEL	OLQDR	CEPDR
RIBR	OLQDR	CEPDR
RMDVR	OLQDR	CEPDR
RMHL	OLQDR	CEPDR
SIADL	OLQDR	CEPDR
SMBDR	OLQDR	CEPDR
RMGR	OLQDR	CEPDR
BDUR	OLQDR	CEPDR
RICR	RICL	OLQDR
RMDDL	RICL	OLQDR
RMHR	RICL	OLQDR
SIBVR	RICL	OLQDR
RMDDL	RICR	OLQDR
RMHR	RICR	OLQDR
SIBVR	RICR	OLQDR
ASGR	OLQDR	AIMR
ASJR	OLQDR	AIMR
AVDR	OLQDR	AIMR
AIAR	OLQDR	AIMR
AVFL	OLQDR	AIMR
AVFR	OLQDR	AIMR
RIFR	OLQDR	AIMR
HSNL	OLQDR	AIMR
HSNR	OLQDR	AIMR
PVNR	OLQDR	AIMR
RMER	OLQDR	RIH
RMEV	OLQDR	RIH
URYVR	OLQDR	RIH
CEPDL	OLQDR	RIH
ADFR	OLQDR	RIH
AIZL	OLQDR	RIH
AIZR	OLQDR	RIH
AUAR	OLQDR	RIH
RIAL	OLQDR	RIH
RIAR	OLQDR	RIH
RIBL	OLQDR	RIH
RMHR	RMDDL	OLQDR
SIBVR	RMDDL	OLQDR
SIBVR	RMHR	OLQDR
RICL	RIPL	OLQVL
RMDVR	RIPL	OLQVL
SIBDL	RIPL	OLQVL
AIZL	OLQVL	ADFL
AUAL	OLQVL	ADFL
RIAL	OLQVL	ADFL
RIR	OLQVL	ADFL
SMBVL	OLQVL	ADFL
ADAL	OLQVL	ADFL
RIGL	OLQVL	ADFL
ALA	OLQVL	ADLL
AIBL	OLQVL	ADLL
AIBR	OLQVL	ADLL
ASER	OLQVL	ADLL
ASHL	OLQVL	ADLL
AVAL	OLQVL	ADLL
AVAR	OLQVL	ADLL
AVBL	OLQVL	ADLL
AVDL	OLQVL	ADLL
AVDR	OLQVL	ADLL
AVJL	OLQVL	ADLL
AVJR	OLQVL	ADLL
AWBL	OLQVL	ADLL
AIAL	OLQVL	ADLL
RMDVR	RICL	OLQVL
SIBDL	RICL	OLQVL
SIBDL	RMDVR	OLQVL
RMER	RIPR	OLQVR
RICR	RIPR	OLQVR
RMDVL	RIPR	OLQVR
SIBDR	RIPR	OLQVR
RICR	RMER	OLQVR
RMDVL	RMER	OLQVR
SIBDR	RMER	OLQVR
AVBL	OLQVR	URXR
AVBR	OLQVR	URXR
AVER	OLQVR	URXR
RIAR	OLQVR	URXR
RMDR	OLQVR	URXR
SIAVR	OLQVR	URXR
RIGR	OLQVR	URXR
RMDVL	RICR	OLQVR
SIBDR	RICR	OLQVR
SIBDR	RMDVL	OLQVR
RMEL	RIPL	URADL
RMEL	RIPL	URAVL
RMER	RIPL	URAVL
RMEV	RIPL	URAVL
URYDL	RIPL	CEPDL
AVER	RIPL	CEPDL
RIBL	RIPL	CEPDL
RICL	RIPL	CEPDL
RICR	RIPL	CEPDL
RMDVL	RIPL	CEPDL
RIS	RIPL	CEPDL
RMHR	RIPL	CEPDL
SIADR	RIPL	CEPDL
SMBDR	RIPL	CEPDL
ALA	RIPL	ADLL
AIBL	RIPL	ADLL
AIBR	RIPL	ADLL
ASER	RIPL	ADLL
AVAL	RIPL	ADLL
AVAR	RIPL	ADLL
AVBL	RIPL	ADLL
AVDL	RIPL	ADLL
AVDR	RIPL	ADLL
AVJL	RIPL	ADLL
AVJR	RIPL	ADLL
AWBL	RIPL	ADLL
AIAL	RIPL	ADLL
ADFL	RIPL	ASHL
AIBL	RIPL	ASHL
ASKL	RIPL	ASHL
AVAL	RIPL	ASHL
AVBL	RIPL	ASHL
AVDL	RIPL	ASHL
AVDR	RIPL	ASHL
RIAL	RIPL	ASHL
RIML	RIPL	ASHL
RIPR	RIPL	RIH
RMER	RIPL	RIH
RMEV	RIPL	RIH
URYVR	RIPL	RIH
CEPDR	RIPL	RIH
ADFR	RIPL	RIH
AIZL	RIPL	RIH
AIZR	RIPL	RIH
AUAR	RIPL	RIH
RIAL	RIPL	RIH
RIAR	RIPL	RIH
RIBL	RIPL	RIH
AIBL	RIPL	ADAL
AIBR	RIPL	ADAL
AVAR	RIPL	ADAL
AVBL	RIPL	ADAL
AVBR	RIPL	ADAL
AVDL	RIPL	ADAL
AVEL	RIPL	ADAL
AVJR	RIPL	ADAL
RICL	RIPL	ADAL
RICR	RIPL	ADAL
RIML	RIPL	ADAL
SMDVR	RIPL	ADAL
FLPR	RIPL	ADAL
RIPR	RIPL	PVR
AVBL	RIPL	PVR
AVBR	RIPL	PVR
AVJL	RIPL	PVR
AVJR	RIPL	PVR
AVKL	RIPL	PVR
SABD	RIPL	PVR
DVA	RIPL	PVR
RMED	RIPR	URADR
RMER	RIPR	URADR
URYDR	RIPR	URADR
RMDVR	RIPR	URADR
RMER	RIPR	URAVR
RMEV	RIPR	URAVR
RMDVL	RIPR	URAVR
AVBL	RIPR	URXR
AVBR	RIPR	URXR
AVER	RIPR	URXR
RIAR	RIPR	URXR
RMDR	RIPR	URXR
SIAVR	RIPR	URXR
RIGR	RIPR	URXR
RMER	RIPR	RIH
RMEV	RIPR	RIH
URYVR	RIPR	RIH
CEPDL	RIPR	RIH
CEPDR	RIPR	RIH
ADFR	RIPR	RIH
AIZL	RIPR	RIH
AIZR	RIPR	RIH
AUAR	RIPR	RIH
RIAL	RIPR	RIH
RIAR	RIPR	RIH
RIBL	RIPR	RIH
AIBL	RIPR	ADAR
AIBR	RIPR	ADAR
AVAL	RIPR	ADAR
AVBL	RIPR	ADAR
AVBR	RIPR	ADAR
AVEL	RIPR	ADAR
AVJL	RIPR	ADAR
RIVR	RIPR	ADAR
SMDVL	RIPR	ADAR
ASHR	RIPR	RIFR
AVBL	RIPR	RIFR
AVBR	RIPR	RIFR
AVHL	RIPR	RIFR
AVJR	RIPR	RIFR
RIMR	RIPR	RIFR
AVFL	RIPR	RIFR
PVPR	RIPR	RIFR
PVCL	RIPR	RIFR
PVCR	RIPR	RIFR
URADL	RIPR	PVR
AVBL	RIPR	PVR
AVBR	RIPR	PVR
AVJL	RIPR	PVR
AVJR	RIPR	PVR
AVKL	RIPR	PVR
ADAL	RIPR	PVR
SABD	RIPR	PVR
DVA	RIPR	PVR
RMER	RMED	URADR
URYDR	RMED	URADR
RMDVR	RMED	URADR
RIBR	RIBL	RMED
AVAR	RMED	SMBDL
SAAVR	RMED	SMBDL
AVAL	RMED	SMBDR
SAAVL	RMED	SMBDR
RMER	RMEL	URAVL
RMEV	RMEL	URAVL
URYDR	RMER	URADR
RMDVR	RMER	URADR
RMEV	RMER	URAVL
RMEV	RMER	URAVR
RMDVL	RMER	URAVR
RMDDR	RMER	RMDL
RMFL	RMER	RMDL
RMEV	RMER	RIH
URYVR	RMER	RIH
CEPDL	RMER	RIH
CEPDR	RMER	RIH
ADFR	RMER	RIH
AIZL	RMER	RIH
AIZR	RMER	RIH
AUAR	RMER	RIH
RIAL	RMER	RIH
RIAR	RMER	RIH
RIBL	RMER	RIH
RMDVL	RMEV	URAVR
RIAR	RMEV	RIVR
RMDR	RMEV	RIVR
RMDVR	RMEV	RIVR
RMDDL	RMEV	RIVR
SAADL	RMEV	RIVR
SIAVL	RMEV	RIVR
SMDDL	RMEV	RIVR
URYVR	RMEV	RIH
CEPDL	RMEV	RIH
CEPDR	RMEV	RIH
ADFR	RMEV	RIH
AIZL	RMEV	RIH
AIZR	RMEV	RIH
AUAR	RMEV	RIH
RIAL	RMEV	RIH
RIAR	RMEV	RIH
RIBL	RMEV	RIH
SAADL	RMEV	SMBVL
SAADR	RMEV	SMBVR
AIBL	RMEV	DVB
AIBR	RMEV	DVB
AVKL	RMEV	DVB
AVKR	RMEV	DVB
AVL	RMEV	DVB
RMFR	RMEV	DVB
SMBDR	RMEV	DVB
RIGL	RMEV	DVB
RIGR	RMEV	DVB
URYDL	URADL	CEPDL
AVER	URADL	CEPDL
RIBL	URADL	CEPDL
RICL	URADL	CEPDL
RICR	URADL	CEPDL
RMDVL	URADL	CEPDL
RIS	URADL	CEPDL
RMHR	URADL	CEPDL
SIADR	URADL	CEPDL
SMBDR	URADL	CEPDL
AVHL	URADL	BDUL
AVJR	URADL	BDUL
SAADL	URADL	BDUL
HSNL	URADL	BDUL
AVBL	URADL	PVR
AVBR	URADL	PVR
AVJL	URADL	PVR
AVJR	URADL	PVR
AVKL	URADL	PVR
ADAL	URADL	PVR
SABD	URADL	PVR
DVA	URADL	PVR
AVEL	URADR	CEPDR
RIBR	URADR	CEPDR
RICL	URADR	CEPDR
RICR	URADR	CEPDR
RMDDL	URADR	CEPDR
RMHL	URADR	CEPDR
RMHR	URADR	CEPDR
SIADL	URADR	CEPDR
SMBDR	URADR	CEPDR
RMGR	URADR	CEPDR
AVAL	URADR	BDUR
AVHL	URADR	BDUR
AVJL	URADR	BDUR
ADER	URADR	BDUR
SDQL	URADR	BDUR
PVCL	URADR	BDUR
RICR	URXL	URBL
RMDDR	URXL	URBL
SIAVL	URXL	URBL
SMBDR	URXL	URBL
RICR	AVBL	URBL
RMDDR	AVBL	URBL
SIAVL	AVBL	URBL
SMBDR	AVBL	URBL
RMDDR	RICR	URBL
SIAVL	RICR	URBL
SIAVL	RMDDR	URBL
SMBDR	RMDDR	URBL
SMBDR	SIAVL	URBL
AVAL	URBL	ADEL
AVAR	URBL	ADEL
AVEL	URBL	ADEL
RIAL	URBL	ADEL
RIVL	URBL	ADEL
RIVR	URBL	ADEL
RMDL	URBL	ADEL
SIBDR	URBL	ADEL
AVL	URBL	ADEL
RIH	URBL	ADEL
RMHL	URBL	ADEL
SIADR	URBL	ADEL
ADAL	URBL	ADEL
RIFL	URBL	ADEL
RIGL	URBL	ADEL
RIGR	URBL	ADEL
RMGL	URBL	ADEL
RICR	URXR	URBR
RMDL	URXR	URBR
SMBDL	URXR	URBR
ADAR	URXR	URBR
RICR	AVBR	URBR
RMDL	AVBR	URBR
RMDR	AVBR	URBR
SIAVR	AVBR	URBR
SMBDL	AVBR	URBR
RMDL	RICR	URBR
RMDR	RICR	URBR
SIAVR	RICR	URBR
SMBDL	RICR	URBR
SIAVR	RMDL	URBR
SMBDL	RMDL	URBR
ADAR	RMDL	URBR
SIAVR	RMDR	URBR
SMBDL	RMDR	URBR
ADAR	RMDR	URBR
SMBDL	SIAVR	URBR
ADAR	SIAVR	URBR
ADAR	SMBDL	URBR
RICL	URYDL	CEPDL
RICR	URYDL	CEPDL
RIS	URYDL	CEPDL
RMHR	URYDL	CEPDL
SIADR	URYDL	CEPDL
SMBDR	URYDL	CEPDL
RMDVL	AVER	URYDL
SMDDL	AVER	URYDL
SMDDR	AVER	URYDL
RMDVL	RIBL	URYDL
SMDDL	RIBL	URYDL
SMDDR	RIBL	URYDL
SMDDL	RMDVL	URYDL
SMDDR	RMDVL	URYDL
SMDDR	SMDDL	URYDL
RICL	URYDR	CEPDR
RICR	URYDR	CEPDR
RMHL	URYDR	CEPDR
RMHR	URYDR	CEPDR
SIADL	URYDR	CEPDR
SMBDR	URYDR	CEPDR
RMGR	URYDR	CEPDR
BDUR	URYDR	CEPDR
AVER	AVEL	URYDR
RMDVR	AVEL	URYDR
RMDDL	AVEL	URYDR
SMDDL	AVEL	URYDR
RMDVR	AVER	URYDR
RMDDL	AVER	URYDR
SMDDL	AVER	URYDR
RMDVR	RIBR	URYDR
RMDDL	RIBR	URYDR
SMDDL	RMDVR	URYDR
SMDDL	RMDDL	URYDR
AVER	AVBR	URYVL
RIAL	AVBR	URYVL
RMDVR	AVBR	URYVL
SMDVR	AVBR	URYVL
RIH	AVBR	URYVL
RIS	AVBR	URYVL
RMDDL	AVBR	URYVL
SIBVR	AVBR	URYVL
RIAL	AVER	URYVL
RMDVR	AVER	URYVL
SMDVR	AVER	URYVL
RIH	AVER	URYVL
RMDDL	AVER	URYVL
SIBVR	AVER	URYVL
RIS	RIAL	URYVL
SIBVR	RIAL	URYVL
RMDVR	RIBL	URYVL
RMDDL	RIBL	URYVL
SIBVR	RIBL	URYVL
SMDVR	RMDVR	URYVL
RIH	RMDVR	URYVL
RIS	RMDVR	URYVL
RIH	SMDVR	URYVL
SIBVR	SMDVR	URYVL
RIS	RIH	URYVL
RMDDL	RIH	URYVL
SIBVR	RIH	URYVL
SIBVR	RIS	URYVL
SIBVR	RMDDL	URYVL
AVEL	AVAL	URYVR
RIAR	AVAL	URYVR
RIBR	AVAL	URYVR
RMDVL	AVAL	URYVR
SIBDR	AVAL	URYVR
SMDVL	AVAL	URYVR
RMDDR	AVAL	URYVR
SIBVL	AVAL	URYVR
RIAR	AVEL	URYVR
RMDVL	AVEL	URYVR
SIBDR	AVEL	URYVR
SMDVL	AVEL	URYVR
RMDDR	AVEL	URYVR
SIBVL	AVEL	URYVR
SIBDR	RIAR	URYVR
SIBVL	RIAR	URYVR
RMDVL	RIBR	URYVR
SIBDR	RIBR	URYVR
SMDVL	RIBR	URYVR
RMDDR	RIBR	URYVR
SIBVL	RIBR	URYVR
SIBDR	RMDVL	URYVR
SMDVL	RMDVL	URYVR
SIBVL	RMDVL	URYVR
SMDVL	SIBDR	URYVR
RMDDR	SIBDR	URYVR
SIBVL	SIBDR	URYVR
SIBVL	SMDVL	URYVR
CEPDL	URYVR	RIH
CEPDR	URYVR	RIH
ADFR	URYVR	RIH
AIZL	URYVR	RIH
AIZR	URYVR	RIH
AUAR	URYVR	RIH
RIAL	URYVR	RIH
RIBL	URYVR	RIH
AVER	URYVR	RIS
RIBL	URYVR	RIS
RIML	URYVR	RIS
RMDL	URYVR	RIS
SMDVR	URYVR	RIS
AVKL	URYVR	RIS
AVKR	URYVR	RIS
AVL	URYVR	RIS
RMDDL	URYVR	RIS
SMDDR	URYVR	RIS
SIBVL	RMDDR	URYVR
AIBL	ALA	ADLL
AIBR	ALA	ADLL
ASER	ALA	ADLL
ASHL	ALA	ADLL
AVAR	ALA	ADLL
AVBL	ALA	ADLL
AVDL	ALA	ADLL
AVDR	ALA	ADLL
AVJL	ALA	ADLL
AVJR	ALA	ADLL
AWBL	ALA	ADLL
AIAL	ALA	ADLL
AVEL	AVAL	ALA
AVER	AVAL	ALA
RMDR	AVAL	ALA
AVER	AVEL	ALA
RMDR	AVEL	ALA
RMDR	AVER	ALA
ADEL	AVER	ALA
ADEL	RMDR	ALA
CEPDR	ALA	ADER
AVDR	ALA	ADER
AVJR	ALA	ADER
SAAVR	ALA	ADER
AVKL	ALA	ADER
AVKR	ALA	ADER
RIH	ALA	ADER
ADAR	ALA	ADER
RIGL	ALA	ADER
RIGR	ALA	ADER
PVR	ALA	ADER
RICL	AVER	CEPDL
RICR	AVER	CEPDL
RMDVL	AVER	CEPDL
RMHR	AVER	CEPDL
SIADR	AVER	CEPDL
SMBDR	AVER	CEPDL
RICL	RIBL	CEPDL
RICR	RIBL	CEPDL
RMDVL	RIBL	CEPDL
RMHR	RIBL	CEPDL
SIADR	RIBL	CEPDL
SMBDR	RIBL	CEPDL
RICR	RICL	CEPDL
RMDVL	RICL	CEPDL
RIS	RICL	CEPDL
RMHR	RICL	CEPDL
SIADR	RICL	CEPDL
SMBDR	RICL	CEPDL
RMDVL	RICR	CEPDL
RIS	RICR	CEPDL
RMHR	RICR	CEPDL
SIADR	RICR	CEPDL
RIS	RMDVL	CEPDL
RMHR	RMDVL	CEPDL
SIADR	RMDVL	CEPDL
SMBDR	RMDVL	CEPDL
CEPDR	CEPDL	RIH
ADFR	CEPDL	RIH
AIZL	CEPDL	RIH
AIZR	CEPDL	RIH
AUAR	CEPDL	RIH
RIAL	CEPDL	RIH
RIAR	CEPDL	RIH
RMHR	RIS	CEPDL
SIADR	RIS	CEPDL
SMBDR	RIS	CEPDL
SIADR	RMHR	CEPDL
SMBDR	RMHR	CEPDL
SMBDR	SIADR	CEPDL
AVAL	CEPDL	ADEL
AVAR	CEPDL	ADEL
AVEL	CEPDL	ADEL
RIAL	CEPDL	ADEL
RIVL	CEPDL	ADEL
RIVR	CEPDL	ADEL
RMDL	CEPDL	ADEL
SIBDR	CEPDL	ADEL
AVL	CEPDL	ADEL
RMHL	CEPDL	ADEL
ADAL	CEPDL	ADEL
RIFL	CEPDL	ADEL
RIGL	CEPDL	ADEL
RIGR	CEPDL	ADEL
AVDR	CEPDL	ALML
AVEL	CEPDL	ALML
RMDDR	CEPDL	ALML
BDUL	CEPDL	ALML
PVCL	CEPDL	ALML
PVCR	CEPDL	ALML
RICL	AVEL	CEPDR
RICR	AVEL	CEPDR
RMDVR	AVEL	CEPDR
RMDDL	AVEL	CEPDR
RMHL	AVEL	CEPDR
RMHR	AVEL	CEPDR
SIADL	AVEL	CEPDR
SMBDR	AVEL	CEPDR
RMGR	AVEL	CEPDR
BDUR	AVEL	CEPDR
RICL	RIBR	CEPDR
RICR	RIBR	CEPDR
RMDVR	RIBR	CEPDR
RMDDL	RIBR	CEPDR
RMHL	RIBR	CEPDR
RMHR	RIBR	CEPDR
SIADL	RIBR	CEPDR
SMBDR	RIBR	CEPDR
RMGR	RIBR	CEPDR
BDUR	RIBR	CEPDR
RICR	RICL	CEPDR
RMDVR	RICL	CEPDR
RMDDL	RICL	CEPDR
RMHL	RICL	CEPDR
RMHR	RICL	CEPDR
SIADL	RICL	CEPDR
SMBDR	RICL	CEPDR
RMGR	RICL	CEPDR
BDUR	RICL	CEPDR
RMDVR	RICR	CEPDR
RMDDL	RICR	CEPDR
RMHL	RICR	CEPDR
RMHR	RICR	CEPDR
SIADL	RICR	CEPDR
RMGR	RICR	CEPDR
BDUR	RICR	CEPDR
RMHL	RMDVR	CEPDR
RMHR	RMDVR	CEPDR
SIADL	RMDVR	CEPDR
SMBDR	RMDVR	CEPDR
BDUR	RMDVR	CEPDR
ADFR	CEPDR	RIH
AIZL	CEPDR	RIH
AIZR	CEPDR	RIH
AUAR	CEPDR	RIH
RIAL	CEPDR	RIH
RIAR	CEPDR	RIH
RIBL	CEPDR	RIH
RMHL	RMDDL	CEPDR
RMHR	RMDDL	CEPDR
SIADL	RMDDL	CEPDR
SMBDR	RMDDL	CEPDR
RMGR	RMDDL	CEPDR
BDUR	RMDDL	CEPDR
RMHR	RMHL	CEPDR
SIADL	RMHL	CEPDR
SMBDR	RMHL	CEPDR
RMGR	RMHL	CEPDR
BDUR	RMHL	CEPDR
SIADL	RMHR	CEPDR
SMBDR	RMHR	CEPDR
RMGR	RMHR	CEPDR
BDUR	RMHR	CEPDR
SMBDR	SIADL	CEPDR
RMGR	SIADL	CEPDR
BDUR	SIADL	CEPDR
RMGR	SMBDR	CEPDR
BDUR	SMBDR	CEPDR
AVAL	CEPDR	ADER
AVDR	CEPDR	ADER
AVER	CEPDR	ADER
AVJR	CEPDR	ADER
RMDR	CEPDR	ADER
SAAVR	CEPDR	ADER
AVKL	CEPDR	ADER
AVKR	CEPDR	ADER
ADAR	CEPDR	ADER
RIGL	CEPDR	ADER
RIGR	CEPDR	ADER
PVR	CEPDR	ADER
BDUR	RMGR	CEPDR
PVCR	CEPDR	ALMR
AFDR	RID	AINR
AIBL	RID	AINR
ASEL	RID	AINR
ASER	RID	AINR
AUAR	RID	AINR
RIBL	RID	AINR
AIAL	RID	AINR
AIBR	RID	RMGL
ASHL	RID	RMGL
AVAL	RID	RMGL
AVBR	RID	RMGL
AVEL	RID	RMGL
RMDL	RID	RMGL
RMDR	RID	RMGL
RMDVL	RID	RMGL
SIAVL	RID	RMGL
SIBVL	RID	RMGL
SIBVR	RID	RMGL
SMBVL	RID	RMGL
ADAL	RID	RMGL
ALNL	RID	RMGL
AVBL	RID	AVM
AVBR	RID	AVM
AVJR	RID	AVM
SIBVL	RID	AVM
ADER	RID	AVM
DA1	RID	AVM
BDUL	RID	AVM
BDUR	RID	AVM
PVNL	RID	AVM
PVR	RID	AVM
AVAR	RID	PVCL
AVBL	RID	PVCL
AVBR	RID	PVCL
AVDL	RID	PVCL
AVDR	RID	PVCL
AVER	RID	PVCL
RIS	RID	PVCL
SIBVL	RID	PVCL
AVAL	RID	PVCR
AVAR	RID	PVCR
AVBL	RID	PVCR
AVBR	RID	PVCR
AVDL	RID	PVCR
AVDR	RID	PVCR
AVEL	RID	PVCR
AVER	RID	PVCR
SIBVR	RID	PVCR
FLPL	RID	PVCR
AUAL	ASHL	URXL
AVEL	ASHL	URXL
AVJR	ASHL	URXL
RICL	ASHL	URXL
RIGL	ASHL	URXL
AVBL	AUAL	URXL
AVJR	AUAL	URXL
RICL	AUAL	URXL
RIGL	AUAL	URXL
AVEL	AVBL	URXL
RIAL	AVBL	URXL
RICL	AVBL	URXL
RIGL	AVBL	URXL
AVJR	AVEL	URXL
RIAL	AVEL	URXL
RICL	AVEL	URXL
RIAL	AVJR	URXL
RICL	AVJR	URXL
RIGL	AVJR	URXL
RICL	RIAL	URXL
RIGL	RIAL	URXL
RIGL	RICL	URXL
URXR	URXL	RIR
AFDR	URXL	RIR
AIZL	URXL	RIR
AIZR	URXL	RIR
RIAR	URXL	RIR
HSNL	URXL	RIR
PVPL	URXL	RIR
AVAL	URXL	AQR
AVAR	URXL	AQR
AVBR	URXL	AQR
AVDL	URXL	AQR
AVDR	URXL	AQR
AVJL	URXL	AQR
RIAR	URXL	AQR
AIZR	URXR	ADFR
SMBDR	URXR	ADFR
SMBVR	URXR	ADFR
ADAR	URXR	ADFR
AVBR	AVBL	URXR
AVER	AVBL	URXR
RIAR	AVBL	URXR
RMDR	AVBL	URXR
SIAVR	AVBL	URXR
RIGR	AVBL	URXR
AVER	AVBR	URXR
RIAR	AVBR	URXR
RMDR	AVBR	URXR
SIAVR	AVBR	URXR
RIGR	AVBR	URXR
RIAR	AVER	URXR
RMDR	AVER	URXR
SIAVR	AVER	URXR
SIAVR	RIAR	URXR
RIGR	RIAR	URXR
SIAVR	RMDR	URXR
RIGR	RMDR	URXR
AFDR	URXR	RIR
AIZL	URXR	RIR
AIZR	URXR	RIR
AUAL	URXR	RIR
RIAL	URXR	RIR
HSNL	URXR	RIR
PVPL	URXR	RIR
RIGR	SIAVR	URXR
AUAL	AIZL	ADFL
ADAL	AIZL	ADFL
AIBL	ADFL	ASHL
ASKL	ADFL	ASHL
AVAL	ADFL	ASHL
AVBL	ADFL	ASHL
AVDL	ADFL	ASHL
AVDR	ADFL	ASHL
RIML	ADFL	ASHL
SMBVL	AUAL	ADFL
ADAL	AUAL	ADFL
RIGL	AUAL	ADFL
AIBR	ADFL	AWBL
AVBL	ADFL	AWBL
SMBDL	ADFL	AWBL
SMBVL	RIAL	ADFL
ADAL	RIAL	ADFL
RIGL	RIAL	ADFL
SMBVL	RIR	ADFL
ADAL	RIR	ADFL
ADAL	SMBVL	ADFL
RIGL	SMBVL	ADFL
RIGL	ADAL	ADFL
AUAR	AIZR	ADFR
ADAR	AIZR	ADFR
RIGR	AIZR	ADFR
AIBL	ADFR	ASEL
AIBR	ADFR	ASEL
AIAL	ADFR	ASEL
AIYL	ADFR	ASEL
RIR	AUAR	ADFR
SMBDR	AUAR	ADFR
SMBVR	AUAR	ADFR
ADAR	AUAR	ADFR
RIGR	AUAR	ADFR
AVBL	ADFR	AVHL
AVBR	ADFR	AVHL
AVDL	ADFR	AVHL
RIMR	ADFR	AVHL
VD1	ADFR	AVHL
AFDR	ADFR	AWAR
RIFR	ADFR	AWAR
SMBDR	RIAR	ADFR
SMBVR	RIAR	ADFR
ADAR	RIAR	ADFR
RIGR	RIAR	ADFR
AIZL	ADFR	RIH
RIAL	ADFR	RIH
RIBL	ADFR	RIH
SMBDR	RIR	ADFR
SMBVR	RIR	ADFR
ADAR	RIR	ADFR
SMBVR	SMBDR	ADFR
ADAR	SMBDR	ADFR
RIGR	SMBDR	ADFR
ADAR	SMBVR	ADFR
RIGR	SMBVR	ADFR
RIGR	ADAR	ADFR
AIBR	AIBL	ADLL
AVAR	AIBL	ADLL
AVDL	AIBL	ADLL
AVDR	AIBL	ADLL
AVJL	AIBL	ADLL
AVJR	AIBL	ADLL
AWBL	AIBL	ADLL
ASHL	AIBR	ADLL
AVAL	AIBR	ADLL
AVBL	AIBR	ADLL
AVDL	AIBR	ADLL
AVDR	AIBR	ADLL
AVJL	AIBR	ADLL
AVJR	AIBR	ADLL
AIAL	AIBR	ADLL
ASHL	ASER	ADLL
AVAL	ASER	ADLL
AVAR	ASER	ADLL
AVBL	ASER	ADLL
AVDL	ASER	ADLL
AVDR	ASER	ADLL
AVJL	ASER	ADLL
AVJR	ASER	ADLL
AWBL	ASER	ADLL
AVAR	ASHL	ADLL
AVJL	ASHL	ADLL
AVJR	ASHL	ADLL
AWBL	ASHL	ADLL
AVAR	AVAL	ADLL
AVBL	AVAL	ADLL
AVDL	AVAL	ADLL
AVDR	AVAL	ADLL
AVJL	AVAL	ADLL
AWBL	AVAL	ADLL
AIAL	AVAL	ADLL
AVBL	AVAR	ADLL
AVDL	AVAR	ADLL
AVDR	AVAR	ADLL
AVJL	AVAR	ADLL
AVJR	AVAR	ADLL
AWBL	AVAR	ADLL
AIAL	AVAR	ADLL
AVDL	AVBL	ADLL
AVDR	AVBL	ADLL
AIAL	AVBL	ADLL
AVDR	AVDL	ADLL
AVJL	AVDL	ADLL
AVJR	AVDL	ADLL
AWBL	AVDL	ADLL
AIAL	AVDL	ADLL
AVJL	AVDR	ADLL
AWBL	AVDR	ADLL
AIAL	AVDR	ADLL
ADLR	ADLL	AVHR
AVBR	ADLL	AVHR
RIR	ADLL	AVHR
SMBDL	ADLL	AVHR
SMBVL	ADLL	AVHR
AQR	ADLL	AVHR
RIGL	ADLL	AVHR
AWBL	AVJL	ADLL
AIAL	AVJL	ADLL
AWBL	AVJR	ADLL
AIAL	AVJR	ADLL
AIAL	AWBL	ADLL
AVBR	ADLL	SDQR
RICR	ADLL	SDQR
RMHL	ADLL	SDQR
RMHR	ADLL	SDQR
DVA	ADLL	SDQR
AVBL	AIBR	ADLR
AVDL	AIBR	ADLR
AVDR	AIBR	ADLR
AVJR	AIBR	ADLR
RICL	AIBR	ADLR
RICR	AIBR	ADLR
PVCL	AIBR	ADLR
ASHR	ASER	ADLR
AVAR	ASER	ADLR
AVBL	ASER	ADLR
AVBR	ASER	ADLR
AVDL	ASER	ADLR
AVDR	ASER	ADLR
AVJR	ASER	ADLR
RICL	ASER	ADLR
RICR	ASER	ADLR
PVCL	ASER	ADLR
AVBL	ASHR	ADLR
AVJR	ASHR	ADLR
AWCR	ASHR	ADLR
RICL	ASHR	ADLR
RICR	ASHR	ADLR
PVCL	ASHR	ADLR
AVBL	AVAR	ADLR
AVBR	AVAR	ADLR
AVDL	AVAR	ADLR
AVDR	AVAR	ADLR
AVJR	AVAR	ADLR
AWCR	AVAR	ADLR
AVBR	AVBL	ADLR
AVDL	AVBL	ADLR
AVDR	AVBL	ADLR
AWCR	AVBL	ADLR
RICL	AVBL	ADLR
RICR	AVBL	ADLR
AVDL	AVBR	ADLR
AVDR	AVBR	ADLR
AWCR	AVBR	ADLR
RICL	AVBR	ADLR
RICR	AVBR	ADLR
AVDR	AVDL	ADLR
AVJR	AVDL	ADLR
AWCR	AVDL	ADLR
RICL	AVDL	ADLR
RICR	AVDL	ADLR
AWCR	AVDR	ADLR
RICL	AVDR	ADLR
RICR	AVDR	ADLR
RIR	ADLR	AVHR
SMBDL	ADLR	AVHR
SMBVL	ADLR	AVHR
AQR	ADLR	AVHR
RIGL	ADLR	AVHR
AWCR	AVJR	ADLR
RICL	AVJR	ADLR
RICR	AVJR	ADLR
RICL	AWCR	ADLR
RICR	AWCR	ADLR
PVCL	AWCR	ADLR
RICR	RICL	ADLR
PVCL	RICL	ADLR
PVCL	RICR	ADLR
AIBR	AFDL	ASER
AWCL	AFDL	ASER
AWCR	AFDL	ASER
AIYR	AFDL	ASER
AIZL	AFDL	AWAL
ASEL	AFDL	AWAL
ASGL	AFDL	AWAL
AWBL	AFDL	AWAL
ADAL	AFDL	AWAL
ASEL	AFDR	AINL
ASGR	AFDR	AINL
AUAR	AFDR	AINL
RIBL	AFDR	AINL
RIBR	AFDR	AINL
AIBL	AFDR	AINR
ASEL	AFDR	AINR
AUAR	AFDR	AINR
RIBL	AFDR	AINR
AIAL	AFDR	AINR
AIZR	AFDR	AWAR
ASEL	AFDR	AWAR
AUAR	AFDR	AWAR
AWBR	AFDR	AWAR
RIFR	AFDR	AWAR
RIGR	AFDR	AWAR
AIZL	AFDR	RIR
AIZR	AFDR	RIR
AUAL	AFDR	RIR
RIAL	AFDR	RIR
RIAR	AFDR	RIR
HSNL	AFDR	RIR
PVPL	AFDR	RIR
AUAR	AIBL	AINR
RIBL	AIBL	AINR
AIBR	AIBL	AIZL
AVER	AIBL	AIZL
RIAL	AIBL	AIZL
SMBDL	AIBL	AIZL
SMBVL	AIBL	AIZL
RIGL	AIBL	AIZL
VB2	AIBL	AIZL
AIBR	AIBL	AIZR
AVEL	AIBL	AIZR
AVER	AIBL	AIZR
RIAR	AIBL	AIZR
SMBDR	AIBL	AIZR
SMBVR	AIBL	AIZR
DVA	AIBL	AIZR
AIBR	AIBL	ASEL
RIAR	AIBL	ASEL
AIYR	AIBL	ASEL
AVDL	AIBL	ASHL
AVDR	AIBL	ASHL
RIAL	AIBL	ASHL
AWCR	AIBL	ASIL
RIBL	AIBL	ASIL
AVBL	AVAL	AIBL
AIYL	AVAL	AIBL
SAADR	AVAL	AIBL
SMDDR	AVAL	AIBL
RIFL	AVAL	AIBL
RIGR	AVAL	AIBL
AIYL	AVBL	AIBL
SAADR	AVBL	AIBL
SMDDR	AVBL	AIBL
RIGR	AVBL	AIBL
AIBR	AIBL	AWCL
RIAL	AIBL	AWCL
AIYL	RIML	AIBL
RIGR	RIML	AIBL
RMFR	AIBL	SAAVL
AWCR	AIBL	AIAL
RMGL	AIBL	AIAL
SAADR	AIYL	AIBL
SMDDR	AIYL	AIBL
RIFL	AIYL	AIBL
RIGR	AIYL	AIBL
SMDDR	SAADR	AIBL
RIFL	SAADR	AIBL
RIGR	SAADR	AIBL
RIFL	SMDDR	AIBL
RIGR	SMDDR	AIBL
AIBR	AIBL	ADAL
AVAR	AIBL	ADAL
AVBR	AIBL	ADAL
AVDL	AIBL	ADAL
AVEL	AIBL	ADAL
AVJR	AIBL	ADAL
RICL	AIBL	ADAL
RICR	AIBL	ADAL
SMDVR	AIBL	ADAL
FLPR	AIBL	ADAL
AIBR	AIBL	ADAR
AVBR	AIBL	ADAR
AVEL	AIBL	ADAR
AVJL	AIBL	ADAR
RIVR	AIBL	ADAR
SMDVL	AIBL	ADAR
RIGR	RIFL	AIBL
AIBR	AIBL	HSNR
AVJL	AIBL	HSNR
AWBL	AIBL	HSNR
AVFL	AIBL	HSNR
RMGR	AIBL	HSNR
PVNR	AIBL	HSNR
PVQR	AIBL	HSNR
AVBR	AIBL	SDQR
RICR	AIBL	SDQR
RMHL	AIBL	SDQR
RMHR	AIBL	SDQR
DVA	AIBL	SDQR
AIBR	AIBL	DVB
AVKL	AIBL	DVB
AVKR	AIBL	DVB
AVL	AIBL	DVB
RIH	AIBL	DVB
RMFR	AIBL	DVB
SMBDR	AIBL	DVB
RIGL	AIBL	DVB
AIBR	AIBL	DVC
AVAR	AIBL	DVC
RIBL	AIBL	DVC
AVKL	AIBL	DVC
AVKR	AIBL	DVC
RMFL	AIBL	DVC
RMFR	AIBL	DVC
AVER	AIBR	AIZL
SMBDL	AIBR	AIZL
SMBVL	AIBR	AIZL
RIGL	AIBR	AIZL
VB2	AIBR	AIZL
AVER	AIBR	AIZR
RIAR	AIBR	AIZR
SMBDR	AIBR	AIZR
SMBVR	AIBR	AIZR
SMDDR	AIBR	AIZR
DVA	AIBR	AIZR
RIAR	AIBR	ASEL
AIAL	AIBR	ASEL
AIYL	AIBR	ASEL
AIYR	AIBR	ASEL
AIYL	AIBR	ASER
AIYR	AIBR	ASER
AIYR	AIBR	ASGR
AVDL	AIBR	ASHR
AVDR	AIBR	ASHR
AVER	AIBR	ASHR
RIAR	AIBR	ASHR
AIAL	AIBR	ASIR
AVBR	AVAR	AIBR
AVEL	AVAR	AIBR
RIAL	AVAR	AIBR
RIML	AVAR	AIBR
RIMR	AVAR	AIBR
SMDVL	AVAR	AIBR
SAADL	AVAR	AIBR
SMDDL	AVAR	AIBR
AVEL	AVBR	AIBR
RIAL	AVBR	AIBR
SMDVL	AVBR	AIBR
SAADL	AVBR	AIBR
SMDDL	AVBR	AIBR
RIAL	AVEL	AIBR
RIML	AVEL	AIBR
RIMR	AVEL	AIBR
SMDVL	AVEL	AIBR
SAADL	AVEL	AIBR
SMDDL	AVEL	AIBR
AVBL	AIBR	AWBL
SMBDL	AIBR	AWBL
AVAL	AIBR	AWCL
AIAL	AIBR	AWCL
AIYR	AIBR	AWCR
RIML	RIAL	AIBR
RIMR	RIAL	AIBR
SAADL	RIAL	AIBR
RIMR	RIML	AIBR
SMDDL	RIML	AIBR
SMDVL	RIMR	AIBR
SAADL	SMDVL	AIBR
SMDDL	SMDVL	AIBR
AWAR	AIBR	AIAR
RIFR	AIBR	AIAR
SMDDL	SAADL	AIBR
RMFL	AIBR	SAADR
AVBL	AIBR	ADAL
AVDL	AIBR	ADAL
AVJR	AIBR	ADAL
RICL	AIBR	ADAL
RICR	AIBR	ADAL
SMDVR	AIBR	ADAL
AVAL	AIBR	ADAR
AVBL	AIBR	ADAR
AVJL	AIBR	ADAR
RIVR	AIBR	ADAR
AVAL	AIBR	FLPL
AVDL	AIBR	FLPL
AVDR	AIBR	FLPL
DVA	AIBR	FLPL
AVAL	AIBR	FLPR
AVBL	AIBR	FLPR
AVDL	AIBR	FLPR
AVDR	AIBR	FLPR
AVER	AIBR	FLPR
AVJR	AIBR	FLPR
DVA	AIBR	FLPR
PVCL	AIBR	FLPR
ASHL	AIBR	RMGL
AVAL	AIBR	RMGL
RMDL	AIBR	RMGL
RMDR	AIBR	RMGL
RMDVL	AIBR	RMGL
SIAVL	AIBR	RMGL
SIBVL	AIBR	RMGL
SIBVR	AIBR	RMGL
SMBVL	AIBR	RMGL
ALNL	AIBR	RMGL
ASHL	AIBR	HSNR
AVJL	AIBR	HSNR
AVFL	AIBR	HSNR
RMGR	AIBR	HSNR
PVNR	AIBR	HSNR
PVQR	AIBR	HSNR
AVAL	AIBR	SDQL
RICR	AIBR	SDQL
RIS	AIBR	SDQL
RMFL	AIBR	SDQL
AVKL	AIBR	DVB
AVKR	AIBR	DVB
AVL	AIBR	DVB
RIH	AIBR	DVB
RMFR	AIBR	DVB
SMBDR	AIBR	DVB
RIGL	AIBR	DVB
RIGR	AIBR	DVB
[truncated: 2,019 more rows]
