# Supplementary material for: Search for computational modules in the C. elegans brain
Source: BMC Biol. 2004 Dec 2;2:25. doi: 10.1186/1741-7007-2-25 (PMC539283; doi:10.1186/1741-7007-2-25)
Supplement: Additional File 3 — Zip file containing files mentioned in Additional file 2 [file 1741-7007-2-25-S3.zip › nList_M3sS_i05.csv]

BAGR	IL2VL	BAGL
BAGR	AINR	BAGL
BAGR	RIH	BAGL
BAGR	RIR	BAGL
AIBL	ADLL	BAGL
AIBL	AINR	BAGL
AIBL	AIZL	BAGL
AIBL	AIZR	BAGL
AIBL	ASEL	BAGL
AIBL	ASGL	BAGL
AIBL	ASHL	BAGL
AIBL	ASIL	BAGL
AIBL	ASKL	BAGL
AIBL	AWCL	BAGL
AIBL	SAAVL	BAGL
AIBL	AIAL	BAGL
AIBL	ADAL	BAGL
AIBL	ADAR	BAGL
AIBL	HSNR	BAGL
AIBL	SDQR	BAGL
AIBL	DVB	BAGL
AIBL	DVC	BAGL
BAGL	AINL	AQR
AVAR	ADLL	BAGL
AVAR	ADLR	BAGL
AVAR	AIBR	BAGL
AVAR	ASHR	BAGL
AVAR	AUAR	BAGL
AVAR	RICL	BAGL
AVAR	RICR	BAGL
AVAR	SAAVR	BAGL
AVAR	SAADR	BAGL
AVAR	SMBDL	BAGL
AVAR	ADAL	BAGL
AVAR	ADEL	BAGL
AVAR	FLPL	BAGL
AVAR	FLPR	BAGL
AVAR	RMGR	BAGL
AVAR	SDQL	BAGL
AVAR	PVPL	BAGL
AVAR	PVPR	BAGL
AVAR	DVA	BAGL
AVAR	DVC	BAGL
AVAR	PVCL	BAGL
AVAR	PVCR	BAGL
AVEL	CEPVR	BAGL
AVEL	IL1R	BAGL
AVEL	IL2L	BAGL
AVEL	OLLR	BAGL
AVEL	URYDR	BAGL
AVEL	URYVR	BAGL
AVEL	ALA	BAGL
AVEL	CEPDR	BAGL
AVEL	URXL	BAGL
AVEL	AIBR	BAGL
AVEL	AIZR	BAGL
AVEL	AUAL	BAGL
AVEL	AVKL	BAGL
AVEL	RIS	BAGL
AVEL	ADAL	BAGL
AVEL	ADAR	BAGL
AVEL	ADEL	BAGL
AVEL	FLPR	BAGL
AVEL	RMGL	BAGL
AVEL	ALML	BAGL
AVEL	SDQL	BAGL
AVEL	DVA	BAGL
AVEL	PVCR	BAGL
AVEL	PVNR	BAGL
AVER	CEPVL	BAGL
AVER	IL1L	BAGL
AVER	IL1R	BAGL
AVER	OLLL	BAGL
AVER	URYDL	BAGL
AVER	URYDR	BAGL
AVER	URYVL	BAGL
AVER	ALA	BAGL
AVER	CEPDL	BAGL
AVER	URXR	BAGL
AVER	AIZL	BAGL
AVER	AIZR	BAGL
AVER	ASHR	BAGL
AVER	AUAR	BAGL
AVER	AIML	BAGL
AVER	AVKL	BAGL
AVER	RIS	BAGL
AVER	ADER	BAGL
AVER	FLPR	BAGL
AVER	RMGR	BAGL
AVER	PVPL	BAGL
AVER	DVA	BAGL
AVER	PVCL	BAGL
AVER	PVCR	BAGL
RIAR	IL2VR	BAGL
RIAR	URYVR	BAGL
RIAR	URXR	BAGL
RIAR	ADFR	BAGL
RIAR	AIZR	BAGL
RIAR	ASEL	BAGL
RIAR	ASHR	BAGL
RIAR	AUAR	BAGL
RIAR	AWBR	BAGL
RIAR	RIVR	BAGL
RIAR	AIYR	BAGL
RIAR	RIH	BAGL
RIAR	RIR	BAGL
RIAR	PVPR	BAGL
RIAR	DVA	BAGL
RIBL	IL2DL	BAGL
RIBL	OLLL	BAGL
RIBL	RMED	BAGL
RIBL	URYDL	BAGL
RIBL	URYVL	BAGL
RIBL	CEPDL	BAGL
RIBL	AINR	BAGL
RIBL	ASIL	BAGL
RIBL	RIML	BAGL
RIBL	AIYL	BAGL
RIBL	RIH	BAGL
RIBL	RIS	BAGL
RIBL	DVC	BAGL
RIGL	URXL	BAGL
RIGL	ADFL	BAGL
RIGL	AIZL	BAGL
RIGL	AVHR	BAGL
RIGL	ADEL	BAGL
RIGL	ADER	BAGL
RIGL	PVPL	BAGL
RIGL	DVB	BAGL
RIGR	URXR	BAGL
RIGR	ADFR	BAGL
RIGR	AWAR	BAGL
RIGR	RMFL	BAGL
RIGR	ADEL	BAGL
RIGR	ADER	BAGL
RIGR	PVPR	BAGL
RIGR	DVB	BAGL
RIGR	DVC	BAGL
BAGR	IL2VL	AINR
BAGR	IL2VL	RIR
BAGR	IL2VL	AQR
BAGR	AINR	RIH
BAGR	AINR	RIR
BAGR	AINR	AQR
AVAL	URYVR	BAGR
AVAL	ALA	BAGR
AVAL	ADLL	BAGR
AVAL	AIBL	BAGR
AVAL	ASHL	BAGR
AVAL	AUAL	BAGR
AVAL	AVJR	BAGR
AVAL	AWCL	BAGR
AVAL	RICL	BAGR
AVAL	RICR	BAGR
AVAL	RIML	BAGR
AVAL	RIMR	BAGR
AVAL	SAAVL	BAGR
AVAL	SAADL	BAGR
AVAL	SMBDR	BAGR
AVAL	ADAR	BAGR
AVAL	ADEL	BAGR
AVAL	ADER	BAGR
AVAL	FLPL	BAGR
AVAL	FLPR	BAGR
AVAL	RMGL	BAGR
AVAL	BDUR	BAGR
AVAL	SDQL	BAGR
AVAL	SDQR	BAGR
AVAL	PVPL	BAGR
AVAL	PVPR	BAGR
AVAL	DVA	BAGR
AVAL	DVC	BAGR
AVAL	PVCR	BAGR
AVEL	CEPVR	BAGR
AVEL	IL1R	BAGR
AVEL	IL2L	BAGR
AVEL	OLLR	BAGR
AVEL	URYDR	BAGR
AVEL	URYVR	BAGR
AVEL	ALA	BAGR
AVEL	CEPDR	BAGR
AVEL	URXL	BAGR
AVEL	AIBR	BAGR
AVEL	AIZR	BAGR
AVEL	AUAL	BAGR
AVEL	RIBR	BAGR
AVEL	AVKL	BAGR
AVEL	RIS	BAGR
AVEL	ADAL	BAGR
AVEL	ADAR	BAGR
AVEL	ADEL	BAGR
AVEL	FLPR	BAGR
AVEL	RMGL	BAGR
AVEL	ALML	BAGR
AVEL	SDQL	BAGR
AVEL	DVA	BAGR
AVEL	PVCR	BAGR
AVEL	PVNR	BAGR
RIAL	URYVL	BAGR
RIAL	URXL	BAGR
RIAL	ADFL	BAGR
RIAL	AIBR	BAGR
RIAL	AIZL	BAGR
RIAL	ASHL	BAGR
RIAL	AUAL	BAGR
RIAL	AWBL	BAGR
RIAL	AWCL	BAGR
RIAL	ADEL	BAGR
RIAL	DVA	BAGR
AIYL	AFDL	BAGR
AIYL	AIBL	BAGR
AIYL	ASEL	BAGR
AIYL	ASER	BAGR
AIYL	ASIL	BAGR
BAGR	RIH	RIR
BAGR	RIH	AQR
BAGR	RIR	AQR
IL1VL	IL2VL	CEPVL
IL1VL	PVR	CEPVL
OLQVL	IL2L	CEPVL
OLQVL	ADFL	CEPVL
RIPL	IL1DL	CEPVL
RIPL	IL2DL	CEPVL
RIPL	IL2VL	CEPVL
RIPL	URADL	CEPVL
RIPL	CEPDL	CEPVL
RIPL	ASHL	CEPVL
RIPL	ADAL	CEPVL
RIPL	PVR	CEPVL
URAVL	IL2VL	CEPVL
ADLL	AVHR	CEPVL
ADLL	SDQR	CEPVL
AVER	IL1L	CEPVL
AVER	IL1R	CEPVL
AVER	URYDL	CEPVL
AVER	URYDR	CEPVL
AVER	URYVL	CEPVL
AVER	ALA	CEPVL
AVER	CEPDL	CEPVL
AVER	URXR	CEPVL
AVER	AIZL	CEPVL
AVER	AIZR	CEPVL
AVER	ASHR	CEPVL
AVER	AUAR	CEPVL
AVER	RIBL	CEPVL
AVER	RIBR	CEPVL
AVER	AIML	CEPVL
AVER	AVKL	CEPVL
AVER	ADER	CEPVL
AVER	FLPR	CEPVL
AVER	RIGL	CEPVL
AVER	RIGR	CEPVL
AVER	RMGR	CEPVL
AVER	PVPL	CEPVL
AVER	DVA	CEPVL
AVER	PVCL	CEPVL
AVER	PVCR	CEPVL
CEPVL	RIAL	RIS
CEPVL	RIAL	ALML
RICL	CEPVR	CEPVL
RICL	IL2L	CEPVL
RICL	OLQDR	CEPVL
RICL	CEPDL	CEPVL
RICL	CEPDR	CEPVL
RICL	URXL	CEPVL
RICL	ADLR	CEPVL
RICL	ADAL	CEPVL
RICR	CEPVR	CEPVL
RICR	IL2DR	CEPVL
RICR	OLQDL	CEPVL
RICR	OLQDR	CEPVL
RICR	OLQVR	CEPVL
RICR	URBL	CEPVL
RICR	URBR	CEPVL
RICR	CEPDL	CEPVL
RICR	CEPDR	CEPVL
RICR	ADLR	CEPVL
RICR	ADAL	CEPVL
RICR	SDQL	CEPVL
RICR	SDQR	CEPVL
CEPVL	RIH	RIS
CEPVL	RIH	ALML
CEPVL	RIS	ALML
RMDDL	IL1L	CEPVL
RMDDL	IL1R	CEPVL
RMDDL	OLQDR	CEPVL
RMDDL	URYDR	CEPVL
RMDDL	URYVL	CEPVL
RMDDL	CEPDR	CEPVL
RMDDL	RIAR	CEPVL
RMDDL	RIVR	CEPVL
RMDDL	RMDR	CEPVL
RMDDL	SMDVR	CEPVL
RMDDL	ALMR	CEPVL
RMHL	IL1R	CEPVL
RMHL	CEPDR	CEPVL
RMHL	ADEL	CEPVL
RMHL	RIGR	CEPVL
RMHL	SDQR	CEPVL
SIAVL	URBL	CEPVL
SIAVL	RIAR	CEPVL
SIAVL	RIVR	CEPVL
SIAVL	RMGL	CEPVL
IL1VR	URYVR	CEPVR
IL1VR	PVR	CEPVR
OLQVR	IL2R	CEPVR
OLQVR	URXR	CEPVR
RIPR	IL1DR	CEPVR
RIPR	IL2DR	CEPVR
RIPR	URADR	CEPVR
RIPR	URXR	CEPVR
RIPR	ADAR	CEPVR
RIPR	RIFR	CEPVR
RIPR	PVR	CEPVR
ASGR	AINL	CEPVR
ASGR	AWBR	CEPVR
ASGR	AWCR	CEPVR
ASGR	AIMR	CEPVR
CEPVR	ASKR	RIAR
CEPVR	ASKR	RIH
CEPVR	ASKR	RIS
CEPVR	ASKR	ALMR
AVEL	IL1R	CEPVR
AVEL	IL2L	CEPVR
AVEL	URYDR	CEPVR
AVEL	URYVR	CEPVR
AVEL	ALA	CEPVR
AVEL	CEPDR	CEPVR
AVEL	URXL	CEPVR
AVEL	AIBR	CEPVR
AVEL	AIZR	CEPVR
AVEL	AUAL	CEPVR
AVEL	RIBL	CEPVR
AVEL	RIBR	CEPVR
AVEL	AVKL	CEPVR
AVEL	ADAL	CEPVR
AVEL	ADAR	CEPVR
AVEL	ADEL	CEPVR
AVEL	FLPR	CEPVR
AVEL	RIGL	CEPVR
AVEL	RMGL	CEPVR
AVEL	ALML	CEPVR
AVEL	SDQL	CEPVR
AVEL	DVA	CEPVR
AVEL	PVCR	CEPVR
AVEL	PVNR	CEPVR
CEPVR	RIAR	RIS
CEPVR	RIAR	ALMR
RICL	IL2L	CEPVR
RICL	OLQDR	CEPVR
RICL	OLQVL	CEPVR
RICL	CEPDL	CEPVR
RICL	CEPDR	CEPVR
RICL	URXL	CEPVR
RICL	ADLR	CEPVR
RICL	ADAL	CEPVR
RICR	IL2DR	CEPVR
RICR	OLQDL	CEPVR
RICR	OLQDR	CEPVR
RICR	URBL	CEPVR
RICR	URBR	CEPVR
RICR	CEPDL	CEPVR
RICR	CEPDR	CEPVR
RICR	ADLR	CEPVR
RICR	ADAL	CEPVR
RICR	SDQL	CEPVR
RICR	SDQR	CEPVR
RIVL	SMDVL	CEPVR
RIVL	ADEL	CEPVR
CEPVR	RIH	RIS
CEPVR	RIH	ALMR
CEPVR	RIS	ALMR
RMDDR	IL1DL	CEPVR
RMDDR	IL1R	CEPVR
RMDDR	OLQDL	CEPVR
RMDDR	URBL	CEPVR
RMDDR	URYVR	CEPVR
RMDDR	RIAL	CEPVR
RMDDR	RMDL	CEPVR
RMDDR	SMDVL	CEPVR
RMDDR	ALML	CEPVR
RMHR	OLQDR	CEPVR
RMHR	CEPDL	CEPVR
RMHR	CEPDR	CEPVR
RMHR	RIGL	CEPVR
RMHR	SDQR	CEPVR
RMHR	ALNR	CEPVR
SIAVR	URBR	CEPVR
SIAVR	URXR	CEPVR
SIAVR	AVKL	CEPVR
IL1DL	IL1L	IL2DL
IL1DL	IL1L	URADL
IL1DL	IL1L	CEPDL
IL1DL	IL2DL	CEPDL
RIPL	IL1VL	IL1DL
RIPL	IL2VL	IL1DL
RIPL	OLQVL	IL1DL
RIPL	URAVL	IL1DL
RIPL	ADLL	IL1DL
RIPL	ASHL	IL1DL
RIPL	ADAL	IL1DL
URYDL	OLLL	IL1DL
RMDVL	IL1R	IL1DL
RMDVL	OLLL	IL1DL
RMDVL	OLQVR	IL1DL
RMDVL	URAVR	IL1DL
RMDVL	URYVR	IL1DL
RMDVL	RIAL	IL1DL
RMDVL	RIAR	IL1DL
RMDVL	RMGL	IL1DL
RIH	IL2VL	IL1DL
RIH	IL2VR	IL1DL
RIH	URYVL	IL1DL
RIH	ADEL	IL1DL
RIH	ADER	IL1DL
RIH	DVB	IL1DL
RMDDR	IL1R	IL1DL
RMDDR	IL1VR	IL1DL
RMDDR	OLLR	IL1DL
RMDDR	OLQDL	IL1DL
RMDDR	URBL	IL1DL
RMDDR	URYVR	IL1DL
RMDDR	RIAL	IL1DL
RMDDR	RIAR	IL1DL
RMDDR	RMDL	IL1DL
RMDDR	SMDVL	IL1DL
RMDDR	ALML	IL1DL
IL1DR	IL1R	IL2DR
IL1DR	IL1R	OLLR
IL1DR	IL1R	URADR
IL1DR	IL1R	PVR
IL1DR	IL2DR	OLLR
IL1DR	IL2DR	PVR
IL1DR	OLLR	URADR
IL1DR	OLLR	PVR
RIPR	IL1VR	IL1DR
RIPR	IL2VR	IL1DR
RIPR	OLQVR	IL1DR
RIPR	URAVR	IL1DR
RIPR	URXR	IL1DR
RIPR	RIH	IL1DR
RIPR	ADAR	IL1DR
RIPR	RIFR	IL1DR
IL1DR	URADR	PVR
IL1DR	CEPDR	PVR
RMDVR	IL1L	IL1DR
RMDVR	OLQVL	IL1DR
RMDVR	URYDR	IL1DR
RMDVR	URYVL	IL1DR
RMDVR	RIAL	IL1DR
RMDVR	RIAR	IL1DR
RMDVR	RIVR	IL1DR
RMDVR	RMGR	IL1DR
IL1L	IL1VL	IL2L
IL1L	IL1VL	URBL
IL1L	IL1VL	ADEL
IL1L	IL2L	URBL
RMER	IL1VR	IL1L
RMER	IL2DL	IL1L
RMER	IL2DR	IL1L
RMER	IL2VL	IL1L
RMER	IL2VR	IL1L
RMER	OLLR	IL1L
RMER	OLQVR	IL1L
RMER	URADR	IL1L
RMER	URAVL	IL1L
RMER	URAVR	IL1L
RMER	RIH	IL1L
RMER	RMHR	IL1L
AVER	IL1R	IL1L
AVER	OLLL	IL1L
AVER	URYDL	IL1L
AVER	URYDR	IL1L
AVER	URYVL	IL1L
AVER	ALA	IL1L
AVER	CEPDL	IL1L
AVER	URXR	IL1L
AVER	AIZL	IL1L
AVER	AIZR	IL1L
AVER	ASHR	IL1L
AVER	AUAR	IL1L
AVER	RIBL	IL1L
AVER	RIBR	IL1L
AVER	AIML	IL1L
AVER	AVKL	IL1L
AVER	RIS	IL1L
AVER	ADER	IL1L
AVER	FLPR	IL1L
AVER	RIGL	IL1L
AVER	RIGR	IL1L
AVER	RMGR	IL1L
AVER	PVPL	IL1L
AVER	DVA	IL1L
AVER	PVCL	IL1L
AVER	PVCR	IL1L
RMDL	IL1R	IL1L
RMDL	IL2R	IL1L
RMDL	OLLL	IL1L
RMDL	URBR	IL1L
RMDL	RIML	IL1L
RMDL	RIMR	IL1L
RMDL	RIVL	IL1L
RMDL	RIS	IL1L
RMDL	RMFR	IL1L
RMDL	RMGL	IL1L
RMDL	RMGR	IL1L
RMDR	IL1R	IL1L
RMDR	URBR	IL1L
RMDR	ALA	IL1L
RMDR	URXR	IL1L
RMDR	RIML	IL1L
RMDR	RIVR	IL1L
RMDR	AVKR	IL1L
RMDR	RMFL	IL1L
RMDR	RMHL	IL1L
RMDR	ADER	IL1L
RMDR	RMGL	IL1L
RMDR	RMGR	IL1L
RMDVL	IL1R	IL1L
RMDVL	OLLL	IL1L
RMDVL	OLQVR	IL1L
RMDVL	URAVR	IL1L
RMDVL	URYDL	IL1L
RMDVL	URYVR	IL1L
RMDVL	CEPDL	IL1L
RMDVL	RIAL	IL1L
RMDVL	RIAR	IL1L
RMDVL	RMGL	IL1L
RMDVR	IL1R	IL1L
RMDVR	OLLR	IL1L
RMDVR	OLQVL	IL1L
RMDVR	URADR	IL1L
RMDVR	URYDR	IL1L
RMDVR	URYVL	IL1L
RMDVR	CEPDR	IL1L
RMDVR	RIAL	IL1L
RMDVR	RIAR	IL1L
RMDVR	RIVR	IL1L
RMDVR	RMGR	IL1L
RMDDL	IL1R	IL1L
RMDDL	OLLL	IL1L
RMDDL	OLQDR	IL1L
RMDDL	URYDR	IL1L
RMDDL	URYVL	IL1L
RMDDL	CEPDR	IL1L
RMDDL	RIAL	IL1L
RMDDL	RIAR	IL1L
RMDDL	RIVR	IL1L
RMDDL	SMDVR	IL1L
RMDDL	RIS	IL1L
RMDDL	ALMR	IL1L
IL1R	IL1VR	IL2R
IL1R	IL1VR	URAVR
IL1R	IL1VR	URBR
IL1R	IL1VR	CEPDR
IL1R	IL1VR	RIAR
IL1R	IL2R	URAVR
IL1R	IL2R	CEPDR
IL1R	IL2R	RIAR
RMEL	IL2DL	IL1R
RMEL	IL2DR	IL1R
RMEL	IL2VL	IL1R
RMEL	IL2VR	IL1R
RMEL	OLLL	IL1R
RMEL	URADL	IL1R
RMEL	URAVL	IL1R
IL1R	URAVR	URBR
IL1R	URAVR	CEPDR
IL1R	URAVR	RIAR
IL1R	URBR	RIAR
IL1R	CEPDR	RIAR
URXR	IL2VR	IL1R
URXR	ADFR	IL1R
URXR	RIR	IL1R
AVEL	IL2L	IL1R
AVEL	OLLR	IL1R
AVEL	URYDR	IL1R
AVEL	URYVR	IL1R
AVEL	ALA	IL1R
AVEL	URXL	IL1R
AVEL	AIBR	IL1R
AVEL	AIZR	IL1R
AVEL	AUAL	IL1R
AVEL	RIBL	IL1R
AVEL	RIBR	IL1R
AVEL	AVKL	IL1R
AVEL	RIS	IL1R
AVEL	ADAL	IL1R
AVEL	ADAR	IL1R
AVEL	ADEL	IL1R
AVEL	FLPR	IL1R
AVEL	RIGL	IL1R
AVEL	RMGL	IL1R
AVEL	ALML	IL1R
AVEL	SDQL	IL1R
AVEL	DVA	IL1R
AVEL	PVCR	IL1R
AVEL	PVNR	IL1R
AVER	OLLL	IL1R
AVER	URYDL	IL1R
AVER	URYDR	IL1R
AVER	URYVL	IL1R
AVER	ALA	IL1R
AVER	CEPDL	IL1R
AVER	AIZL	IL1R
AVER	AIZR	IL1R
AVER	ASHR	IL1R
AVER	AUAR	IL1R
AVER	RIBL	IL1R
AVER	RIBR	IL1R
AVER	AIML	IL1R
AVER	AVKL	IL1R
AVER	RIS	IL1R
AVER	ADER	IL1R
AVER	FLPR	IL1R
AVER	RIGL	IL1R
AVER	RIGR	IL1R
AVER	RMGR	IL1R
AVER	PVPL	IL1R
AVER	DVA	IL1R
AVER	PVCL	IL1R
AVER	PVCR	IL1R
RMDL	IL2L	IL1R
RMDL	OLLL	IL1R
RMDL	RIML	IL1R
RMDL	RIMR	IL1R
RMDL	RIVL	IL1R
RMDL	RIS	IL1R
RMDL	RMFR	IL1R
RMDL	ADEL	IL1R
RMDL	RMGL	IL1R
RMDL	RMGR	IL1R
RMDR	IL2L	IL1R
RMDR	ALA	IL1R
RMDR	RIML	IL1R
RMDR	RIVR	IL1R
RMDR	AVKR	IL1R
RMDR	RMFL	IL1R
RMDR	ADER	IL1R
RMDR	RMGL	IL1R
RMDR	RMGR	IL1R
RMDVL	OLLL	IL1R
RMDVL	OLQVR	IL1R
RMDVL	URYDL	IL1R
RMDVL	URYVR	IL1R
RMDVL	CEPDL	IL1R
RMDVL	RIAL	IL1R
RMDVL	RMGL	IL1R
RMDVR	OLLR	IL1R
RMDVR	OLQVL	IL1R
RMDVR	URADR	IL1R
RMDVR	URYDR	IL1R
RMDVR	URYVL	IL1R
RMDVR	RIAL	IL1R
RMDVR	RIVR	IL1R
RMDVR	RMGR	IL1R
RMDDL	IL1VL	IL1R
RMDDL	OLLL	IL1R
RMDDL	OLQDR	IL1R
RMDDL	URYDR	IL1R
RMDDL	URYVL	IL1R
RMDDL	RIAL	IL1R
RMDDL	RIVR	IL1R
RMDDL	SMDVR	IL1R
RMDDL	RIS	IL1R
RMDDL	ALMR	IL1R
RMDDR	OLLR	IL1R
RMDDR	OLQDL	IL1R
RMDDR	URBL	IL1R
RMDDR	URYVR	IL1R
RMDDR	RIAL	IL1R
RMDDR	SMDVL	IL1R
RMDDR	ALML	IL1R
RMHL	ADEL	IL1R
RMHL	RIGR	IL1R
RMHL	SDQR	IL1R
IL1VL	IL2VL	OLLL
IL1VL	IL2VL	PVR
IL1VL	OLLL	OLQVL
IL1VL	OLLL	PVR
IL1VL	OLQVL	PVR
RIPL	IL2DL	IL1VL
RIPL	URADL	IL1VL
RIPL	URAVL	IL1VL
RIPL	CEPDL	IL1VL
RIPL	ADLL	IL1VL
RIPL	ASHL	IL1VL
RIPL	RIH	IL1VL
RIPL	ADAL	IL1VL
RMDDL	OLQDR	IL1VL
RMDDL	URYDR	IL1VL
RMDDL	CEPDR	IL1VL
RMDDL	RIAL	IL1VL
RMDDL	RIAR	IL1VL
RMDDL	RIVR	IL1VL
RMDDL	RMDR	IL1VL
RMDDL	SMDVR	IL1VL
RMDDL	RIS	IL1VL
RMDDL	ALMR	IL1VL
IL1VR	OLLR	OLQVR
IL1VR	OLLR	URYVR
IL1VR	OLLR	PVR
IL1VR	OLQVR	URYVR
IL1VR	OLQVR	PVR
RIPR	IL2DR	IL1VR
RIPR	URADR	IL1VR
RIPR	URAVR	IL1VR
RIPR	URXR	IL1VR
RIPR	RIH	IL1VR
RIPR	ADAR	IL1VR
RIPR	RIFR	IL1VR
RMER	IL2DL	IL1VR
RMER	IL2DR	IL1VR
RMER	IL2L	IL1VR
RMER	IL2VL	IL1VR
RMER	URADR	IL1VR
RMER	URAVL	IL1VR
RMER	URAVR	IL1VR
RMER	RMDL	IL1VR
RMER	RIH	IL1VR
RMER	RMHR	IL1VR
IL1VR	URYVR	PVR
RMDDR	OLQDL	IL1VR
RMDDR	URBL	IL1VR
RMDDR	RIAL	IL1VR
RMDDR	RIAR	IL1VR
RMDDR	RMDL	IL1VR
RMDDR	SMDVL	IL1VR
RMDDR	ALML	IL1VR
OLQDL	IL2L	IL2DL
OLQDL	RIPR	IL2DL
OLQDL	CEPDL	IL2DL
OLQDL	RIH	IL2DL
RIPL	IL2VL	IL2DL
RIPL	OLQVL	IL2DL
RIPL	URAVL	IL2DL
RIPL	CEPDL	IL2DL
RIPL	ADLL	IL2DL
RIPL	ASHL	IL2DL
RIPL	RIH	IL2DL
RIPL	ADAL	IL2DL
RIPL	PVR	IL2DL
RMEL	IL2DR	IL2DL
RMEL	IL2R	IL2DL
RMEL	IL2VL	IL2DL
RMEL	IL2VR	IL2DL
RMEL	OLLL	IL2DL
RMEL	URAVL	IL2DL
RMER	IL2DR	IL2DL
RMER	IL2L	IL2DL
RMER	IL2VL	IL2DL
RMER	IL2VR	IL2DL
RMER	OLLR	IL2DL
RMER	OLQVR	IL2DL
RMER	URADR	IL2DL
RMER	URAVL	IL2DL
RMER	URAVR	IL2DL
RMER	RMDL	IL2DL
RMER	RIH	IL2DL
RMER	RMHR	IL2DL
URADL	CEPDL	IL2DL
URADL	BDUL	IL2DL
URADL	PVR	IL2DL
AUAL	URXL	IL2DL
AUAL	ADFL	IL2DL
AUAL	RIR	IL2DL
AUAL	DVA	IL2DL
RIBL	OLLL	IL2DL
RIBL	RMED	IL2DL
RIBL	URYDL	IL2DL
RIBL	URYVL	IL2DL
RIBL	CEPDL	IL2DL
RIBL	AINL	IL2DL
RIBL	AINR	IL2DL
RIBL	ASIL	IL2DL
RIBL	RIML	IL2DL
RIBL	AIYL	IL2DL
RIBL	RIH	IL2DL
RIBL	RIS	IL2DL
RIBL	RIGL	IL2DL
RIBL	DVC	IL2DL
RIPR	IL2VR	IL2DR
RIPR	OLQVR	IL2DR
RIPR	URAVR	IL2DR
RIPR	URXR	IL2DR
RIPR	RIH	IL2DR
RIPR	ADAR	IL2DR
RIPR	RIFR	IL2DR
RIPR	PVR	IL2DR
RMED	SMBDL	IL2DR
RMED	SMBDR	IL2DR
RMEL	IL2R	IL2DR
RMEL	IL2VL	IL2DR
RMEL	IL2VR	IL2DR
RMEL	OLLL	IL2DR
RMEL	URADL	IL2DR
RMEL	URAVL	IL2DR
RMER	IL2L	IL2DR
RMER	IL2VL	IL2DR
RMER	IL2VR	IL2DR
RMER	OLLR	IL2DR
RMER	OLQVR	IL2DR
RMER	URAVL	IL2DR
RMER	URAVR	IL2DR
RMER	RMDL	IL2DR
RMER	RIH	IL2DR
RMER	RMHR	IL2DR
RMEV	IL2L	IL2DR
RMEV	IL2R	IL2DR
RMEV	IL2VL	IL2DR
RMEV	IL2VR	IL2DR
RMEV	URAVL	IL2DR
RMEV	URAVR	IL2DR
RMEV	RIVR	IL2DR
RMEV	RIH	IL2DR
RMEV	SMBVL	IL2DR
RMEV	SMBVR	IL2DR
RMEV	DVB	IL2DR
URADR	BDUR	IL2DR
CEPDR	RIH	IL2DR
CEPDR	ADER	IL2DR
CEPDR	ALMR	IL2DR
RICR	OLQDL	IL2DR
RICR	OLQDR	IL2DR
RICR	OLQVR	IL2DR
RICR	URBL	IL2DR
RICR	URBR	IL2DR
RICR	CEPDL	IL2DR
RICR	ADLR	IL2DR
RICR	ADAL	IL2DR
RICR	SDQL	IL2DR
RICR	SDQR	IL2DR
OLQDL	RIPL	IL2L
OLQDL	RIPR	IL2L
OLQDL	CEPDL	IL2L
OLQVL	ADFL	IL2L
OLQVL	ADLL	IL2L
RMER	IL2VR	IL2L
RMER	OLLR	IL2L
RMER	OLQVR	IL2L
RMER	URADR	IL2L
RMER	URAVL	IL2L
RMER	URAVR	IL2L
RMER	RMHR	IL2L
RMEV	IL2R	IL2L
RMEV	IL2VR	IL2L
RMEV	URAVL	IL2L
RMEV	URAVR	IL2L
RMEV	RIVR	IL2L
RMEV	SMBVL	IL2L
RMEV	SMBVR	IL2L
RMEV	DVB	IL2L
URXL	URBL	IL2L
URXL	RIR	IL2L
URXL	AQR	IL2L
AVEL	OLLR	IL2L
AVEL	URYDR	IL2L
AVEL	URYVR	IL2L
AVEL	ALA	IL2L
AVEL	CEPDR	IL2L
AVEL	AIBR	IL2L
AVEL	AIZR	IL2L
AVEL	AUAL	IL2L
AVEL	RIBL	IL2L
AVEL	RIBR	IL2L
AVEL	AVKL	IL2L
AVEL	RIS	IL2L
AVEL	ADAL	IL2L
AVEL	ADAR	IL2L
AVEL	FLPR	IL2L
AVEL	RIGL	IL2L
AVEL	RMGL	IL2L
AVEL	ALML	IL2L
AVEL	SDQL	IL2L
AVEL	DVA	IL2L
AVEL	PVCR	IL2L
AVEL	PVNR	IL2L
RICL	OLQDR	IL2L
RICL	CEPDL	IL2L
RICL	CEPDR	IL2L
RICL	ADLR	IL2L
RICL	ADAL	IL2L
RMDL	IL2R	IL2L
RMDL	OLLL	IL2L
RMDL	URBR	IL2L
RMDL	RIML	IL2L
RMDL	RIMR	IL2L
RMDL	RIVL	IL2L
RMDL	RIS	IL2L
RMDL	RMFR	IL2L
RMDL	RMGL	IL2L
RMDL	RMGR	IL2L
RMDR	URBR	IL2L
RMDR	ALA	IL2L
RMDR	URXR	IL2L
RMDR	RIML	IL2L
RMDR	RIVR	IL2L
RMDR	AVKR	IL2L
RMDR	RMFL	IL2L
RMDR	RMHL	IL2L
RMDR	ADER	IL2L
RMDR	RMGL	IL2L
RMDR	RMGR	IL2L
OLQDR	RIPL	IL2R
OLQDR	RIPR	IL2R
OLQDR	CEPDR	IL2R
OLQDR	AIMR	IL2R
OLQVR	IL2VR	IL2R
OLQVR	URXR	IL2R
RMEL	IL2VL	IL2R
RMEL	IL2VR	IL2R
RMEL	OLLL	IL2R
RMEL	URADL	IL2R
RMEL	URAVL	IL2R
RMEV	IL2VL	IL2R
RMEV	IL2VR	IL2R
RMEV	URAVL	IL2R
RMEV	URAVR	IL2R
RMEV	RIVR	IL2R
RMEV	SMBVL	IL2R
RMEV	SMBVR	IL2R
RMEV	DVB	IL2R
RMDL	OLLL	IL2R
RMDL	RIML	IL2R
RMDL	RIMR	IL2R
RMDL	RIVL	IL2R
RMDL	RIS	IL2R
RMDL	RMFR	IL2R
RMDL	ADEL	IL2R
RMDL	RMGL	IL2R
RMDL	RMGR	IL2R
ADER	AVM	IL2R
ADER	BDUR	IL2R
ADER	ALNR	IL2R
RIPL	URADL	IL2VL
RIPL	CEPDL	IL2VL
RIPL	ADLL	IL2VL
RIPL	ASHL	IL2VL
RIPL	ADAL	IL2VL
RIPL	PVR	IL2VL
RMEL	IL2VR	IL2VL
RMEL	OLLL	IL2VL
RMEL	URADL	IL2VL
RMER	IL2VR	IL2VL
RMER	OLLR	IL2VL
RMER	OLQVR	IL2VL
RMER	URADR	IL2VL
RMER	URAVR	IL2VL
RMER	RMDL	IL2VL
RMER	RMHR	IL2VL
RMEV	IL2VR	IL2VL
RMEV	URAVR	IL2VL
RMEV	RIVR	IL2VL
RMEV	SMBVL	IL2VL
RMEV	SMBVR	IL2VL
RMEV	DVB	IL2VL
RIAL	URYVL	IL2VL
RIAL	URXL	IL2VL
RIAL	ADFL	IL2VL
RIAL	AIBR	IL2VL
RIAL	AIZL	IL2VL
RIAL	ASHL	IL2VL
RIAL	AUAL	IL2VL
RIAL	AWBL	IL2VL
RIAL	AWCL	IL2VL
RIAL	RIBL	IL2VL
RIAL	AIYL	IL2VL
RIAL	RIR	IL2VL
RIAL	ADEL	IL2VL
RIAL	AQR	IL2VL
RIAL	DVA	IL2VL
RIH	IL2VR	IL2VL
RIH	URYVL	IL2VL
RIH	ADEL	IL2VL
RIH	ADER	IL2VL
RIH	DVB	IL2VL
RIPR	URADR	IL2VR
RIPR	ADAR	IL2VR
RIPR	RIFR	IL2VR
RIPR	PVR	IL2VR
RMEL	OLLL	IL2VR
RMEL	URADL	IL2VR
RMEL	URAVL	IL2VR
RMER	OLLR	IL2VR
RMER	URADR	IL2VR
RMER	URAVL	IL2VR
RMER	RMDL	IL2VR
RMER	RMHR	IL2VR
RMEV	URAVL	IL2VR
RMEV	RIVR	IL2VR
RMEV	SMBVL	IL2VR
RMEV	SMBVR	IL2VR
RMEV	DVB	IL2VR
URXR	URBR	IL2VR
URXR	ADFR	IL2VR
URXR	RIR	IL2VR
RIAR	URYVR	IL2VR
RIAR	ADFR	IL2VR
RIAR	AIZR	IL2VR
RIAR	ASEL	IL2VR
RIAR	ASHR	IL2VR
RIAR	AUAR	IL2VR
RIAR	AWBR	IL2VR
RIAR	RIBR	IL2VR
RIAR	RIVR	IL2VR
RIAR	AIYR	IL2VR
RIAR	RIR	IL2VR
RIAR	AQR	IL2VR
RIAR	PVPR	IL2VR
RIAR	DVA	IL2VR
RIH	URYVL	IL2VR
RIH	ADEL	IL2VR
RIH	ADER	IL2VR
RIH	DVB	IL2VR
RMEL	URADL	OLLL
RMEL	URAVL	OLLL
AVER	URYDR	OLLL
AVER	URYVL	OLLL
AVER	ALA	OLLL
AVER	URXR	OLLL
AVER	AIZL	OLLL
AVER	AIZR	OLLL
AVER	ASHR	OLLL
AVER	AUAR	OLLL
AVER	RIBR	OLLL
AVER	AIML	OLLL
AVER	AVKL	OLLL
AVER	RIS	OLLL
AVER	ADER	OLLL
AVER	FLPR	OLLL
AVER	RIGL	OLLL
AVER	RIGR	OLLL
AVER	RMGR	OLLL
AVER	PVPL	OLLL
AVER	DVA	OLLL
AVER	PVCL	OLLL
AVER	PVCR	OLLL
RIBL	RMED	OLLL
RIBL	URYVL	OLLL
RIBL	AINL	OLLL
RIBL	AINR	OLLL
RIBL	ASIL	OLLL
RIBL	RIML	OLLL
RIBL	AIYL	OLLL
RIBL	RIH	OLLL
RIBL	RIS	OLLL
RIBL	RIGL	OLLL
RIBL	DVC	OLLL
RMDL	URBR	OLLL
RMDL	RIML	OLLL
RMDL	RIMR	OLLL
RMDL	RIVL	OLLL
RMDL	RIS	OLLL
RMDL	RMFR	OLLL
RMDL	RMGL	OLLL
RMDL	RMGR	OLLL
RMDVL	OLQVR	OLLL
RMDVL	URAVR	OLLL
RMDVL	URYVR	OLLL
RMDVL	RIAL	OLLL
RMDVL	RIAR	OLLL
RMDVL	RMGL	OLLL
SMDVR	OLLR	OLLL
SMDVR	URYVL	OLLL
SMDVR	RICL	OLLL
SMDVR	RICR	OLLL
SMDVR	RIS	OLLL
SMDVR	ADAL	OLLL
RMDDL	OLQDR	OLLL
RMDDL	URYDR	OLLL
RMDDL	URYVL	OLLL
RMDDL	CEPDR	OLLL
RMDDL	RIAL	OLLL
RMDDL	RIAR	OLLL
RMDDL	RIVR	OLLL
RMDDL	RMDR	OLLL
RMDDL	RIS	OLLL
RMDDL	ALMR	OLLL
OLLL	SAADR	ADEL
SMDDL	URYDR	OLLL
SMDDL	AIBR	OLLL
SMDDL	RIBR	OLLL
SMDDL	RICL	OLLL
SMDDL	RICR	OLLL
SMDDL	RIMR	OLLL
SMDDL	RIVR	OLLL
SMDDL	SAAVR	OLLL
SMDDL	AVKR	OLLL
SMDDR	OLLR	OLLL
SMDDR	RMEV	OLLL
SMDDR	AIBL	OLLL
SMDDR	AIZR	OLLL
SMDDR	RICL	OLLL
SMDDR	RICR	OLLL
SMDDR	RIML	OLLL
SMDDR	RIMR	OLLL
SMDDR	RIVL	OLLL
SMDDR	SAAVL	OLLL
SMDDR	SMDVL	OLLL
SMDDR	AVKL	OLLL
SMDDR	AVKR	OLLL
SMDDR	RIS	OLLL
SMDDR	ALNR	OLLL
RMER	OLQVR	OLLR
RMER	URADR	OLLR
RMER	URAVL	OLLR
RMER	URAVR	OLLR
RMER	RIH	OLLR
RMER	RMHR	OLLR
OLLR	ADLR	SAAVL
OLLR	ADLR	RIS
OLLR	ADLR	ADER
AVEL	URYDR	OLLR
AVEL	URYVR	OLLR
AVEL	ALA	OLLR
AVEL	URXL	OLLR
AVEL	AIBR	OLLR
AVEL	AIZR	OLLR
AVEL	AUAL	OLLR
AVEL	RIBL	OLLR
AVEL	AVKL	OLLR
AVEL	ADAL	OLLR
AVEL	ADAR	OLLR
AVEL	ADEL	OLLR
AVEL	FLPR	OLLR
AVEL	RIGL	OLLR
AVEL	RMGL	OLLR
AVEL	ALML	OLLR
AVEL	SDQL	OLLR
AVEL	DVA	OLLR
AVEL	PVCR	OLLR
AVEL	PVNR	OLLR
RIBR	RMED	OLLR
RIBR	URYDR	OLLR
RIBR	URYVR	OLLR
RIBR	AINL	OLLR
RIBR	AUAR	OLLR
RIBR	RIMR	OLLR
RIBR	AIYR	OLLR
RIBR	DVC	OLLR
RMDVR	OLQVL	OLLR
RMDVR	URADR	OLLR
RMDVR	URYDR	OLLR
RMDVR	URYVL	OLLR
RMDVR	RIAL	OLLR
RMDVR	RIAR	OLLR
RMDVR	RIVR	OLLR
RMDVR	RMGR	OLLR
OLLR	SAAVL	RIS
OLLR	SAAVL	ADER
SMDVL	URYVR	OLLR
SMDVL	AIBR	OLLR
SMDVL	RICR	OLLR
SMDVL	RIML	OLLR
SMDVL	ADAR	OLLR
SMDVL	ALNL	OLLR
SMDVL	ALNR	OLLR
SMDVR	URYVL	OLLR
SMDVR	RIBL	OLLR
SMDVR	RICL	OLLR
SMDVR	RICR	OLLR
SMDVR	ADAL	OLLR
OLLR	RIS	ADER
RMDDR	OLQDL	OLLR
RMDDR	URBL	OLLR
RMDDR	URYVR	OLLR
RMDDR	RIAL	OLLR
RMDDR	RIAR	OLLR
RMDDR	ALML	OLLR
SMDDR	RMEV	OLLR
SMDDR	URYDL	OLLR
SMDDR	AIBL	OLLR
SMDDR	AIZR	OLLR
SMDDR	RICL	OLLR
SMDDR	RICR	OLLR
SMDDR	RIML	OLLR
SMDDR	RIMR	OLLR
SMDDR	RIVL	OLLR
SMDDR	AVKL	OLLR
SMDDR	AVKR	OLLR
SMDDR	ALNR	OLLR
OLQDL	RIPL	RIPR
OLQDL	RIPR	CEPDL
RICR	OLQDR	OLQDL
RICR	OLQVR	OLQDL
RICR	URBL	OLQDL
RICR	URBR	OLQDL
RICR	CEPDR	OLQDL
RICR	ADLR	OLQDL
RICR	ADAL	OLQDL
RICR	SDQL	OLQDL
RICR	SDQR	OLQDL
RMDDR	URBL	OLQDL
RMDDR	URYVR	OLQDL
RMDDR	RIAL	OLQDL
RMDDR	RIAR	OLQDL
RMDDR	RMDL	OLQDL
RMDDR	SMDVL	OLQDL
RMDDR	ALML	OLQDL
SIBVL	URYVR	OLQDL
SIBVL	RMGL	OLQDL
SIBVL	AVM	OLQDL
SIBVL	PVCL	OLQDL
OLQDR	RIPL	RIPR
OLQDR	RIPL	CEPDR
OLQDR	RIPL	AIMR
OLQDR	RIPR	CEPDR
OLQDR	RIPR	AIMR
OLQDR	CEPDR	AIMR
RICL	OLQVL	OLQDR
RICL	CEPDL	OLQDR
RICL	URXL	OLQDR
RICL	ADLR	OLQDR
RICL	ADAL	OLQDR
RICR	OLQVR	OLQDR
RICR	URBL	OLQDR
RICR	URBR	OLQDR
RICR	CEPDL	OLQDR
RICR	ADLR	OLQDR
RICR	ADAL	OLQDR
RICR	SDQL	OLQDR
RICR	SDQR	OLQDR
OLQDR	AIMR	RIH
RMDDL	URYDR	OLQDR
RMDDL	URYVL	OLQDR
RMDDL	RIAL	OLQDR
RMDDL	RIAR	OLQDR
RMDDL	RIVR	OLQDR
RMDDL	RMDR	OLQDR
RMDDL	SMDVR	OLQDR
RMDDL	RIS	OLQDR
RMDDL	ALMR	OLQDR
RMHR	CEPDL	OLQDR
RMHR	RIGL	OLQDR
RMHR	SDQR	OLQDR
RMHR	ALNR	OLQDR
SIBVR	URYVL	OLQDR
SIBVR	RMDVR	OLQDR
SIBVR	RMGL	OLQDR
SIBVR	PVCR	OLQDR
RIPL	URADL	OLQVL
RIPL	URAVL	OLQVL
RIPL	CEPDL	OLQVL
RIPL	ASHL	OLQVL
RIPL	ADAL	OLQVL
RIPL	PVR	OLQVL
OLQVL	ADFL	ADLL
RICL	CEPDL	OLQVL
RICL	CEPDR	OLQVL
RICL	URXL	OLQVL
RICL	ADLR	OLQVL
RICL	ADAL	OLQVL
RMDVR	URADR	OLQVL
RMDVR	URYDR	OLQVL
RMDVR	URYVL	OLQVL
RMDVR	CEPDR	OLQVL
RMDVR	RIAL	OLQVL
RMDVR	RIAR	OLQVL
RMDVR	RIVR	OLQVL
RMDVR	RMGR	OLQVL
RIPR	URADR	OLQVR
RIPR	URAVR	OLQVR
RIPR	ADAR	OLQVR
RIPR	RIFR	OLQVR
RIPR	PVR	OLQVR
RMER	URADR	OLQVR
RMER	URAVL	OLQVR
RMER	URAVR	OLQVR
RMER	RMDL	OLQVR
RMER	RMHR	OLQVR
RICR	URBL	OLQVR
RICR	URBR	OLQVR
RICR	CEPDL	OLQVR
RICR	CEPDR	OLQVR
RICR	ADLR	OLQVR
RICR	ADAL	OLQVR
RICR	SDQL	OLQVR
RICR	SDQR	OLQVR
RMDVL	URAVR	OLQVR
RMDVL	URYDL	OLQVR
RMDVL	URYVR	OLQVR
RMDVL	CEPDL	OLQVR
RMDVL	RIAL	OLQVR
RMDVL	RIAR	OLQVR
RMDVL	RMGL	OLQVR
SIBDR	URYVR	OLQVR
SIBDR	RMDVR	OLQVR
SIBDR	ADEL	OLQVR
RIPL	URADL	URAVL
RIPL	URADL	ADLL
RIPL	URADL	ASHL
RIPL	URADL	RIH
RIPL	URADL	ADAL
RIPL	URAVL	CEPDL
RIPL	URAVL	ADLL
RIPL	URAVL	ASHL
RIPL	URAVL	RIH
RIPL	URAVL	ADAL
RIPL	URAVL	PVR
RIPL	CEPDL	ADLL
RIPL	CEPDL	ASHL
RIPL	CEPDL	ADAL
RIPL	CEPDL	PVR
RIPL	ADLL	RIH
RIPL	ADLL	ADAL
RIPL	ADLL	PVR
RIPL	ASHL	RIH
RIPL	ASHL	PVR
RIPL	RIH	ADAL
RIPL	RIH	PVR
RIPR	URADR	URAVR
RIPR	URADR	URXR
RIPR	URADR	RIH
RIPR	URADR	ADAR
RIPR	URADR	RIFR
RIPR	URADR	PVR
RIPR	URAVR	URXR
RIPR	URAVR	RIH
RIPR	URAVR	ADAR
RIPR	URAVR	RIFR
RIPR	URAVR	PVR
RIPR	URXR	RIH
RIPR	URXR	ADAR
RIPR	URXR	RIFR
RIPR	URXR	PVR
RIPR	RIH	ADAR
RIPR	RIH	RIFR
RIPR	RIH	PVR
RIPR	ADAR	RIFR
RIPR	ADAR	PVR
RIPR	RIFR	PVR
RMED	URADR	SMBDL
RMED	URADR	SMBDR
RIBL	URYDL	RMED
RIBL	URYVL	RMED
RIBL	CEPDL	RMED
RIBL	AINL	RMED
RIBL	AINR	RMED
RIBL	ASIL	RMED
RIBL	RIML	RMED
RIBL	AIYL	RMED
RIBL	RIH	RMED
RIBL	RIS	RMED
RIBL	RIGL	RMED
RIBL	DVC	RMED
RIBR	URYDR	RMED
RIBR	URYVR	RMED
RIBR	CEPDR	RMED
RIBR	AINL	RMED
RIBR	AUAR	RMED
RIBR	RIMR	RMED
RIBR	AIYR	RMED
RIBR	RIS	RMED
RIBR	DVC	RMED
RMED	SMBDL	SMBDR
RMEL	URADL	URAVL
RMER	URADR	URAVL
RMER	URADR	URAVR
RMER	URADR	RMDL
RMER	URADR	RIH
RMER	URADR	RMHR
RMER	URAVL	URAVR
RMER	URAVL	RMDL
RMER	URAVL	RIH
RMER	URAVL	RMHR
RMER	URAVR	RMDL
RMER	URAVR	RIH
RMER	URAVR	RMHR
RMER	RMDL	RIH
RMER	RMDL	RMHR
RMER	RIH	RMHR
RMEV	URAVL	URAVR
RMEV	URAVL	RIVR
RMEV	URAVL	RIH
RMEV	URAVL	SMBVL
RMEV	URAVL	SMBVR
RMEV	URAVL	DVB
RMEV	URAVR	RIVR
RMEV	URAVR	RIH
RMEV	URAVR	SMBVL
RMEV	URAVR	SMBVR
RMEV	URAVR	DVB
RMEV	RIVR	RIH
RMEV	RIVR	SMBVL
RMEV	RIVR	SMBVR
RMEV	RIVR	DVB
RMEV	RIH	SMBVL
RMEV	RIH	SMBVR
RMEV	SMBVL	SMBVR
RMEV	SMBVL	DVB
RMEV	SMBVR	DVB
SMDDR	URYDL	RMEV
SMDDR	AIBL	RMEV
SMDDR	AIZR	RMEV
SMDDR	RICL	RMEV
SMDDR	RICR	RMEV
SMDDR	RIML	RMEV
SMDDR	RIMR	RMEV
SMDDR	RIVL	RMEV
SMDDR	SAAVL	RMEV
SMDDR	SMDVL	RMEV
SMDDR	AVKL	RMEV
SMDDR	AVKR	RMEV
SMDDR	RIS	RMEV
SMDDR	ALNR	RMEV
URADL	CEPDL	BDUL
URADL	CEPDL	PVR
URADL	BDUL	PVR
RMDVR	URYVL	URADR
RMDVR	RIAL	URADR
RMDVR	RIAR	URADR
RMDVR	RIVR	URADR
RMDVR	RMGR	URADR
RMDVL	URYDL	URAVR
RMDVL	URYVR	URAVR
RMDVL	CEPDL	URAVR
RMDVL	RIAL	URAVR
RMDVL	RIAR	URAVR
RMDVL	RMGL	URAVR
URXL	RIR	URBL
URXL	AQR	URBL
AVBL	URXR	URBL
AVBL	ADLL	URBL
AVBL	ADLR	URBL
AVBL	AIBL	URBL
AVBL	ASHL	URBL
AVBL	AVHL	URBL
AVBL	AVHR	URBL
AVBL	AVJL	URBL
AVBL	AVJR	URBL
AVBL	AWBL	URBL
AVBL	RIML	URBL
AVBL	RIMR	URBL
AVBL	AVKL	URBL
AVBL	ADAL	URBL
AVBL	ADAR	URBL
AVBL	AQR	URBL
AVBL	AVFL	URBL
AVBL	AVFR	URBL
AVBL	FLPR	URBL
AVBL	RIFL	URBL
AVBL	RIFR	URBL
AVBL	AVM	URBL
AVBL	SDQR	URBL
AVBL	PVPL	URBL
AVBL	PVPR	URBL
AVBL	DVA	URBL
AVBL	DVC	URBL
AVBL	PVCL	URBL
AVBL	PVCR	URBL
AVBL	PVQR	URBL
AVBL	PVR	URBL
RICR	URBR	URBL
RICR	CEPDR	URBL
RICR	ADLR	URBL
RICR	ADAL	URBL
RICR	SDQL	URBL
RICR	SDQR	URBL
RMDDR	URYVR	URBL
RMDDR	RIAL	URBL
RMDDR	RIAR	URBL
RMDDR	RMDL	URBL
RMDDR	SMDVL	URBL
RMDDR	ALML	URBL
SIAVL	RIAR	URBL
SIAVL	RIVR	URBL
SIAVL	RMGL	URBL
SMBDR	CEPDR	URBL
SMBDR	ADFR	URBL
SMBDR	AIZR	URBL
SMBDR	AVHL	URBL
SMBDR	DVA	URBL
SMBDR	DVB	URBL
SMBDR	ALNL	URBL
URXR	ADFR	URBR
URXR	RIR	URBR
AVBR	URYVL	URBR
AVBR	ADLR	URBR
AVBR	AIBR	URBR
AVBR	ASHR	URBR
AVBR	AVHL	URBR
AVBR	AVHR	URBR
AVBR	AVJL	URBR
AVBR	AVJR	URBR
AVBR	AWBR	URBR
AVBR	RIBL	URBR
AVBR	RIML	URBR
AVBR	RIMR	URBR
AVBR	AIML	URBR
AVBR	ADAL	URBR
AVBR	AQR	URBR
AVBR	AVFL	URBR
AVBR	AVFR	URBR
AVBR	FLPL	URBR
AVBR	FLPR	URBR
AVBR	RIFL	URBR
AVBR	RIFR	URBR
AVBR	RMGL	URBR
AVBR	RMGR	URBR
AVBR	AVM	URBR
AVBR	SDQR	URBR
AVBR	PVPL	URBR
AVBR	PVPR	URBR
AVBR	PVCL	URBR
AVBR	PVCR	URBR
AVBR	PVR	URBR
RICR	CEPDL	URBR
RICR	ADLR	URBR
RICR	ADAL	URBR
RICR	SDQL	URBR
RICR	SDQR	URBR
RMDL	RIML	URBR
RMDL	RIMR	URBR
RMDL	RIVL	URBR
RMDL	RIS	URBR
RMDL	RMFR	URBR
RMDL	ADEL	URBR
RMDL	RMGL	URBR
RMDL	RMGR	URBR
RMDR	ALA	URBR
RMDR	RIML	URBR
RMDR	RIVR	URBR
RMDR	AVKR	URBR
RMDR	RMFL	URBR
RMDR	RMHL	URBR
RMDR	ADER	URBR
RMDR	RMGL	URBR
RMDR	RMGR	URBR
SIAVR	RIVL	URBR
SIAVR	AVKL	URBR
SMBDL	AIZL	URBR
SMBDL	AVHR	URBR
SMBDL	AWBL	URBR
SMBDL	RICL	URBR
SMBDL	AVKR	URBR
SMBDL	DVA	URBR
SMBDL	ALNR	URBR
ADAR	ADFR	URBR
ADAR	ASHR	URBR
ADAR	AIAR	URBR
ADAR	ADER	URBR
ADAR	RMGR	URBR
AVER	URYDR	URYDL
AVER	URYVL	URYDL
AVER	ALA	URYDL
AVER	URXR	URYDL
AVER	AIZL	URYDL
AVER	AIZR	URYDL
AVER	ASHR	URYDL
AVER	AUAR	URYDL
AVER	RIBR	URYDL
AVER	AIML	URYDL
AVER	AVKL	URYDL
AVER	RIS	URYDL
AVER	ADER	URYDL
AVER	FLPR	URYDL
AVER	RIGL	URYDL
AVER	RIGR	URYDL
AVER	RMGR	URYDL
AVER	PVPL	URYDL
AVER	DVA	URYDL
AVER	PVCL	URYDL
AVER	PVCR	URYDL
RIBL	URYVL	URYDL
RIBL	AINL	URYDL
RIBL	AINR	URYDL
RIBL	ASIL	URYDL
RIBL	RIML	URYDL
RIBL	AIYL	URYDL
RIBL	RIH	URYDL
RIBL	RIS	URYDL
RIBL	RIGL	URYDL
RIBL	DVC	URYDL
RMDVL	URYVR	URYDL
RMDVL	RIAL	URYDL
RMDVL	RIAR	URYDL
RMDVL	RMGL	URYDL
SMDDL	URYDR	URYDL
SMDDL	AIBR	URYDL
SMDDL	RIBR	URYDL
SMDDL	RICL	URYDL
SMDDL	RICR	URYDL
SMDDL	RIMR	URYDL
SMDDL	RIVR	URYDL
SMDDL	SAAVR	URYDL
SMDDL	AVKR	URYDL
SMDDR	AIBL	URYDL
SMDDR	AIZR	URYDL
SMDDR	RICL	URYDL
SMDDR	RICR	URYDL
SMDDR	RIML	URYDL
SMDDR	RIMR	URYDL
SMDDR	RIVL	URYDL
SMDDR	SAAVL	URYDL
SMDDR	SMDVL	URYDL
SMDDR	AVKL	URYDL
SMDDR	AVKR	URYDL
SMDDR	RIS	URYDL
SMDDR	ALNR	URYDL
AVEL	URYVR	URYDR
AVEL	ALA	URYDR
AVEL	URXL	URYDR
AVEL	AIBR	URYDR
AVEL	AIZR	URYDR
AVEL	AUAL	URYDR
AVEL	RIBL	URYDR
AVEL	AVKL	URYDR
AVEL	RIS	URYDR
AVEL	ADAL	URYDR
AVEL	ADAR	URYDR
AVEL	ADEL	URYDR
AVEL	FLPR	URYDR
AVEL	RIGL	URYDR
AVEL	RMGL	URYDR
AVEL	ALML	URYDR
AVEL	SDQL	URYDR
AVEL	DVA	URYDR
AVEL	PVCR	URYDR
AVEL	PVNR	URYDR
AVER	URYVL	URYDR
AVER	ALA	URYDR
AVER	CEPDL	URYDR
AVER	URXR	URYDR
AVER	AIZL	URYDR
AVER	AIZR	URYDR
AVER	ASHR	URYDR
AVER	AUAR	URYDR
AVER	RIBL	URYDR
AVER	AIML	URYDR
AVER	AVKL	URYDR
AVER	RIS	URYDR
AVER	ADER	URYDR
AVER	FLPR	URYDR
AVER	RIGL	URYDR
AVER	RIGR	URYDR
AVER	RMGR	URYDR
AVER	PVPL	URYDR
AVER	DVA	URYDR
AVER	PVCL	URYDR
AVER	PVCR	URYDR
RIBR	URYVR	URYDR
RIBR	AINL	URYDR
RIBR	AUAR	URYDR
RIBR	RIMR	URYDR
RIBR	AIYR	URYDR
RIBR	RIS	URYDR
RIBR	DVC	URYDR
RMDVR	URYVL	URYDR
RMDVR	RIAL	URYDR
RMDVR	RIAR	URYDR
RMDVR	RIVR	URYDR
RMDVR	RMGR	URYDR
RMDDL	URYVL	URYDR
RMDDL	RIAL	URYDR
RMDDL	RIAR	URYDR
RMDDL	RIVR	URYDR
RMDDL	RMDR	URYDR
RMDDL	SMDVR	URYDR
RMDDL	RIS	URYDR
RMDDL	ALMR	URYDR
SMDDL	AIBR	URYDR
SMDDL	RICL	URYDR
SMDDL	RICR	URYDR
SMDDL	RIMR	URYDR
SMDDL	RIVR	URYDR
SMDDL	SAAVR	URYDR
SMDDL	AVKR	URYDR
AVBR	URXR	URYVL
AVBR	ADLR	URYVL
AVBR	AIBR	URYVL
AVBR	ASHR	URYVL
AVBR	AVHL	URYVL
AVBR	AVHR	URYVL
AVBR	AVJL	URYVL
AVBR	AVJR	URYVL
AVBR	AWBR	URYVL
AVBR	RIML	URYVL
AVBR	RIMR	URYVL
AVBR	AIML	URYVL
AVBR	ADAL	URYVL
AVBR	ADAR	URYVL
AVBR	AQR	URYVL
AVBR	AVFL	URYVL
AVBR	AVFR	URYVL
AVBR	FLPL	URYVL
AVBR	FLPR	URYVL
AVBR	RIFL	URYVL
AVBR	RIFR	URYVL
AVBR	RMGL	URYVL
AVBR	RMGR	URYVL
AVBR	AVM	URYVL
AVBR	SDQR	URYVL
AVBR	PVPL	URYVL
AVBR	PVPR	URYVL
AVBR	PVCL	URYVL
AVBR	PVCR	URYVL
AVBR	PVR	URYVL
AVER	ALA	URYVL
AVER	CEPDL	URYVL
AVER	URXR	URYVL
AVER	AIZL	URYVL
AVER	AIZR	URYVL
AVER	ASHR	URYVL
AVER	AUAR	URYVL
AVER	RIBR	URYVL
AVER	AIML	URYVL
AVER	AVKL	URYVL
AVER	ADER	URYVL
AVER	FLPR	URYVL
AVER	RIGL	URYVL
AVER	RIGR	URYVL
AVER	RMGR	URYVL
AVER	PVPL	URYVL
AVER	DVA	URYVL
AVER	PVCL	URYVL
AVER	PVCR	URYVL
RIAL	URXL	URYVL
RIAL	ADFL	URYVL
RIAL	AIBR	URYVL
RIAL	AIZL	URYVL
RIAL	ASHL	URYVL
RIAL	AUAL	URYVL
RIAL	AWBL	URYVL
RIAL	AWCL	URYVL
RIAL	AIYL	URYVL
RIAL	RIR	URYVL
RIAL	ADEL	URYVL
RIAL	AQR	URYVL
RIAL	DVA	URYVL
RIBL	CEPDL	URYVL
RIBL	AINL	URYVL
RIBL	AINR	URYVL
RIBL	ASIL	URYVL
RIBL	RIML	URYVL
RIBL	AIYL	URYVL
RIBL	RIGL	URYVL
RIBL	DVC	URYVL
RMDVR	CEPDR	URYVL
RMDVR	RIAR	URYVL
RMDVR	RIVR	URYVL
RMDVR	RMGR	URYVL
SMDVR	RICL	URYVL
SMDVR	RICR	URYVL
SMDVR	ADAL	URYVL
RIH	ADEL	URYVL
RIH	ADER	URYVL
RIH	DVB	URYVL
RIS	CEPDL	URYVL
RIS	AVJL	URYVL
RIS	SDQL	URYVL
RIS	PVCL	URYVL
RMDDL	CEPDR	URYVL
RMDDL	RIAR	URYVL
RMDDL	RIVR	URYVL
RMDDL	RMDR	URYVL
RMDDL	ALMR	URYVL
SIBVR	RMGL	URYVL
SIBVR	PVCR	URYVL
AVAL	ALA	URYVR
AVAL	ADLL	URYVR
AVAL	AIBL	URYVR
AVAL	ASHL	URYVR
AVAL	AUAL	URYVR
AVAL	AVJR	URYVR
AVAL	AWCL	URYVR
AVAL	RIBL	URYVR
AVAL	RICL	URYVR
AVAL	RICR	URYVR
AVAL	RIML	URYVR
AVAL	RIMR	URYVR
AVAL	SAAVL	URYVR
AVAL	SAADL	URYVR
AVAL	SMBDR	URYVR
AVAL	ADAR	URYVR
AVAL	ADEL	URYVR
AVAL	ADER	URYVR
AVAL	AQR	URYVR
AVAL	FLPL	URYVR
AVAL	FLPR	URYVR
AVAL	RMGL	URYVR
AVAL	BDUR	URYVR
AVAL	SDQL	URYVR
AVAL	SDQR	URYVR
AVAL	PVPL	URYVR
AVAL	PVPR	URYVR
AVAL	DVA	URYVR
AVAL	DVC	URYVR
AVAL	PVCR	URYVR
AVEL	ALA	URYVR
AVEL	CEPDR	URYVR
AVEL	URXL	URYVR
AVEL	AIBR	URYVR
AVEL	AIZR	URYVR
AVEL	AUAL	URYVR
AVEL	RIBL	URYVR
AVEL	AVKL	URYVR
AVEL	ADAL	URYVR
AVEL	ADAR	URYVR
AVEL	ADEL	URYVR
AVEL	FLPR	URYVR
AVEL	RIGL	URYVR
AVEL	RMGL	URYVR
AVEL	ALML	URYVR
AVEL	SDQL	URYVR
AVEL	DVA	URYVR
AVEL	PVCR	URYVR
AVEL	PVNR	URYVR
RIAR	URXR	URYVR
RIAR	ADFR	URYVR
RIAR	AIZR	URYVR
RIAR	ASEL	URYVR
RIAR	ASHR	URYVR
RIAR	AUAR	URYVR
RIAR	AWBR	URYVR
RIAR	RIVR	URYVR
RIAR	AIYR	URYVR
RIAR	RIR	URYVR
RIAR	AQR	URYVR
RIAR	PVPR	URYVR
RIAR	DVA	URYVR
RIBR	CEPDR	URYVR
RIBR	AINL	URYVR
RIBR	AUAR	URYVR
RIBR	RIMR	URYVR
RIBR	AIYR	URYVR
RIBR	DVC	URYVR
RMDVL	CEPDL	URYVR
RMDVL	RIAL	URYVR
RMDVL	RMGL	URYVR
SIBDR	RMDVR	URYVR
SIBDR	ADEL	URYVR
SMDVL	AIBR	URYVR
SMDVL	RICR	URYVR
SMDVL	RIML	URYVR
SMDVL	ADAR	URYVR
SMDVL	ALNL	URYVR
SMDVL	ALNR	URYVR
URYVR	RIH	RIS
RMDDR	RIAL	URYVR
RMDDR	RMDL	URYVR
RMDDR	ALML	URYVR
SIBVL	RMGL	URYVR
SIBVL	AVM	URYVR
SIBVL	PVCL	URYVR
ALA	ADLL	ADER
AVAL	AIBL	ALA
AVAL	ASHL	ALA
AVAL	AUAL	ALA
AVAL	AVJR	ALA
AVAL	AWCL	ALA
AVAL	RIBL	ALA
AVAL	RICL	ALA
AVAL	RICR	ALA
AVAL	RIML	ALA
AVAL	RIMR	ALA
AVAL	SAAVL	ALA
AVAL	SAADL	ALA
AVAL	SMBDR	ALA
AVAL	ADAR	ALA
AVAL	AQR	ALA
AVAL	FLPL	ALA
AVAL	FLPR	ALA
AVAL	RMGL	ALA
AVAL	BDUR	ALA
AVAL	SDQL	ALA
AVAL	SDQR	ALA
AVAL	PVPL	ALA
AVAL	PVPR	ALA
AVAL	DVA	ALA
AVAL	DVC	ALA
AVAL	PVCR	ALA
AVEL	CEPDR	ALA
AVEL	URXL	ALA
AVEL	AIBR	ALA
AVEL	AIZR	ALA
AVEL	AUAL	ALA
AVEL	RIBL	ALA
AVEL	RIBR	ALA
AVEL	AVKL	ALA
AVEL	RIS	ALA
AVEL	ADAL	ALA
AVEL	ADAR	ALA
AVEL	FLPR	ALA
AVEL	RIGL	ALA
AVEL	RMGL	ALA
AVEL	ALML	ALA
AVEL	SDQL	ALA
AVEL	DVA	ALA
AVEL	PVCR	ALA
AVEL	PVNR	ALA
AVER	CEPDL	ALA
AVER	URXR	ALA
AVER	AIZL	ALA
AVER	AIZR	ALA
AVER	ASHR	ALA
AVER	AUAR	ALA
AVER	RIBL	ALA
AVER	RIBR	ALA
AVER	AIML	ALA
AVER	AVKL	ALA
AVER	RIS	ALA
AVER	FLPR	ALA
AVER	RIGL	ALA
AVER	RIGR	ALA
AVER	RMGR	ALA
AVER	PVPL	ALA
AVER	DVA	ALA
AVER	PVCL	ALA
AVER	PVCR	ALA
RMDR	URXR	ALA
RMDR	RIML	ALA
RMDR	RIVR	ALA
RMDR	AVKR	ALA
RMDR	RMFL	ALA
RMDR	RMHL	ALA
RMDR	RMGL	ALA
RMDR	RMGR	ALA
AVER	URXR	CEPDL
AVER	AIZL	CEPDL
AVER	AIZR	CEPDL
AVER	ASHR	CEPDL
AVER	AUAR	CEPDL
AVER	RIBR	CEPDL
AVER	AIML	CEPDL
AVER	AVKL	CEPDL
AVER	ADER	CEPDL
AVER	FLPR	CEPDL
AVER	RIGL	CEPDL
AVER	RIGR	CEPDL
AVER	RMGR	CEPDL
AVER	PVPL	CEPDL
AVER	DVA	CEPDL
AVER	PVCL	CEPDL
AVER	PVCR	CEPDL
RIBL	AINL	CEPDL
RIBL	AINR	CEPDL
RIBL	ASIL	CEPDL
RIBL	RIML	CEPDL
RIBL	AIYL	CEPDL
RIBL	RIGL	CEPDL
RIBL	DVC	CEPDL
RICL	CEPDR	CEPDL
RICL	URXL	CEPDL
RICL	ADLR	CEPDL
RICL	ADAL	CEPDL
RICR	CEPDR	CEPDL
RICR	ADLR	CEPDL
RICR	ADAL	CEPDL
RICR	SDQL	CEPDL
RICR	SDQR	CEPDL
RMDVL	RIAL	CEPDL
RMDVL	RIAR	CEPDL
CEPDL	RIH	ALML
RIS	AVJL	CEPDL
RIS	SDQL	CEPDL
RIS	PVCL	CEPDL
RMHR	CEPDR	CEPDL
RMHR	RIGL	CEPDL
RMHR	SDQR	CEPDL
RMHR	ALNR	CEPDL
SIADR	RIAR	CEPDL
SMBDR	CEPDR	CEPDL
SMBDR	ADFR	CEPDL
SMBDR	AIZR	CEPDL
SMBDR	AVHL	CEPDL
SMBDR	DVA	CEPDL
SMBDR	DVB	CEPDL
SMBDR	ALNL	CEPDL
CEPDL	ADEL	ALML
AVEL	URXL	CEPDR
AVEL	AIBR	CEPDR
AVEL	AIZR	CEPDR
AVEL	AUAL	CEPDR
AVEL	RIBL	CEPDR
AVEL	AVKL	CEPDR
AVEL	ADAL	CEPDR
AVEL	ADAR	CEPDR
AVEL	ADEL	CEPDR
AVEL	FLPR	CEPDR
AVEL	RIGL	CEPDR
AVEL	RMGL	CEPDR
AVEL	ALML	CEPDR
AVEL	SDQL	CEPDR
AVEL	DVA	CEPDR
AVEL	PVCR	CEPDR
AVEL	PVNR	CEPDR
RIBR	AINL	CEPDR
RIBR	AUAR	CEPDR
RIBR	RIMR	CEPDR
RIBR	AIYR	CEPDR
RIBR	DVC	CEPDR
RICL	URXL	CEPDR
RICL	ADLR	CEPDR
RICL	ADAL	CEPDR
RICR	ADLR	CEPDR
RICR	ADAL	CEPDR
RICR	SDQL	CEPDR
RICR	SDQR	CEPDR
RMDVR	RIAL	CEPDR
RMDVR	RIAR	CEPDR
[truncated: 3,512 more rows]
