# Supplementary material for: Search for computational modules in the C. elegans brain
Source: BMC Biol. 2004 Dec 2;2:25. doi: 10.1186/1741-7007-2-25 (PMC539283; doi:10.1186/1741-7007-2-25)
Supplement: Additional File 3 — Zip file containing files mentioned in Additional file 2 [file 1741-7007-2-25-S3.zip › nList_M3sS_i06.csv]

BAGL	BAGR	AINL
BAGR	AVAL	BAGL
BAGR	RIAL	BAGL
BAGR	AIYL	BAGL
BAGL	AIBL	AINL
AIBL	AVAL	BAGL
AIBL	AVBL	BAGL
AIBL	RIML	BAGL
AIBL	AIYL	BAGL
AIBL	SAADR	BAGL
AIBL	SMDDR	BAGL
BAGL	AIBL	AQR
AIBL	RIFL	BAGL
BAGL	AVAR	AINL
BAGL	AVEL	AINL
BAGL	AVER	AINL
BAGL	RIAR	AINL
BAGL	RIGL	AINL
BAGL	RIGR	AINL
BAGL	AVEL	AQR
BAGL	AVER	AQR
RIAR	CEPVR	BAGL
RIAR	IL1R	BAGL
RIAR	RMDVL	BAGL
RIAR	RMDVR	BAGL
RIAR	RMDDL	BAGL
RIAR	RMDDR	BAGL
RIAR	SAADR	BAGL
RIAR	SIADL	BAGL
RIAR	SIADR	BAGL
RIAR	SIAVL	BAGL
RIBL	AVAL	BAGL
RIBL	AVBR	BAGL
RIBL	AVDR	BAGL
RIBL	RIAL	BAGL
RIBL	SMDVR	BAGL
BAGL	RIBL	AQR
AQR	BAGL	AVHR
BAGL	RIGL	AQR
BAGL	RIGR	AQR
AQR	BAGL	PVPR
AQR	BAGL	DVA
RIGL	AIZR	BAGL
RIGL	AVKR	BAGL
RIGL	RMFL	BAGL
RIGL	RMHR	BAGL
RIGL	ALNL	BAGL
RIGR	AVKL	BAGL
RIGR	AVKR	BAGL
RIGR	RIR	BAGL
RIGR	RMHL	BAGL
RIGR	ALNR	BAGL
BAGR	AVAL	IL2VL
BAGR	AVEL	IL2VL
BAGR	AIYL	IL2VL
AINR	BAGR	ASGL
BAGR	AVAL	AINR
BAGR	AVEL	AINR
BAGR	RIAL	AINR
BAGR	AIYL	AINR
BAGR	AVAL	RIH
BAGR	AVAL	RIR
BAGR	AVEL	RIH
BAGR	AVEL	RIR
BAGR	AVEL	AQR
RIAL	CEPVL	BAGR
RIAL	RMDVL	BAGR
RIAL	RMDVR	BAGR
RIAL	RMDDL	BAGR
RIAL	RMDDR	BAGR
RIAL	SIADL	BAGR
AIYL	AIZL	BAGR
BAGR	AIYL	RIH
BAGR	AIYL	RIR
BAGR	AIYL	AQR
AIYL	HSNR	BAGR
RIH	BAGR	IL1DL
RIH	BAGR	IL2VR
RIH	BAGR	URYVL
RIH	BAGR	ADEL
RIH	BAGR	ADER
RIH	BAGR	DVB
RIR	BAGR	ADFL
RIR	BAGR	ADFR
RIR	BAGR	AVHL
RIR	BAGR	AVHR
RIR	BAGR	AWAR
RIR	BAGR	RIGR
RIR	BAGR	RMGR
AQR	BAGR	AVHR
AQR	BAGR	PVPR
AQR	BAGR	DVA
IL1VL	IL1L	CEPVL
CEPVL	IL1VL	RIAL
CEPVL	IL1VL	RIH
CEPVL	IL1VL	RIS
CEPVL	IL1VL	ALML
CEPVL	OLQVL	RIAL
OLQVL	RMDVR	CEPVL
OLQVL	SIBDL	CEPVL
CEPVL	OLQVL	RIS
CEPVL	OLQVL	ALML
RIPL	OLQDL	CEPVL
RIPL	OLQDR	CEPVL
CEPVL	RIPL	RIAL
CEPVL	RIPL	RIS
CEPVL	RIPL	ALML
URAVL	RMEL	CEPVL
URAVL	RMER	CEPVL
URAVL	RMEV	CEPVL
CEPVL	URAVL	RIAL
CEPVL	URAVL	RIH
CEPVL	URAVL	RIS
CEPVL	URAVL	ALML
ADLL	ALA	CEPVL
ADLL	AIBL	CEPVL
ADLL	AIBR	CEPVL
ADLL	ASER	CEPVL
ADLL	ASHL	CEPVL
ADLL	AVAL	CEPVL
ADLL	AVAR	CEPVL
ADLL	AVBL	CEPVL
ADLL	AVDL	CEPVL
ADLL	AVDR	CEPVL
ADLL	AVJL	CEPVL
ADLL	AVJR	CEPVL
ADLL	AWBL	CEPVL
CEPVL	ADLL	RIAL
ADLL	AIAL	CEPVL
CEPVL	ADLL	RIH
CEPVL	ADLL	RIS
CEPVL	ADLL	ALML
CEPVL	AVER	RIAL
CEPVL	AVER	RIH
CEPVL	AVER	ALML
RIAL	CEPVL	IL2VL
RIAL	CEPVL	URYVL
RIAL	CEPVL	URXL
RIAL	CEPVL	ADFL
RIAL	CEPVL	AIBR
RIAL	CEPVL	AIZL
RIAL	CEPVL	ASHL
RIAL	CEPVL	AUAL
RIAL	CEPVL	AWBL
RIAL	CEPVL	AWCL
RIAL	CEPVL	RIBL
CEPVL	RICL	RIAL
CEPVL	RICR	RIAL
RIAL	CEPVL	AIYL
RIAL	CEPVL	RIR
CEPVL	RMHL	RIAL
CEPVL	SIAVL	RIAL
RIAL	CEPVL	ADEL
RIAL	CEPVL	AQR
RIAL	CEPVL	DVA
RICL	AVAL	CEPVL
RICL	AVAR	CEPVL
RICL	RIML	CEPVL
RICL	RIMR	CEPVL
RICL	RIVR	CEPVL
RICL	SMDVR	CEPVL
RICL	AVKR	CEPVL
CEPVL	RICL	RIH
CEPVL	RICL	RIS
RICL	RMFR	CEPVL
RICL	SMBDL	CEPVL
RICL	SMDDL	CEPVL
RICL	SMDDR	CEPVL
CEPVL	RICL	ALML
RICR	AVAL	CEPVL
RICR	AVAR	CEPVL
RICR	SMDVL	CEPVL
RICR	SMDVR	CEPVL
CEPVL	RICR	RIH
CEPVL	RICR	RIS
RICR	SMBDR	CEPVL
RICR	SMDDL	CEPVL
RICR	SMDDR	CEPVL
RICR	ADAR	CEPVL
CEPVL	RICR	ALML
RIH	CEPVL	IL1DL
RIH	CEPVL	IL2VL
RIH	CEPVL	IL2VR
RIH	CEPVL	URYVL
CEPVL	RMDDL	RIH
CEPVL	RMHL	RIH
CEPVL	SIAVL	RIH
RIH	CEPVL	ADEL
RIH	CEPVL	ADER
RIH	CEPVL	DVB
RIS	CEPVL	URYVL
RIS	CEPVL	CEPDL
RIS	CEPVL	AVJL
CEPVL	RMHL	RIS
CEPVL	SIAVL	RIS
RIS	CEPVL	SDQL
RIS	CEPVL	PVCL
CEPVL	RMDDL	ALML
RMHL	RMDR	CEPVL
CEPVL	RMHL	ALML
CEPVL	SIAVL	ALML
ALML	CEPVL	AIML
ALML	CEPVL	RIFL
IL1VR	IL1R	CEPVR
IL1VR	RMER	CEPVR
CEPVR	IL1VR	ASKR
CEPVR	IL1VR	RIAR
CEPVR	IL1VR	RIH
CEPVR	IL1VR	RIS
CEPVR	IL1VR	ALMR
IL2VR	RMEL	CEPVR
IL2VR	RMER	CEPVR
IL2VR	RMEV	CEPVR
IL2VR	URXR	CEPVR
CEPVR	IL2VR	ASKR
CEPVR	IL2VR	RIS
CEPVR	IL2VR	ALMR
OLQVR	RMER	CEPVR
CEPVR	OLQVR	ASKR
CEPVR	OLQVR	RIAR
OLQVR	RMDVL	CEPVR
OLQVR	SIBDR	CEPVR
CEPVR	OLQVR	RIS
CEPVR	OLQVR	ALMR
RIPR	OLQDL	CEPVR
RIPR	OLQDR	CEPVR
CEPVR	RIPR	ASKR
CEPVR	RIPR	RIAR
CEPVR	RIPR	RIS
CEPVR	RIPR	ALMR
URAVR	IL1R	CEPVR
URAVR	RMER	CEPVR
URAVR	RMEV	CEPVR
CEPVR	URAVR	ASKR
CEPVR	URAVR	RIAR
URAVR	RMDVL	CEPVR
CEPVR	URAVR	RIH
CEPVR	URAVR	RIS
CEPVR	URAVR	ALMR
ASGR	AIBR	CEPVR
CEPVR	ASGR	ASKR
CEPVR	ASGR	RIAR
ASGR	AIYR	CEPVR
CEPVR	ASGR	RIH
CEPVR	ASGR	RIS
CEPVR	ASGR	ALMR
ASKR	CEPVR	ASJR
CEPVR	AVEL	ASKR
CEPVR	RICL	ASKR
CEPVR	RICR	ASKR
CEPVR	RIVL	ASKR
CEPVR	RMDDR	ASKR
CEPVR	RMHR	ASKR
CEPVR	SIAVR	ASKR
ASKR	CEPVR	PVQR
CEPVR	AVEL	RIAR
CEPVR	AVEL	RIH
CEPVR	AVEL	ALMR
RIAR	CEPVR	URYVR
RIAR	CEPVR	URXR
RIAR	CEPVR	ADFR
RIAR	CEPVR	AIZR
RIAR	CEPVR	ASEL
RIAR	CEPVR	ASHR
RIAR	CEPVR	AUAR
RIAR	CEPVR	AWBR
RIAR	CEPVR	RIBR
CEPVR	RICL	RIAR
CEPVR	RICR	RIAR
RIAR	CEPVR	RIVR
RIAR	CEPVR	AIYR
RIAR	CEPVR	RIR
CEPVR	RMHR	RIAR
CEPVR	SIAVR	RIAR
RIAR	CEPVR	AQR
RIAR	CEPVR	PVPR
RIAR	CEPVR	DVA
RICL	AVAL	CEPVR
RICL	AVAR	CEPVR
RICL	RIML	CEPVR
RICL	RIMR	CEPVR
RICL	RIVR	CEPVR
RICL	SMDVR	CEPVR
RICL	AVKR	CEPVR
CEPVR	RICL	RIH
CEPVR	RICL	RIS
RICL	RMFR	CEPVR
RICL	SMBDL	CEPVR
RICL	SMDDL	CEPVR
RICL	SMDDR	CEPVR
CEPVR	RICL	ALMR
RICR	AVAL	CEPVR
RICR	AVAR	CEPVR
RICR	SMDVL	CEPVR
RICR	SMDVR	CEPVR
CEPVR	RICR	RIH
CEPVR	RICR	RIS
RICR	SMBDR	CEPVR
RICR	SMDDL	CEPVR
RICR	SMDDR	CEPVR
RICR	ADAR	CEPVR
CEPVR	RICR	ALMR
RIVL	RMDL	CEPVR
CEPVR	RIVL	RIH
CEPVR	RIVL	RIS
RIVL	SAADR	CEPVR
RIVL	SMDDR	CEPVR
CEPVR	RIVL	ALMR
RIH	CEPVR	IL1DL
RIH	CEPVR	IL2VL
RIH	CEPVR	URYVL
CEPVR	RMDDR	RIH
CEPVR	RMHR	RIH
CEPVR	SIAVR	RIH
RIH	CEPVR	ADEL
RIH	CEPVR	ADER
RIH	CEPVR	DVB
RIS	CEPVR	URYVL
RIS	CEPVR	CEPDL
RIS	CEPVR	AVJL
CEPVR	RMDDR	RIS
CEPVR	RMHR	RIS
CEPVR	SIAVR	RIS
RIS	CEPVR	SDQL
RIS	CEPVR	PVCL
CEPVR	RMDDR	ALMR
RMHR	RMER	CEPVR
CEPVR	RMHR	ALMR
CEPVR	SIAVR	ALMR
IL1L	IL1DL	IL1VL
IL1L	IL1DL	IL2L
IL1DL	RIPL	IL1L
IL1L	IL1DL	URBL
IL1DL	URYDL	IL1L
IL1DL	RIH	IL1L
IL1DL	RMDDR	IL1L
IL1L	IL1DL	ADEL
IL1DL	URYDL	IL2DL
IL1DL	RMDVL	IL2DL
IL1DL	RIH	IL2DL
IL1DL	RMDDR	IL2DL
RIPL	OLQDL	IL1DL
RIPL	OLQDR	IL1DL
IL1DL	URYDL	URADL
IL1DL	RMDVL	URADL
IL1DL	RIH	URADL
IL1DL	RMDDR	URADL
URADL	IL1DL	BDUL
URYDL	AVER	IL1DL
URYDL	RIBL	IL1DL
URYDL	SMDDL	IL1DL
URYDL	SMDDR	IL1DL
IL1DL	RMDDR	CEPDL
CEPDL	IL1DL	ADEL
CEPDL	IL1DL	ALML
RIH	OLQDL	IL1DL
RIH	OLQDR	IL1DL
RIH	RIPR	IL1DL
RIH	RMER	IL1DL
RIH	RMEV	IL1DL
RIH	URYVR	IL1DL
RIH	CEPDR	IL1DL
RIH	ADFR	IL1DL
RIH	AIZL	IL1DL
RIH	AIZR	IL1DL
RIH	AUAR	IL1DL
RIH	RIAL	IL1DL
RIH	RIAR	IL1DL
RIH	RIBL	IL1DL
IL1R	IL1DR	IL1VR
IL1R	IL1DR	IL2R
IL1DR	RIPR	IL1R
IL1R	IL1DR	URAVR
IL1R	IL1DR	URBR
IL1R	IL1DR	RIAR
IL1DR	RMDVR	IL2DR
IL1DR	RIPR	OLLR
OLLR	IL1DR	ADLR
OLLR	IL1DR	SAAVL
OLLR	IL1DR	RIS
OLLR	IL1DR	ADER
RIPR	OLQDL	IL1DR
RIPR	OLQDR	IL1DR
IL1DR	RIPR	CEPDR
URADR	IL1DR	BDUR
CEPDR	IL1DR	RIH
CEPDR	IL1DR	ADER
CEPDR	IL1DR	ALMR
RMDVR	SIBDR	IL1DR
RMDVR	SIBVR	IL1DR
IL1DR	RMDVR	PVR
PVR	IL1DR	SMDVL
PVR	IL1DR	ADER
PVR	IL1DR	AVM
IL1VL	IL1L	IL2VL
IL1VL	IL1L	OLLL
IL1VL	IL1L	OLQVL
IL1L	RMER	IL1VL
IL1L	AVER	IL1VL
IL1L	RMDL	IL1VL
IL1L	RMDR	IL1VL
IL1L	RMDVL	IL1VL
IL1L	RMDVR	IL1VL
IL1VL	IL1L	PVR
IL2L	IL1L	IL2VL
IL1L	AVER	IL2L
IL1L	RMDVL	IL2L
IL1L	RMDVR	IL2L
IL1L	RMDDL	IL2L
IL1L	RMER	URBL
IL1L	RMER	ADEL
IL1L	AVER	URBL
IL1L	RMDL	URBL
IL1L	RMDR	URBL
IL1L	RMDVL	URBL
IL1L	RMDVR	URBL
IL1L	RMDDL	URBL
IL1L	AVER	ADEL
RMDL	RMDDR	IL1L
RMDL	RMFL	IL1L
RMDR	AVKL	IL1L
IL1L	RMDR	ADEL
IL1L	RMDVL	ADEL
RMDVR	SIBDR	IL1L
RMDVR	SIBVR	IL1L
IL1L	RMDVR	ADEL
IL1L	RMDDL	ADEL
ADEL	IL1L	ALA
IL1VR	IL1R	OLLR
IL1VR	IL1R	OLQVR
IL1R	RMEL	IL1VR
IL1VR	IL1R	URYVR
IL1R	URXR	IL1VR
IL1R	AVEL	IL1VR
IL1R	AVER	IL1VR
IL1R	RMDL	IL1VR
IL1R	RMDR	IL1VR
IL1R	RMDVL	IL1VR
IL1R	RMDVR	IL1VR
IL1R	RMDDL	IL1VR
IL1R	RMHL	IL1VR
IL1VR	IL1R	PVR
IL1R	URXR	IL2R
IL1R	AVEL	IL2R
IL1R	AVER	IL2R
IL1R	RMDR	IL2R
IL1R	RMDVL	IL2R
IL1R	RMDVR	IL2R
IL1R	RMDDL	IL2R
IL1R	RMDDR	IL2R
IL1R	RMHL	IL2R
IL1R	RMEL	URAVR
IL1R	RMEL	URBR
IL1R	RMEL	CEPDR
IL1R	RMEL	RIAR
URAVR	IL1R	IL2VR
IL1R	URXR	URAVR
IL1R	AVEL	URAVR
IL1R	AVER	URAVR
IL1R	RMDL	URAVR
IL1R	RMDR	URAVR
IL1R	RMDVR	URAVR
IL1R	RMDDL	URAVR
IL1R	RMDDR	URAVR
IL1R	RMHL	URAVR
IL1R	AVEL	URBR
IL1R	AVER	URBR
IL1R	RMDVL	URBR
IL1R	RMDVR	URBR
IL1R	RMDDL	URBR
IL1R	RMDDR	URBR
IL1R	RMHL	URBR
CEPDR	IL1R	IL2DR
IL1R	URXR	CEPDR
IL1R	AVER	CEPDR
IL1R	RMDL	CEPDR
IL1R	RMDR	CEPDR
IL1R	RMDVL	CEPDR
CEPDR	IL1R	RIH
IL1R	RMDDR	CEPDR
CEPDR	IL1R	ADER
CEPDR	IL1R	ALMR
URXR	OLQVR	IL1R
URXR	RIPR	IL1R
URXR	AVBL	IL1R
URXR	AVBR	IL1R
URXR	SIAVR	IL1R
URXR	RIGR	IL1R
IL1R	AVEL	RIAR
IL1R	AVER	RIAR
RIAR	IL1R	IL2VR
RIAR	IL1R	URYVR
RIAR	IL1R	ADFR
RIAR	IL1R	AIZR
RIAR	IL1R	ASEL
RIAR	IL1R	ASHR
RIAR	IL1R	AUAR
RIAR	IL1R	AWBR
RIAR	IL1R	RIBR
RIAR	IL1R	RIVR
RIAR	IL1R	AIYR
RIAR	IL1R	RIH
RIAR	IL1R	RIR
IL1R	RMHL	RIAR
RIAR	IL1R	AQR
RIAR	IL1R	PVPR
RIAR	IL1R	DVA
RMDL	RMER	IL1R
RMDL	RMFL	IL1R
RMDR	AVKL	IL1R
RMDVR	SIBDR	IL1R
RMDVR	SIBVR	IL1R
IL1VL	RMDDL	IL2VL
IL1VL	RIPL	OLLL
OLLL	IL1VL	SAADR
OLLL	IL1VL	ADEL
OLQVL	IL1VL	IL2L
OLQVL	IL1VL	ADFL
OLQVL	IL1VL	ADLL
IL1VL	RMDDL	OLQVL
RIPL	OLQDL	IL1VL
RIPL	OLQDR	IL1VL
IL1VL	RMDDL	PVR
PVR	IL1VL	SMDVL
PVR	IL1VL	ADER
PVR	IL1VL	AVM
IL1VR	RIPR	OLLR
OLLR	IL1VR	ADLR
OLLR	IL1VR	SAAVL
OLLR	IL1VR	RIS
OLLR	IL1VR	ADER
OLQVR	IL1VR	IL2R
OLQVR	IL1VR	URXR
IL1VR	RMDDR	OLQVR
RIPR	OLQDL	IL1VR
RIPR	OLQDR	IL1VR
IL1VR	RIPR	URYVR
IL1VR	RMER	URYVR
IL1VR	RMER	PVR
URYVR	IL1VR	RIH
URYVR	IL1VR	RIS
IL1VR	RMDDR	PVR
PVR	IL1VR	SMDVL
PVR	IL1VR	ADER
PVR	IL1VR	AVM
OLQDL	RICR	IL2DL
OLQDL	RMDDR	IL2DL
OLQDL	SIBVL	IL2DL
RIPL	OLQDR	IL2DL
AUAL	AVAL	IL2DL
AUAL	AVDR	IL2DL
AUAL	AVEL	IL2DL
AUAL	RIAL	IL2DL
RIBL	AVAL	IL2DL
RIBL	AVBR	IL2DL
RIBL	AVDR	IL2DL
RIBL	AVEL	IL2DL
RIBL	AVER	IL2DL
RIBL	RIAL	IL2DL
RIBL	SMDVR	IL2DL
RIPR	OLQDL	IL2DR
RIPR	OLQDR	IL2DR
RMED	RIBL	IL2DR
RMED	RIBR	IL2DR
RMEV	SMDDR	IL2DR
URADR	URYDR	IL2DR
URADR	RMDVR	IL2DR
CEPDR	OLQDR	IL2DR
CEPDR	URYDR	IL2DR
CEPDR	AVEL	IL2DR
CEPDR	RIBR	IL2DR
CEPDR	RICL	IL2DR
CEPDR	RMDVR	IL2DR
CEPDR	RMDDL	IL2DR
CEPDR	RMHL	IL2DR
CEPDR	RMHR	IL2DR
CEPDR	SIADL	IL2DR
CEPDR	SMBDR	IL2DR
CEPDR	RMGR	IL2DR
CEPDR	BDUR	IL2DR
RICR	AVAL	IL2DR
RICR	AVAR	IL2DR
RICR	SMDVL	IL2DR
RICR	SMDVR	IL2DR
RICR	SMBDR	IL2DR
RICR	SMDDL	IL2DR
RICR	SMDDR	IL2DR
RICR	ADAR	IL2DR
IL2L	OLQDL	IL2VL
IL2L	URXL	IL2VL
IL2L	AVEL	IL2VL
IL2L	RICL	IL2VL
IL2L	RMDL	IL2VL
IL2L	RMDR	IL2VL
OLQDL	RICR	IL2L
OLQDL	RMDDR	IL2L
OLQDL	SIBVL	IL2L
OLQVL	RIPL	IL2L
OLQVL	RMDVR	IL2L
OLQVL	SIBDL	IL2L
RMEV	SMDDR	IL2L
URXL	ASHL	IL2L
URXL	AUAL	IL2L
URXL	AVBL	IL2L
URXL	AVJR	IL2L
URXL	RIAL	IL2L
URXL	RIGL	IL2L
RICL	AVAL	IL2L
RICL	AVAR	IL2L
RICL	RIML	IL2L
RICL	RIMR	IL2L
RICL	RIVR	IL2L
RICL	SMDVR	IL2L
RICL	AVKR	IL2L
RICL	RMFR	IL2L
RICL	SMBDL	IL2L
RICL	SMDDL	IL2L
RICL	SMDDR	IL2L
RMDL	RMDDR	IL2L
RMDL	RMFL	IL2L
RMDR	AVKL	IL2L
RMDR	RMDDL	IL2L
OLQDR	RICL	IL2R
OLQDR	RICR	IL2R
OLQDR	RMDDL	IL2R
OLQDR	RMHR	IL2R
OLQDR	SIBVR	IL2R
OLQVR	RIPR	IL2R
OLQVR	RMER	IL2R
OLQVR	RICR	IL2R
OLQVR	RMDVL	IL2R
OLQVR	SIBDR	IL2R
RMEV	SMDDR	IL2R
RMDL	RMER	IL2R
RMDL	RMDDR	IL2R
RMDL	RMFL	IL2R
ADER	ALA	IL2R
ADER	CEPDR	IL2R
ADER	AVAL	IL2R
ADER	AVDR	IL2R
ADER	AVER	IL2R
ADER	AVJR	IL2R
ADER	RMDR	IL2R
ADER	SAAVR	IL2R
ADER	AVKL	IL2R
ADER	AVKR	IL2R
ADER	ADAR	IL2R
ADER	RIGL	IL2R
ADER	RIGR	IL2R
ADER	PVR	IL2R
RIPL	OLQDL	IL2VL
RIPL	OLQDR	IL2VL
RMEV	SMDDR	IL2VL
RIAL	RMDVL	IL2VL
RIAL	RMDVR	IL2VL
RIAL	RMDDL	IL2VL
RIAL	RMDDR	IL2VL
RIAL	SIADL	IL2VL
RIH	OLQDL	IL2VL
RIH	OLQDR	IL2VL
RIH	RIPR	IL2VL
RIH	URYVR	IL2VL
RIH	CEPDL	IL2VL
RIH	CEPDR	IL2VL
RIH	ADFR	IL2VL
RIH	AIZL	IL2VL
RIH	AIZR	IL2VL
RIH	AUAR	IL2VL
RIH	RIAR	IL2VL
RIH	RIBL	IL2VL
OLQVR	RICR	IL2VR
OLQVR	RMDVL	IL2VR
OLQVR	SIBDR	IL2VR
RIPR	OLQDL	IL2VR
RIPR	OLQDR	IL2VR
RMEV	SMDDR	IL2VR
URAVR	RMDVL	IL2VR
URXR	AVBL	IL2VR
URXR	AVBR	IL2VR
URXR	AVER	IL2VR
URXR	RMDR	IL2VR
URXR	SIAVR	IL2VR
URXR	RIGR	IL2VR
RIAR	RMDVL	IL2VR
RIAR	RMDVR	IL2VR
RIAR	RMDDL	IL2VR
RIAR	RMDDR	IL2VR
RIAR	SAADR	IL2VR
RIAR	SIADL	IL2VR
RIAR	SIADR	IL2VR
RIAR	SIAVL	IL2VR
RIH	OLQDL	IL2VR
RIH	OLQDR	IL2VR
RIH	RIPL	IL2VR
RIH	URYVR	IL2VR
RIH	CEPDL	IL2VR
RIH	CEPDR	IL2VR
RIH	ADFR	IL2VR
RIH	AIZL	IL2VR
RIH	AIZR	IL2VR
RIH	AUAR	IL2VR
RIH	RIAL	IL2VR
RIH	RIBL	IL2VR
OLLL	RMEL	SAADR
OLLL	RMEL	ADEL
OLLL	URYDL	SAADR
OLLL	URYDL	ADEL
OLLL	AVER	SAADR
OLLL	AVER	ADEL
RIBL	AVAL	OLLL
RIBL	AVBR	OLLL
RIBL	AVDR	OLLL
RIBL	AVEL	OLLL
RIBL	RIAL	OLLL
OLLL	RIBL	SAADR
OLLL	RIBL	ADEL
RMDL	RMER	OLLL
RMDL	RMDDR	OLLL
RMDL	RMFL	OLLL
OLLL	RMDL	SAADR
OLLL	RMDVL	SAADR
OLLL	RMDVL	ADEL
OLLL	SMDVR	SAADR
OLLL	SMDVR	ADEL
OLLL	RMDDL	SAADR
OLLL	RMDDL	ADEL
SAADR	OLLL	AIBL
SAADR	OLLL	RIAR
SAADR	OLLL	RIVL
SAADR	OLLL	AVKL
SAADR	OLLL	SMBVR
OLLL	SMDDL	SAADR
OLLL	SMDDR	SAADR
SAADR	OLLL	VB1
SAADR	OLLL	DVA
SAADR	OLLL	PLNR
OLLL	SMDDL	ADEL
OLLL	SMDDR	ADEL
ADEL	OLLL	ALA
OLLR	RMER	ADLR
OLLR	RMER	SAAVL
OLLR	RMER	RIS
OLLR	RMER	ADER
OLLR	AVEL	ADLR
ADLR	OLLR	AVHR
OLLR	RIBR	ADLR
OLLR	RMDVR	ADLR
OLLR	SMDVL	ADLR
OLLR	SMDVR	ADLR
OLLR	RMDDR	ADLR
OLLR	SMDDR	ADLR
OLLR	AVEL	SAAVL
OLLR	AVEL	ADER
RIBR	AIZR	OLLR
RIBR	AVAR	OLLR
RIBR	AVER	OLLR
RIBR	RIAR	OLLR
OLLR	RIBR	SAAVL
RIBR	SMDDL	OLLR
OLLR	RIBR	ADER
OLLR	RMDVR	SAAVL
RMDVR	SIBDR	OLLR
OLLR	RMDVR	RIS
RMDVR	SIBVR	OLLR
OLLR	RMDVR	ADER
OLLR	SMDVL	SAAVL
OLLR	SMDVR	SAAVL
OLLR	RMDDR	SAAVL
SAAVL	OLLR	SMBDR
SAAVL	OLLR	DVA
SMDVL	RIVL	OLLR
OLLR	SMDVL	RIS
OLLR	SMDVL	ADER
SMDVL	PVR	OLLR
SMDVR	RMDDL	OLLR
OLLR	SMDVR	ADER
RIS	OLLR	URYVL
RIS	OLLR	CEPDL
RIS	OLLR	AVJL
OLLR	RMDDR	RIS
RIS	OLLR	SDQL
RIS	OLLR	PVCL
OLLR	RMDDR	ADER
OLLR	SMDDR	ADER
ADER	OLLR	AVM
ADER	OLLR	BDUR
ADER	OLLR	ALNR
RIPL	OLQDL	OLQVL
RIPL	OLQDL	URADL
RIPL	OLQDL	URAVL
RIPL	OLQDL	ADLL
RIPL	OLQDL	ASHL
OLQDL	RICR	RIPL
OLQDL	RMDDR	RIPL
OLQDL	SIBVL	RIPL
RIPL	OLQDL	ADAL
RIPL	OLQDL	PVR
RIPR	OLQDL	OLQVR
RIPR	OLQDL	URADR
RIPR	OLQDL	URAVR
RIPR	OLQDL	URXR
OLQDL	RICR	RIPR
OLQDL	RMDDR	RIPR
OLQDL	SIBVL	RIPR
RIPR	OLQDL	ADAR
RIPR	OLQDL	RIFR
RIPR	OLQDL	PVR
OLQDL	RMDDR	CEPDL
OLQDL	SIBVL	CEPDL
CEPDL	OLQDL	ADEL
CEPDL	OLQDL	ALML
RICR	AVAL	OLQDL
RICR	AVAR	OLQDL
RICR	SMDVL	OLQDL
RICR	SMDVR	OLQDL
OLQDL	RICR	RIH
RICR	SMBDR	OLQDL
RICR	SMDDL	OLQDL
RICR	SMDDR	OLQDL
RICR	ADAR	OLQDL
RIH	OLQDL	URYVL
OLQDL	RMDDR	RIH
OLQDL	SIBVL	RIH
RIH	OLQDL	ADEL
RIH	OLQDL	ADER
RIH	OLQDL	DVB
RIPL	OLQDR	OLQVL
RIPL	OLQDR	URADL
RIPL	OLQDR	URAVL
RIPL	OLQDR	CEPDL
RIPL	OLQDR	ADLL
RIPL	OLQDR	ASHL
OLQDR	RICL	RIPL
OLQDR	RICR	RIPL
OLQDR	RMDDL	RIPL
OLQDR	RMHR	RIPL
OLQDR	SIBVR	RIPL
RIPL	OLQDR	ADAL
RIPL	OLQDR	PVR
RIPR	OLQDR	OLQVR
RIPR	OLQDR	URADR
RIPR	OLQDR	URAVR
RIPR	OLQDR	URXR
OLQDR	RICL	RIPR
OLQDR	RICR	RIPR
OLQDR	RMDDL	RIPR
OLQDR	RMHR	RIPR
OLQDR	SIBVR	RIPR
RIPR	OLQDR	ADAR
RIPR	OLQDR	RIFR
RIPR	OLQDR	PVR
OLQDR	SIBVR	CEPDR
CEPDR	OLQDR	ADER
CEPDR	OLQDR	ALMR
RICL	AVAL	OLQDR
RICL	AVAR	OLQDR
RICL	RIML	OLQDR
RICL	RIMR	OLQDR
RICL	RIVR	OLQDR
RICL	SMDVR	OLQDR
OLQDR	RICL	AIMR
RICL	AVKR	OLQDR
OLQDR	RICL	RIH
RICL	RMFR	OLQDR
RICL	SMBDL	OLQDR
RICL	SMDDL	OLQDR
RICL	SMDDR	OLQDR
RICR	AVAL	OLQDR
RICR	AVAR	OLQDR
RICR	SMDVL	OLQDR
RICR	SMDVR	OLQDR
OLQDR	RICR	AIMR
OLQDR	RICR	RIH
RICR	SMBDR	OLQDR
RICR	SMDDL	OLQDR
RICR	SMDDR	OLQDR
RICR	ADAR	OLQDR
OLQDR	RMDDL	AIMR
OLQDR	RMHR	AIMR
OLQDR	SIBVR	AIMR
RIH	OLQDR	URYVL
OLQDR	RMDDL	RIH
OLQDR	RMHR	RIH
OLQDR	SIBVR	RIH
RIH	OLQDR	ADEL
RIH	OLQDR	ADER
RIH	OLQDR	DVB
RMHR	RMER	OLQDR
OLQVL	RIPL	ADFL
ADFL	OLQVL	ASHL
ADFL	OLQVL	AWBL
OLQVL	RICL	ADFL
OLQVL	RMDVR	ADFL
OLQVL	SIBDL	ADFL
ADLL	OLQVL	AVHR
OLQVL	RICL	ADLL
OLQVL	RMDVR	ADLL
OLQVL	SIBDL	ADLL
ADLL	OLQVL	SDQR
RICL	AVAL	OLQVL
RICL	AVAR	OLQVL
RICL	RIML	OLQVL
RICL	RIMR	OLQVL
RICL	RIVR	OLQVL
RICL	SMDVR	OLQVL
RICL	AVKR	OLQVL
RICL	RMFR	OLQVL
RICL	SMBDL	OLQVL
RICL	SMDDL	OLQVL
RICL	SMDDR	OLQVL
RMDVR	SIBDR	OLQVL
RMDVR	SIBVR	OLQVL
OLQVR	RMER	URXR
URXR	OLQVR	URBR
URXR	OLQVR	ADFR
OLQVR	RICR	URXR
OLQVR	RMDVL	URXR
OLQVR	SIBDR	URXR
URXR	OLQVR	RIR
RICR	AVAL	OLQVR
RICR	AVAR	OLQVR
RICR	SMDVL	OLQVR
RICR	SMDVR	OLQVR
RICR	SMBDR	OLQVR
RICR	SMDDL	OLQVR
RICR	SMDDR	OLQVR
RICR	ADAR	OLQVR
URADL	RIPL	BDUL
CEPDL	RIPL	ADEL
CEPDL	RIPL	ALML
ADLL	RIPL	AVHR
ADLL	RIPL	SDQR
ASHL	RIPL	URXL
ASHL	RIPL	RMGL
ASHL	RIPL	HSNL
ASHL	RIPL	HSNR
RIH	RIPL	URYVL
RIH	RIPL	ADEL
RIH	RIPL	ADER
RIH	RIPL	DVB
ADAL	RIPL	ADFL
ADAL	RIPL	AWAL
ADAL	RIPL	AIAL
ADAL	RIPL	ADEL
ADAL	RIPL	RMGL
ADAL	RIPL	PVPL
PVR	RIPL	SMDVL
PVR	RIPL	ADER
PVR	RIPL	AVM
URADR	RIPR	CEPDR
URADR	RIPR	BDUR
URXR	RIPR	URBR
URXR	RIPR	ADFR
URXR	RIPR	RIR
RIH	RIPR	URYVL
RIH	RIPR	ADEL
RIH	RIPR	ADER
RIH	RIPR	DVB
ADAR	RIPR	URBR
ADAR	RIPR	ADFR
ADAR	RIPR	ASHR
ADAR	RIPR	RICR
ADAR	RIPR	AIAR
ADAR	RIPR	ADER
ADAR	RIPR	RMGR
RIFR	RIPR	ASKR
RIFR	RIPR	AWAR
RIFR	RIPR	AIAR
RIFR	RIPR	AIMR
RIFR	RIPR	PVQR
PVR	RIPR	SMDVL
PVR	RIPR	ADER
PVR	RIPR	AVM
URADR	RMED	CEPDR
RMED	RIBL	URADR
RMED	RIBR	URADR
URADR	RMED	BDUR
RIBL	AVAL	RMED
RIBL	AVBR	RMED
RIBL	AVDR	RMED
RIBL	AVEL	RMED
RIBL	AVER	RMED
RIBL	RIAL	RMED
RIBL	SMDVR	RMED
RMED	RIBL	SMBDL
RMED	RIBL	SMBDR
RIBR	AIZR	RMED
RIBR	AVAR	RMED
RIBR	AVEL	RMED
RIBR	AVER	RMED
RIBR	RIAR	RMED
RMED	RIBR	SMBDL
RMED	RIBR	SMBDR
RIBR	SMDDL	RMED
SMBDL	RMED	URBR
SMBDL	RMED	AIZL
SMBDL	RMED	AVHR
SMBDL	RMED	AWBL
SMBDL	RMED	RICL
SMBDL	RMED	AVKR
SMBDL	RMED	DVA
SMBDL	RMED	ALNR
SMBDR	RMED	URBL
SMBDR	RMED	CEPDL
SMBDR	RMED	CEPDR
SMBDR	RMED	ADFR
SMBDR	RMED	AIZR
SMBDR	RMED	AVHL
SMBDR	RMED	RICR
SMBDR	RMED	ADEL
SMBDR	RMED	DVA
SMBDR	RMED	DVB
SMBDR	RMED	ALNL
URADL	RMEL	CEPDL
URADL	RMEL	BDUL
URADL	RMEL	PVR
URADR	RMER	CEPDR
URADR	RMER	BDUR
RMDL	RMER	URBR
RMDL	RMER	RIML
RMDL	RMER	RIMR
RMDL	RMER	RIVL
RMDL	RMER	RIS
RMDL	RMER	RMFR
RMDL	RMER	ADEL
RMDL	RMER	RMGL
RMDL	RMER	RMGR
RIH	RMER	URYVL
RIH	RMER	ADEL
RIH	RMER	ADER
RIH	RMER	DVB
RMHR	RMER	CEPDL
RMHR	RMER	CEPDR
RMHR	RMER	RIGL
RMHR	RMER	SDQR
RMHR	RMER	ALNR
RMEV	SMDDR	URAVL
RMEV	SMDDR	URAVR
RIVR	RMEV	RICL
RMEV	SMDDR	RIVR
RIVR	RMEV	ADAR
RIVR	RMEV	ADEL
RIH	RMEV	URYVL
RMEV	SMDDR	RIH
RIH	RMEV	ADEL
RIH	RMEV	ADER
SMBVL	RMEV	ADFL
SMBVL	RMEV	AIZL
SMBVL	RMEV	AVHR
SMBVL	RMEV	AIML
RMEV	SMDDR	SMBVL
SMBVL	RMEV	RMGL
SMBVL	RMEV	DVA
SMBVR	RMEV	ADFR
SMBVR	RMEV	AIZR
SMBVR	RMEV	AVHL
SMBVR	RMEV	AWBR
RMEV	SMDDR	SMBVR
SMBVR	RMEV	DVA
SMBVR	RMEV	PLNR
RMEV	SMDDR	DVB
CEPDL	URADL	RIH
CEPDL	URADL	ADEL
CEPDL	URADL	ALML
BDUL	URADL	AVKR
BDUL	URADL	ALML
BDUL	URADL	AVM
PVR	URADL	SMDVL
PVR	URADL	ADER
PVR	URADL	AVM
URYDR	AVEL	URADR
URYDR	AVER	URADR
URYDR	RIBR	URADR
URYDR	RMDDL	URADR
URYDR	SMDDL	URADR
URADR	URYDR	BDUR
CEPDR	URADR	RIH
CEPDR	URADR	ADER
CEPDR	URADR	ALMR
RMDVR	SIBDR	URADR
RMDVR	SIBVR	URADR
URADR	RMDVR	BDUR
BDUR	URADR	AVM
URXL	ASHL	URBL
URXL	AUAL	URBL
URXL	AVEL	URBL
URXL	AVJR	URBL
URXL	RIAL	URBL
URXL	RICL	URBL
URBL	URXL	ADEL
URXL	RIGL	URBL
URBL	AVBL	ADEL
RICR	AVAL	URBL
RICR	AVAR	URBL
RICR	SMDVL	URBL
RICR	SMDVR	URBL
RICR	SMDDL	URBL
RICR	SMDDR	URBL
RICR	ADAR	URBL
URBL	RICR	ADEL
URBL	RMDDR	ADEL
URBL	SIAVL	ADEL
SMBDR	AVAL	URBL
SMBDR	SAAVL	URBL
ADEL	URBL	ALA
URXR	AVBL	URBR
URXR	AVER	URBR
URXR	RIAR	URBR
URXR	RIGR	URBR
RICR	AVAL	URBR
RICR	AVAR	URBR
RICR	SMDVL	URBR
RICR	SMDVR	URBR
RICR	SMBDR	URBR
RICR	SMDDL	URBR
RICR	SMDDR	URBR
RMDL	RMDDR	URBR
RMDL	RMFL	URBR
RMDR	AVKL	URBR
RMDR	RMDDL	URBR
SMBDL	AVAR	URBR
SMBDL	SAAVR	URBR
ADAR	AIBL	URBR
ADAR	AIBR	URBR
ADAR	AVAL	URBR
ADAR	AVBL	URBR
ADAR	AVEL	URBR
ADAR	AVJL	URBR
ADAR	RIVR	URBR
ADAR	SMDVL	URBR
CEPDL	URYDL	RIH
URYDL	SMDDL	CEPDL
URYDL	SMDDR	CEPDL
CEPDL	URYDL	ADEL
CEPDL	URYDL	ALML
RIBL	AVAL	URYDL
RIBL	AVBR	URYDL
RIBL	AVDR	URYDL
RIBL	AVEL	URYDL
RIBL	RIAL	URYDL
RIBL	SMDVR	URYDL
URYDR	AVER	CEPDR
CEPDR	URYDR	RIH
URYDR	SMDDL	CEPDR
CEPDR	URYDR	ADER
CEPDR	URYDR	ALMR
RIBR	AIZR	URYDR
RIBR	AVAR	URYDR
RIBR	RIAR	URYDR
RMDVR	SIBDR	URYDR
RMDVR	SIBVR	URYDR
RIAL	RMDVL	URYVL
RIAL	RMDDR	URYVL
RIAL	SIADL	URYVL
RIBL	AVAL	URYVL
RIBL	AVDR	URYVL
RIBL	AVEL	URYVL
RMDVR	SIBDR	URYVL
RIH	URYVR	URYVL
RIH	CEPDL	URYVL
RIH	CEPDR	URYVL
RIH	ADFR	URYVL
RIH	AIZL	URYVL
RIH	AIZR	URYVL
RIH	AUAR	URYVL
RIH	RIAR	URYVL
RIS	URYVR	URYVL
RIS	AVEL	URYVL
RIS	RIBR	URYVL
RIS	RIML	URYVL
RIS	RMDL	URYVL
RIS	AVKL	URYVL
RIS	AVKR	URYVL
RIS	AVL	URYVL
RIS	SMDDR	URYVL
URYVR	AVAL	RIH
URYVR	AVAL	RIS
URYVR	AVEL	RIH
RIAR	RMDVR	URYVR
URYVR	RIAR	RIS
RIAR	RMDDL	URYVR
RIAR	SAADR	URYVR
RIAR	SIADL	URYVR
RIAR	SIADR	URYVR
RIAR	SIAVL	URYVR
RIBR	AIZR	URYVR
RIBR	AVAR	URYVR
RIBR	AVER	URYVR
RIBR	SMDDL	URYVR
URYVR	RMDVL	RIH
URYVR	RMDVL	RIS
URYVR	SIBDR	RIH
URYVR	SIBDR	RIS
SMDVL	RIVL	URYVR
URYVR	SMDVL	RIH
URYVR	SMDVL	RIS
SMDVL	SMDDR	URYVR
SMDVL	PVR	URYVR
URYVR	RMDDR	RIH
URYVR	SIBVL	RIH
RIH	URYVR	ADEL
RIH	URYVR	ADER
RIH	URYVR	DVB
RIS	URYVR	CEPDL
RIS	URYVR	AVJL
URYVR	RMDDR	RIS
URYVR	SIBVL	RIS
RIS	URYVR	SDQL
RIS	URYVR	PVCL
ALA	AVEL	ADLL
ALA	AVER	ADLL
ADLL	ALA	AVHR
ALA	RMDR	ADLL
ALA	ADEL	ADLL
ADLL	ALA	SDQR
ALA	AVEL	ADER
RMDR	AVKL	ALA
RMDR	RMDDL	ALA
ADEL	CEPDL	ALA
ADEL	AVAR	ALA
ADEL	RIAL	ALA
ADEL	RIVL	ALA
ADEL	RIVR	ALA
ADEL	RMDL	ALA
ADEL	SIBDR	ALA
ADEL	AVL	ALA
ADEL	RIH	ALA
ADEL	RMHL	ALA
ADEL	SIADR	ALA
ADEL	SMBDR	ALA
ADEL	ADAL	ALA
ADEL	RIFL	ALA
ADEL	RIGL	ALA
ADEL	RIGR	ALA
ADEL	RMGL	ALA
ADER	ALA	AVM
ADER	ALA	BDUR
ADER	ALA	ALNR
CEPDL	AVER	RIH
CEPDL	AVER	ADEL
CEPDL	AVER	ALML
RIBL	AVAL	CEPDL
RIBL	AVBR	CEPDL
RIBL	AVDR	CEPDL
RIBL	AVEL	CEPDL
RIBL	RIAL	CEPDL
RIBL	SMDVR	CEPDL
CEPDL	RIBL	ADEL
CEPDL	RIBL	ALML
RICL	AVAL	CEPDL
RICL	AVAR	CEPDL
RICL	RIML	CEPDL
RICL	RIMR	CEPDL
RICL	RIVR	CEPDL
RICL	SMDVR	CEPDL
RICL	AVKR	CEPDL
CEPDL	RICL	RIH
RICL	RMFR	CEPDL
RICL	SMBDL	CEPDL
RICL	SMDDL	CEPDL
RICL	SMDDR	CEPDL
CEPDL	RICL	ADEL
CEPDL	RICL	ALML
RICR	AVAL	CEPDL
RICR	AVAR	CEPDL
RICR	SMDVL	CEPDL
RICR	SMDVR	CEPDL
CEPDL	RICR	RIH
RICR	SMDDL	CEPDL
RICR	SMDDR	CEPDL
RICR	ADAR	CEPDL
CEPDL	RICR	ADEL
CEPDL	RICR	ALML
CEPDL	RMDVL	RIH
CEPDL	RMDVL	ADEL
CEPDL	RMDVL	ALML
CEPDL	RIS	RIH
CEPDL	RMHR	RIH
CEPDL	SIADR	RIH
CEPDL	SMBDR	RIH
RIH	CEPDL	ADER
RIH	CEPDL	DVB
RIS	AVEL	CEPDL
RIS	RIBR	CEPDL
RIS	RIML	CEPDL
RIS	RMDL	CEPDL
RIS	SMDVR	CEPDL
RIS	AVKL	CEPDL
RIS	AVKR	CEPDL
RIS	AVL	CEPDL
RIS	RMDDL	CEPDL
RIS	SMDDR	CEPDL
CEPDL	RIS	ADEL
CEPDL	RIS	ALML
CEPDL	RMHR	ADEL
CEPDL	RMHR	ALML
CEPDL	SIADR	ALML
SMBDR	AVAL	CEPDL
SMBDR	SAAVL	CEPDL
CEPDL	SMBDR	ALML
ALML	CEPDL	AIML
ALML	CEPDL	RIFL
CEPDR	AVEL	RIH
CEPDR	AVEL	ADER
CEPDR	AVEL	ALMR
RIBR	AIZR	CEPDR
RIBR	AVAR	CEPDR
RIBR	AVER	CEPDR
RIBR	RIAR	CEPDR
RIBR	SMDDL	CEPDR
CEPDR	RIBR	ADER
CEPDR	RIBR	ALMR
RICL	AVAL	CEPDR
RICL	AVAR	CEPDR
RICL	RIML	CEPDR
RICL	RIMR	CEPDR
RICL	RIVR	CEPDR
RICL	SMDVR	CEPDR
RICL	AVKR	CEPDR
CEPDR	RICL	RIH
RICL	RMFR	CEPDR
RICL	SMBDL	CEPDR
RICL	SMDDL	CEPDR
RICL	SMDDR	CEPDR
CEPDR	RICL	ADER
CEPDR	RICL	ALMR
RICR	AVAL	CEPDR
RICR	AVAR	CEPDR
RICR	SMDVL	CEPDR
RICR	SMDVR	CEPDR
CEPDR	RICR	RIH
RICR	SMDDL	CEPDR
RICR	SMDDR	CEPDR
RICR	ADAR	CEPDR
CEPDR	RICR	ADER
CEPDR	RICR	ALMR
RMDVR	SIBDR	CEPDR
CEPDR	RMDVR	RIH
RMDVR	SIBVR	CEPDR
CEPDR	RMDVR	ADER
CEPDR	RMDVR	ALMR
CEPDR	RMDDL	RIH
CEPDR	RMHL	RIH
CEPDR	RMHR	RIH
CEPDR	SIADL	RIH
CEPDR	SMBDR	RIH
RIH	CEPDR	ADEL
CEPDR	RMGR	RIH
CEPDR	BDUR	RIH
RIH	CEPDR	DVB
CEPDR	RMDDL	ADER
RMHL	RMDR	CEPDR
CEPDR	RMHL	ADER
CEPDR	RMHL	ALMR
CEPDR	RMHR	ADER
CEPDR	RMHR	ALMR
CEPDR	SIADL	ADER
SMBDR	AVAL	CEPDR
SMBDR	SAAVL	CEPDR
CEPDR	SMBDR	ADER
CEPDR	SMBDR	ALMR
CEPDR	RMGR	ADER
ADER	CEPDR	AVM
ADER	CEPDR	ALNR
RMGR	AVAR	CEPDR
RMGR	AVBR	CEPDR
RMGR	AVDL	CEPDR
RMGR	AVER	CEPDR
RMGR	AVJL	CEPDR
RMGR	RMDL	CEPDR
RMGR	RMDR	CEPDR
RMGR	RIR	CEPDR
RMGR	ADAR	CEPDR
CEPDR	RMGR	ALMR
RMGR	ALNR	CEPDR
BDUR	AVAL	CEPDR
BDUR	AVHL	CEPDR
BDUR	AVJL	CEPDR
BDUR	SDQL	CEPDR
BDUR	PVCL	CEPDR
AINR	RID	ASGL
RMGL	RID	AIAL
RMGL	RID	SAADR
RMGL	RID	ADEL
RMGL	RID	PVQL
AVM	RID	AVKL
PVCL	RID	ADLR
PVCL	RID	FLPR
PVCL	RID	RIFR
PVCL	RID	ALML
PVCL	RID	BDUR
PVCL	RID	PVPR
PVCL	RID	DVA
PVCR	RID	AVJL
PVCR	RID	AVJR
PVCR	RID	RIFR
PVCR	RID	ALML
PVCR	RID	ALMR
PVCR	RID	PVPL
PVCR	RID	PVPR
ASHL	ADFL	URXL
ASHL	AIBL	URXL
ASHL	ASKL	URXL
ASHL	AVAL	URXL
ASHL	AVDL	URXL
ASHL	AVDR	URXL
ASHL	RIML	URXL
URXL	ASHL	RIR
ASHL	ADAL	URXL
URXL	ASHL	AQR
AUAL	AVAL	URXL
AUAL	AVDR	URXL
URXL	AUAL	AQR
URXL	AVBL	RIR
URXL	AVEL	RIR
URXL	AVEL	AQR
AVJR	AVAL	URXL
AVJR	AVBR	URXL
AVJR	AVDR	URXL
AVJR	AVJL	URXL
URXL	AVJR	RIR
URXL	AVJR	AQR
AVJR	PVCR	URXL
RIAL	RMDVL	URXL
RIAL	RMDVR	URXL
RIAL	RMDDL	URXL
RIAL	RMDDR	URXL
RIAL	SIADL	URXL
RICL	AVAL	URXL
RICL	AVAR	URXL
RICL	RIML	URXL
RICL	RIMR	URXL
RICL	RIVR	URXL
RICL	SMDVR	URXL
RICL	AVKR	URXL
URXL	RICL	RIR
RICL	RMFR	URXL
RICL	SMBDL	URXL
RICL	SMDDL	URXL
RICL	SMDDR	URXL
URXL	RICL	AQR
RIR	URXL	ADFL
RIR	URXL	ADFR
RIR	URXL	AVHL
RIR	URXL	AVHR
RIR	URXL	AWAR
RIR	URXL	RIGR
RIR	URXL	RMGR
AQR	URXL	AVHR
URXL	RIGL	AQR
AQR	URXL	PVPR
AQR	URXL	DVA
RIGL	AIZR	URXL
RIGL	AVER	URXL
RIGL	RIBL	URXL
RIGL	AVKR	URXL
RIGL	RMFL	URXL
RIGL	RMHR	URXL
RIGL	ALNL	URXL
ADFR	URXR	ASEL
URXR	AVBL	ADFR
URXR	AVBR	ADFR
URXR	AVER	ADFR
ADFR	URXR	AVHL
ADFR	URXR	AWAR
URXR	RMDR	ADFR
ADFR	URXR	RIH
URXR	SIAVR	ADFR
URXR	AVBL	RIR
URXR	AVBR	RIR
URXR	AVER	RIR
RIAR	RMDVL	URXR
RIAR	RMDVR	URXR
RIAR	RMDDL	URXR
RIAR	RMDDR	URXR
RIAR	SAADR	URXR
RIAR	SIADL	URXR
RIAR	SIADR	URXR
RIAR	SIAVL	URXR
RMDR	AVKL	URXR
URXR	RMDR	RIR
RMDR	RMDDL	URXR
RIR	URXR	ADFL
RIR	URXR	AVHL
RIR	URXR	AVHR
RIR	URXR	AWAR
URXR	SIAVR	RIR
RIGR	AVKL	URXR
RIGR	AVKR	URXR
RIGR	RMHL	URXR
RIGR	ALNR	URXR
AIZL	AIBL	ADFL
AIZL	AIBR	ADFL
AIZL	ASEL	ADFL
ADFL	AIZL	ASHL
AIZL	AVER	ADFL
AIZL	RIML	ADFL
AIZL	SMBDL	ADFL
AIZL	VB2	ADFL
ASHL	ADFL	ADLL
ADFL	AUAL	ASHL
ADFL	RIR	ASHL
ADFL	SMBVL	ASHL
ADFL	RIGL	ASHL
ASHL	ADFL	RMGL
ASHL	ADFL	HSNL
ASHL	ADFL	HSNR
AUAL	AVAL	ADFL
AUAL	AVDR	ADFL
AUAL	AVEL	ADFL
ADFL	AUAL	AWBL
AWBL	ADFL	ADLL
AWBL	ADFL	AWAL
ADFL	RIR	AWBL
ADFL	SMBVL	AWBL
ADFL	ADAL	AWBL
ADFL	RIGL	AWBL
AWBL	ADFL	HSNL
AWBL	ADFL	HSNR
RIAL	RMDVL	ADFL
RIAL	RMDVR	ADFL
RIAL	RMDDL	ADFL
RIAL	RMDDR	ADFL
RIAL	SIADL	ADFL
RIR	AFDR	ADFL
RIR	AIZR	ADFL
RIR	RIAR	ADFL
RIR	HSNL	ADFL
RIR	PVPL	ADFL
SMBVL	SAADL	ADFL
ADAL	AIBL	ADFL
ADAL	AIBR	ADFL
ADAL	AVAR	ADFL
ADAL	AVBL	ADFL
ADAL	AVBR	ADFL
ADAL	AVDL	ADFL
ADAL	AVEL	ADFL
ADAL	AVJR	ADFL
ADAL	RICL	ADFL
ADAL	RICR	ADFL
ADAL	RIML	ADFL
ADAL	SMDVR	ADFL
ADAL	FLPR	ADFL
RIGL	AIZR	ADFL
RIGL	AVEL	ADFL
RIGL	AVER	ADFL
RIGL	RIBL	ADFL
RIGL	AVKR	ADFL
RIGL	RMFL	ADFL
RIGL	RMHR	ADFL
RIGL	ALNL	ADFL
AIZR	AIBL	ADFR
AIZR	AIBR	ADFR
ADFR	AIZR	ASEL
AIZR	AVEL	ADFR
AIZR	AVER	ADFR
ADFR	AIZR	AVHL
AIZR	RIMR	ADFR
AIZR	SMDDR	ADFR
AIZR	DVA	ADFR
ASEL	ADFR	AINL
ASEL	ADFR	AINR
ASEL	ADFR	AIZL
ASEL	ADFR	ASIR
ADFR	AUAR	ASEL
ASEL	ADFR	AWAL
ADFR	RIR	ASEL
ADFR	SMBDR	ASEL
ADFR	SMBVR	ASEL
ADFR	ADAR	ASEL
ADFR	RIGR	ASEL
AUAR	AVAR	ADFR
AUAR	AVER	ADFR
ADFR	AUAR	AVHL
AUAR	RIBR	ADFR
ADFR	RIAR	AVHL
AVHL	ADFR	AIML
ADFR	ADAR	AVHL
AVHL	ADFR	AVFL
AVHL	ADFR	RIFR
ADFR	RIGR	AVHL
AVHL	ADFR	BDUL
AVHL	ADFR	BDUR
AWAR	ADFR	ASKR
ADFR	RIAR	AWAR
AWAR	ADFR	AIAR
ADFR	SMBDR	AWAR
ADFR	SMBVR	AWAR
ADFR	ADAR	AWAR
AWAR	ADFR	PVQR
RIAR	RMDVL	ADFR
RIAR	RMDVR	ADFR
RIAR	RMDDL	ADFR
RIAR	RMDDR	ADFR
RIAR	SAADR	ADFR
RIAR	SIADL	ADFR
RIAR	SIADR	ADFR
RIAR	SIAVL	ADFR
ADFR	RIR	RIH
ADFR	SMBDR	RIH
ADFR	SMBVR	RIH
ADFR	ADAR	RIH
RIH	ADFR	ADEL
RIH	ADFR	ADER
ADFR	RIGR	RIH
RIH	ADFR	DVB
RIR	AFDR	ADFR
RIR	AIZL	ADFR
RIR	AUAL	ADFR
RIR	RIAL	ADFR
RIR	HSNL	ADFR
RIR	PVPL	ADFR
SMBDR	AVAL	ADFR
SMBDR	SAAVL	ADFR
SMBVR	SAADR	ADFR
ADAR	AIBL	ADFR
ADAR	AIBR	ADFR
ADAR	AVAL	ADFR
ADAR	AVBL	ADFR
ADAR	AVBR	ADFR
ADAR	AVEL	ADFR
ADAR	AVJL	ADFR
ADAR	RIVR	ADFR
ADAR	SMDVL	ADFR
RIGR	AVER	ADFR
RIGR	AVKL	ADFR
RIGR	AVKR	ADFR
RIGR	RMHL	ADFR
RIGR	ALNR	ADFR
ADLL	AIBL	AVHR
AIBL	RIML	ADLL
AIBL	AIYL	ADLL
AIBL	SAADR	ADLL
AIBL	SMDDR	ADLL
AIBL	RIFL	ADLL
AIBL	RIGR	ADLL
AIBR	AVBR	ADLL
AIBR	AVEL	ADLL
ADLL	AIBR	AVHR
AIBR	RIAL	ADLL
AIBR	RIML	ADLL
AIBR	RIMR	ADLL
AIBR	SMDVL	ADLL
AIBR	SAADL	ADLL
AIBR	SMDDL	ADLL
ADLL	AIBR	SDQR
ASER	AFDL	ADLL
ADLL	ASER	AVHR
ASER	AWCL	ADLL
ASER	AWCR	ADLL
ASER	AIYL	ADLL
ASER	AIYR	ADLL
ADLL	ASER	SDQR
ASHL	ASKL	ADLL
ADLL	ASHL	AVHR
ASHL	RIAL	ADLL
ASHL	RIML	ADLL
ASHL	ADAL	ADLL
ADLL	ASHL	SDQR
ADLL	AVAL	AVHR
ADLL	AVAR	AVHR
AVAR	RIGL	ADLL
ADLL	AVAR	SDQR
ADLL	AVDL	AVHR
ADLL	AVDL	SDQR
ADLL	AVDR	SDQR
ADLL	AVJL	AVHR
ADLL	AWBL	AVHR
ADLL	AIAL	AVHR
AVHR	ADLL	AIML
AVHR	ADLL	AVFL
AVHR	ADLL	RIFL
AVJL	AVBR	ADLL
AVJL	RIS	ADLL
ADLL	AVJL	SDQR
AVJL	PVCR	ADLL
AVJR	AVBR	ADLL
ADLL	AVJR	SDQR
AVJR	PVCR	ADLL
AWBL	AIZL	ADLL
AWBL	RIAL	ADLL
AWBL	SMBDL	ADLL
ADLL	AWBL	SDQR
AIAL	AWCR	ADLL
AIAL	ADAL	ADLL
AIAL	RIFL	ADLL
AIAL	RMGL	ADLL
ADLL	AIAL	SDQR
AIBR	AVEL	ADLR
ADLR	AIBR	AVHR
AIBR	RIAL	ADLR
AIBR	RIML	ADLR
AIBR	RIMR	ADLR
AIBR	SMDVL	ADLR
AIBR	SAADL	ADLR
AIBR	SMDDL	ADLR
ASER	AFDL	ADLR
ADLR	ASER	AVHR
ASER	AWCL	ADLR
ASER	AIYL	ADLR
ASER	AIYR	ADLR
ASHR	AVER	ADLR
ADLR	ASHR	AVHR
ASHR	RIAR	ADLR
ASHR	ADAR	ADLR
ASHR	HSNR	ADLR
ADLR	AVAR	AVHR
AVAR	RIGL	ADLR
ADLR	AVDL	AVHR
ADLR	AWCR	AVHR
ADLR	RICL	AVHR
ADLR	RICR	AVHR
AVHR	ADLR	AIML
AVHR	ADLR	AVFL
AVHR	ADLR	RIFL
ADLR	PVCL	AVHR
AVJR	AVAL	ADLR
AVJR	AVJL	ADLR
AVJR	PVCR	ADLR
AWCR	ASGR	ADLR
AWCR	AIYR	ADLR
RICL	AVAL	ADLR
RICL	RIML	ADLR
RICL	RIMR	ADLR
RICL	RIVR	ADLR
RICL	SMDVR	ADLR
RICL	AVKR	ADLR
RICL	RMFR	ADLR
RICL	SMBDL	ADLR
RICL	SMDDL	ADLR
RICL	SMDDR	ADLR
RICR	AVAL	ADLR
RICR	SMDVL	ADLR
RICR	SMDVR	ADLR
RICR	SMBDR	ADLR
RICR	SMDDL	ADLR
RICR	SMDDR	ADLR
RICR	ADAR	ADLR
PVCL	AVER	ADLR
PVCL	RIS	ADLR
PVCL	SIBVL	ADLR
ASER	AFDL	ASIL
ASER	AFDL	PVQR
AIYL	AIZL	AFDL
AIYL	RIAL	AFDL
AIYL	RIBL	AFDL
AIYL	HSNR	AFDL
AFDR	AIYR	AINL
AINR	AFDR	ASGL
AFDR	AIYR	AINR
AWAR	AFDR	ASKR
AWAR	AFDR	AIAR
AWAR	AFDR	PVQR
AIYR	AIZR	AFDR
AIYR	RIAR	AFDR
AIYR	RIBR	AFDR
AFDR	AIYR	RIR
AIYR	HSNL	AFDR
RIR	AFDR	AVHL
RIR	AFDR	AVHR
RIR	AFDR	RIGR
RIR	AFDR	RMGR
AIBL	AVAL	AINR
AIBL	AVBL	AINR
AIBL	RIML	AINR
AIBL	AIYL	AINR
AIBL	SAADR	AINR
AIBL	SMDDR	AINR
AIBL	RIFL	AINR
AIBL	RIGR	AINR
AIBL	AVAL	AIZL
AIBL	AVBL	AIZL
AIZL	AIBL	AWAL
AIZL	AIBL	AWBL
AIZL	AIBL	RIH
AIZL	AIBL	RIR
AIBL	SAADR	AIZL
AIBL	SMDDR	AIZL
AIBL	RIFL	AIZL
AIBL	RIGR	AIZL
AIZL	AIBL	HSNL
AIBL	AVAL	AIZR
AIBL	AVBL	AIZR
AIZR	AIBL	AWAR
AIZR	AIBL	AWBR
AIBL	RIML	AIZR
AIBL	AIYL	AIZR
AIZR	AIBL	AIYR
AIZR	AIBL	RIH
AIZR	AIBL	RIR
AIBL	SAADR	AIZR
AIBL	RIFL	AIZR
AIZR	AIBL	RIGL
AIBL	RIGR	AIZR
AIZR	AIBL	HSNL
ASEL	AIBL	AINL
ASEL	AIBL	ASIR
AIBL	AVAL	ASEL
AIBL	AVBL	ASEL
ASEL	AIBL	AWAL
ASEL	AIBL	AWAR
AIBL	RIML	ASEL
AIBL	SAADR	ASEL
AIBL	SMDDR	ASEL
AIBL	RIFL	ASEL
AIBL	RIGR	ASEL
AIBL	AVAL	ASGL
AIBL	AVBL	ASGL
ASGL	AIBL	AWAL
AIBL	RIML	ASGL
ASGL	AIBL	AIML
AIBL	AIYL	ASGL
AIBL	SAADR	ASGL
AIBL	SMDDR	ASGL
AIBL	RIFL	ASGL
AIBL	RIGR	ASGL
AIBL	AIYL	ASHL
AIBL	SAADR	ASHL
AIBL	SMDDR	ASHL
AIBL	RIFL	ASHL
AIBL	RIGR	ASHL
ASHL	AIBL	RMGL
ASHL	AIBL	HSNL
AIBL	AVAL	ASIL
AIBL	AVBL	ASIL
AIBL	RIML	ASIL
AIBL	SAADR	ASIL
AIBL	SMDDR	ASIL
AIBL	RIFL	ASIL
AIBL	RIGR	ASIL
ASKL	AIBL	ASJL
AIBL	AVAL	ASKL
AIBL	AVBL	ASKL
AIBL	RIML	ASKL
AIBL	AIYL	ASKL
AIBL	SAADR	ASKL
AIBL	SMDDR	ASKL
ASKL	AIBL	AVFR
AIBL	RIFL	ASKL
AIBL	RIGR	ASKL
ASKL	AIBL	HSNL
ASKL	AIBL	PVQL
AIBL	AVAL	AIAL
AIBL	AVAL	ADAL
AIBL	AVAL	HSNR
AIBL	AVAL	DVB
AIBL	AVBL	AWCL
AIBL	AVBL	SAAVL
AIBL	AVBL	AIAL
AIBL	AVBL	HSNR
AIBL	AVBL	DVB
AWCL	AIBL	ASIR
AIBL	RIML	AWCL
AIBL	SAADR	AWCL
AIBL	SMDDR	AWCL
AIBL	RIFL	AWCL
AIBL	RIGR	AWCL
RIML	AVBR	AIBL
RIML	RIBL	AIBL
RIML	RMDL	AIBL
RIML	RMDR	AIBL
RIML	SMDVL	AIBL
AIBL	RIML	AIAL
RIML	RMFR	AIBL
AIBL	RIML	ADAR
AIBL	RIML	HSNR
AIBL	RIML	SDQR
AIBL	RIML	DVB
AIBL	RIML	DVC
AIBL	AIYL	SAAVL
AIBL	SAADR	SAAVL
SAAVL	AIBL	SMBDR
AIBL	RIFL	SAAVL
AIBL	RIGR	SAAVL
SAAVL	AIBL	DVA
AIAL	AIBL	ASIR
AIBL	AIYL	AIAL
AIBL	SAADR	AIAL
AIBL	SMDDR	AIAL
AIBL	RIGR	AIAL
AIAL	AIBL	PVQL
AIYL	RIAL	AIBL
AIYL	RIBL	AIBL
AIBL	AIYL	ADAL
AIBL	AIYL	ADAR
AIBL	AIYL	SDQR
AIBL	AIYL	DVB
AIBL	AIYL	DVC
SAADR	AIBR	AIBL
SAADR	AVAR	AIBL
SAADR	RMFL	AIBL
AIBL	SAADR	ADAL
AIBL	SAADR	ADAR
SAADR	RMGL	AIBL
AIBL	SAADR	HSNR
AIBL	SAADR	SDQR
AIBL	SAADR	DVB
AIBL	SAADR	DVC
AIBL	SMDDR	ADAL
AIBL	SMDDR	ADAR
AIBL	SMDDR	HSNR
AIBL	SMDDR	SDQR
AIBL	SMDDR	DVB
AIBL	SMDDR	DVC
ADAL	AIBL	AWAL
ADAL	AIBL	ADEL
AIBL	RIFL	ADAL
AIBL	RIGR	ADAL
ADAL	AIBL	RMGL
ADAL	AIBL	PVPL
ADAL	AIBL	PVR
ADAR	AIBL	ASHR
ADAR	AIBL	RICR
ADAR	AIBL	AIAR
ADAR	AIBL	ADER
AIBL	RIFL	ADAR
AIBL	RIGR	ADAR
ADAR	AIBL	RMGR
RIFL	AVBR	AIBL
RIFL	AVHR	AIBL
RIFL	AVJR	AIBL
RIFL	ALML	AIBL
AIBL	RIFL	HSNR
AIBL	RIFL	SDQR
RIFL	PVPL	AIBL
AIBL	RIFL	DVB
AIBL	RIFL	DVC
RIGR	AVER	AIBL
RIGR	AVKL	AIBL
RIGR	AVKR	AIBL
RIGR	RIR	AIBL
RIGR	RMHL	AIBL
AIBL	RIGR	HSNR
AIBL	RIGR	SDQR
RIGR	ALNR	AIBL
HSNR	AIBL	ASHR
HSNR	AIBL	ASJL
HSNR	AIBL	ASJR
HSNR	AIBL	AIMR
HSNR	AIBL	AVFR
DVC	AIBL	PVPR
AIZL	AIBR	ASIL
AIBR	AVAR	AIZL
AIBR	AVBR	AIZL
AIBR	AVEL	AIZL
AIZL	AIBR	AWAL
AIBR	RIMR	AIZL
AIBR	SMDVL	AIZL
AIZL	AIBR	AIYL
AIZL	AIBR	RIH
AIZL	AIBR	RIR
AIBR	SAADL	AIZL
AIBR	SMDDL	AIZL
AIZL	AIBR	HSNL
AIBR	AVAR	AIZR
AIBR	AVBR	AIZR
AIZR	AIBR	AWAR
AIZR	AIBR	AWBR
AIBR	RIAL	AIZR
AIZR	AIBR	RIBR
AIBR	RIML	AIZR
AIBR	SMDVL	AIZR
AIZR	AIBR	AIYR
AIZR	AIBR	RIH
AIZR	AIBR	RIR
AIBR	SAADL	AIZR
AIBR	SMDDL	AIZR
AIZR	AIBR	RIGL
AIZR	AIBR	HSNL
ASEL	AIBR	AINL
ASEL	AIBR	AINR
AIBR	AVAR	ASEL
AIBR	AVBR	ASEL
AIBR	AVEL	ASEL
ASEL	AIBR	AWAL
ASEL	AIBR	AWAR
AIBR	RIAL	ASEL
AIBR	RIML	ASEL
AIBR	RIMR	ASEL
AIBR	SMDVL	ASEL
AIBR	SAADL	ASEL
AIBR	SMDDL	ASEL
ASER	AIBR	AINR
ASER	AIBR	ASIL
AIBR	AVAR	ASER
AIBR	AVBR	ASER
AIBR	AVEL	ASER
AIBR	RIAL	ASER
AIBR	RIML	ASER
AIBR	RIMR	ASER
AIBR	SMDVL	ASER
AIBR	SAADL	ASER
AIBR	SMDDL	ASER
ASER	AIBR	PVQR
ASGR	AIBR	AINL
AIBR	AVAR	ASGR
AIBR	AVBR	ASGR
AIBR	AVEL	ASGR
ASGR	AIBR	AWBR
AIBR	RIAL	ASGR
[truncated: 2,331 more rows]
