# Supplementary material for: Search for computational modules in the C. elegans brain
Source: BMC Biol. 2004 Dec 2;2:25. doi: 10.1186/1741-7007-2-25 (PMC539283; doi:10.1186/1741-7007-2-25)
Supplement: Additional File 3 — Zip file containing files mentioned in Additional file 2 [file 1741-7007-2-25-S3.zip › nList_M3sS_i07.csv]

AIBL	ASER	BAGL
AIBL	RIMR	BAGL
AIBL	SAADL	BAGL
AIBL	FLPL	BAGL
AVAR	ADER	BAGL
RIAR	RIAL	BAGL
RIAR	RIVL	BAGL
RIAR	RMDL	BAGL
RIAR	RMDR	BAGL
RIAR	SMDVL	BAGL
RIAR	SMDVR	BAGL
RIAR	SMDDL	BAGL
RIAR	SMDDR	BAGL
RIBL	AIBR	BAGL
RIBL	AUAL	BAGL
RIBR	BAGL	OLLR
RIBR	BAGL	RMED
RIBR	BAGL	URYDR
RIBR	BAGL	URYVR
RIBR	BAGL	CEPDR
RIBR	BAGL	AUAR
RIBR	BAGL	RIMR
RIBR	BAGL	AIYR
RIBR	BAGL	RIS
BAGL	RIBR	AQR
RIBR	BAGL	DVC
RIGL	RIR	BAGL
RIGL	DVC	BAGL
BAGR	RIBL	IL2VL
BAGR	RIGL	IL2VL
BAGR	RIGL	AINR
RIAL	RIAR	BAGR
RIAL	RIVL	BAGR
RIAL	RIVR	BAGR
RIAL	RMDL	BAGR
RIAL	RMDR	BAGR
RIAL	SMDVL	BAGR
RIAL	SMDVR	BAGR
RIAL	SMDDL	BAGR
RIAL	SMDDR	BAGR
RIBL	BAGR	IL2DL
RIBL	BAGR	OLLL
RIBL	BAGR	RMED
RIBL	BAGR	URYDL
RIBL	BAGR	URYVL
RIBL	BAGR	CEPDL
RIBL	BAGR	AINL
RIBL	BAGR	ASIL
RIBL	BAGR	RIML
BAGR	RIBL	RIR
RIBL	BAGR	RIS
BAGR	RIBL	AQR
RIBL	BAGR	DVC
AIYL	AWAL	BAGR
AIYL	AWCL	BAGR
AIYL	AWCR	BAGR
BAGR	RIGL	RIH
BAGR	RIGL	AQR
RIGL	BAGR	URXL
RIGL	BAGR	ADFL
RIGL	BAGR	AIZL
RIGL	BAGR	AVAR
RIGL	BAGR	AVHR
RIGL	BAGR	ADEL
RIGL	BAGR	ADER
RIGL	BAGR	PVPL
RIGL	BAGR	DVB
IL1VL	URYVL	CEPVL
CEPVL	OLLL	RIAL
CEPVL	OLLL	RIH
CEPVL	OLLL	RIS
OLLL	CEPVL	SAADR
OLLL	CEPVL	ADEL
CEPVL	OLLL	ALML
OLQVL	IL2VL	CEPVL
RICL	ADAR	CEPVL
RMDDL	RMDVR	CEPVL
OLLR	CEPVR	ADLR
CEPVR	OLLR	ASKR
CEPVR	OLLR	RIAR
OLLR	CEPVR	SAAVL
CEPVR	OLLR	RIH
OLLR	CEPVR	ADER
CEPVR	OLLR	ALMR
ASGR	AIAR	CEPVR
RICL	ADAR	CEPVR
RIVL	RIAL	CEPVR
RMDDR	URYDL	CEPVR
RMDDR	RMDVL	CEPVR
RMHR	RMGL	CEPVR
IL1DL	PVR	IL1L
IL1DL	PVR	IL2DL
IL1DL	PVR	CEPDL
RIH	IL2L	IL1DL
RIH	IL2R	IL1DL
RIH	OLQVL	IL1DL
RIH	OLQVR	IL1DL
RIH	RIBR	IL1DL
PVR	IL1DL	SMDVL
PVR	IL1DL	ADER
PVR	IL1DL	AVM
RMDVR	RMDDL	IL1DR
RMDL	OLLR	IL1L
RMDL	RIAL	IL1L
RMDL	RIAR	IL1L
RMDR	RIAL	IL1L
RMDR	RIAR	IL1L
RMDR	RIMR	IL1L
RMDR	RIS	IL1L
RMDVL	RMDDR	IL1L
URXR	AUAR	IL1R
URXR	RMGR	IL1R
RMDL	OLLR	IL1R
RMDL	RIAL	IL1R
RMDR	RIAL	IL1R
RMDR	RIMR	IL1R
RMDR	RIS	IL1R
RMDDR	URYDL	IL1R
IL1VL	URYVL	IL2VL
IL1VL	URYVL	OLLL
IL1VL	URYVL	OLQVL
IL1VL	URYVL	PVR
RMDDL	RMDVR	IL1VL
IL1VR	IL2VR	OLLR
IL1VR	IL2VR	URYVR
IL1VR	IL2VR	PVR
RMDDR	URYDL	IL1VR
RMDDR	RMDVL	IL1VR
RIBL	AIBR	IL2DL
CEPDR	OLLR	IL2DR
CEPDR	URBR	IL2DR
CEPDR	RIS	IL2DR
IL2L	ADEL	IL2VL
URXL	RMGL	IL2L
RICL	ADAR	IL2L
RMDL	OLLR	IL2L
RMDL	RIAL	IL2L
RMDL	RIAR	IL2L
RMDR	RIAL	IL2L
RMDR	RIAR	IL2L
RMDR	RIMR	IL2L
RMDR	RIS	IL2L
RIH	IL2L	IL2VR
RIH	IL2L	URYVL
RIH	IL2L	ADER
RIH	IL2L	DVB
ADEL	IL2L	ALA
OLLR	IL2R	ADLR
OLLR	IL2R	SAAVL
OLLR	IL2R	RIS
RMDL	RIAL	IL2R
RMDL	RIAR	IL2R
RMDL	RMDR	IL2R
RIH	IL2R	IL2VL
RIH	IL2R	IL2VR
RIH	IL2R	URYVL
RIH	IL2R	ADEL
RIH	IL2R	DVB
ADER	AVAR	IL2R
ADER	ADEL	IL2R
ADER	FLPL	IL2R
ADER	FLPR	IL2R
OLQVL	IL2VL	ADFL
OLQVL	IL2VL	ADLL
RIAL	RIAR	IL2VL
RIAL	RIVL	IL2VL
RIAL	RIVR	IL2VL
RIAL	RMDL	IL2VL
RIAL	RMDR	IL2VL
RIAL	SMDVL	IL2VL
RIAL	SMDVR	IL2VL
RIAL	SMDDL	IL2VL
RIAL	SMDDR	IL2VL
RIH	OLQVR	IL2VL
RIH	RIBR	IL2VL
URXR	AUAR	IL2VR
URXR	RMGR	IL2VR
RIAR	RIAL	IL2VR
RIAR	RIVL	IL2VR
RIAR	RMDL	IL2VR
RIAR	RMDR	IL2VR
RIAR	SMDVL	IL2VR
RIAR	SMDVR	IL2VR
RIAR	SMDDL	IL2VR
RIAR	SMDDR	IL2VR
RIH	OLQVL	IL2VR
RIH	RIBR	IL2VR
URYDL	RMDDR	OLLL
CEPDL	OLLL	RIH
OLLL	CEPDL	SAADR
CEPDL	OLLL	ALML
RIBL	AIBR	OLLL
RIBL	AUAL	OLLL
RMDL	OLLR	OLLL
RMDL	RIAL	OLLL
RMDL	RIAR	OLLL
RMDL	RMDR	OLLL
RMDVL	RMDDR	OLLL
SMDVR	RIAL	OLLL
SMDVR	RIAR	OLLL
SMDVR	RIVR	OLLL
RMDDL	RMDVR	OLLL
SMDDL	RIAL	OLLL
SMDDL	RIAR	OLLL
SMDDR	RIAL	OLLL
SMDDR	RIAR	OLLL
OLLR	CEPDR	ADLR
OLLR	CEPDR	SAAVL
CEPDR	OLLR	RIH
CEPDR	OLLR	ALMR
OLLR	RMDL	ADLR
RIBR	AIBL	OLLR
RIBR	RIH	OLLR
RIBR	RIGR	OLLR
RMDL	OLLR	URBR
RMDL	OLLR	RIML
RMDL	OLLR	RIMR
RMDL	OLLR	RIVL
OLLR	RMDL	SAAVL
RMDL	OLLR	RMFR
RMDL	OLLR	ADEL
OLLR	RMDL	ADER
RMDL	OLLR	RMGL
RMDL	OLLR	RMGR
RMDVR	RMDDL	OLLR
SMDVL	RIAL	OLLR
SMDVL	RIAR	OLLR
SMDVR	RIAL	OLLR
SMDVR	RIAR	OLLR
SMDVR	RIVR	OLLR
SMDVR	SMDDL	OLLR
RMDDR	URYDL	OLLR
RMDDR	RMDVL	OLLR
SMDDR	RIAL	OLLR
SMDDR	RIAR	OLLR
RMDDR	URYDL	OLQDL
RMDDR	RMDVL	OLQDL
RICL	ADAR	OLQDR
RMDDL	RMDVR	OLQDR
RMHR	RMGL	OLQDR
OLQVL	RIH	ADFL
OLQVL	RIH	ADLL
RICL	ADAR	OLQVL
RMDVR	RMDDL	OLQVL
RIH	OLQVL	URYVL
RIH	OLQVL	ADEL
RIH	OLQVL	ADER
RIH	OLQVL	DVB
OLQVR	RIH	URXR
RMDVL	RMDDR	OLQVR
RIH	OLQVR	URYVL
RIH	OLQVR	ADEL
RIH	OLQVR	ADER
RIH	OLQVR	DVB
RIBL	AIBR	RMED
RIBL	AUAL	RMED
RIBR	AIBL	RMED
RIBR	RIH	RMED
RIBR	RIGR	RMED
SMDDR	RIAL	RMEV
SMDDR	RIAR	RMEV
RMDVR	RMDDL	URADR
RMDVL	RMDDR	URAVR
CEPDL	URBL	RIH
CEPDL	URBL	ALML
URXL	RMGL	URBL
RMDDR	URYDL	URBL
RMDDR	RMDVL	URBL
CEPDR	URBR	RIH
CEPDR	URBR	ADER
CEPDR	URBR	ALMR
URXR	AUAR	URBR
URXR	RMGR	URBR
RMDL	RIAL	URBR
RMDL	RIAR	URBR
RMDR	RIAL	URBR
RMDR	RIAR	URBR
RMDR	RIMR	URBR
RMDR	RIS	URBR
ADAR	RICL	URBR
ADAR	RIMR	URBR
URYDL	RMDDR	CEPDL
RIBL	AIBR	URYDL
RIBL	AUAL	URYDL
RMDDR	URYDL	URYVR
RMDDR	URYDL	RIAL
RMDDR	URYDL	RIAR
RMDDR	URYDL	RMDL
RMDDR	URYDL	SMDVL
RMDDR	URYDL	ALML
SMDDL	RIAL	URYDL
SMDDL	RIAR	URYDL
SMDDL	SMDVR	URYDL
SMDDR	RIAL	URYDL
SMDDR	RIAR	URYDL
RIBR	AIBL	URYDR
RIBR	RIH	URYDR
RIBR	RIGR	URYDR
SMDDL	RIAL	URYDR
SMDDL	RIAR	URYDR
SMDDL	SMDVR	URYDR
RIAL	RIAR	URYVL
RIAL	RIVL	URYVL
RIAL	RIVR	URYVL
RIAL	RMDL	URYVL
RIAL	RMDR	URYVL
RIAL	SMDVL	URYVL
RIAL	SMDDL	URYVL
RIAL	SMDDR	URYVL
RIBL	AIBR	URYVL
RIBL	AUAL	URYVL
SMDVR	RIAR	URYVL
SMDVR	RIVR	URYVL
SMDVR	SMDDL	URYVL
RIH	RIBR	URYVL
RIS	CEPDR	URYVL
RIS	RIMR	URYVL
RIS	RMDR	URYVL
RIAR	RIAL	URYVR
RIAR	RIVL	URYVR
RIAR	RMDL	URYVR
RIAR	RMDR	URYVR
RIAR	SMDVR	URYVR
RIAR	SMDDL	URYVR
RIAR	SMDDR	URYVR
RIBR	AIBL	URYVR
RIBR	RIGR	URYVR
SMDVL	RIAL	URYVR
RMDR	RIAL	ALA
RMDR	RIAR	ALA
RMDR	RIMR	ALA
RMDR	RMDL	ALA
RMDR	RIS	ALA
ADEL	FLPL	ALA
ADEL	BDUL	ALA
RIBL	AIBR	CEPDL
RIBL	AUAL	CEPDL
RICL	ADAR	CEPDL
RMDVL	RMDDR	CEPDL
CEPDL	RMGL	RIH
RIS	CEPDR	CEPDL
RIS	RIMR	CEPDL
RIS	RMDR	CEPDL
RMGL	CEPDL	AIAL
RMGL	CEPDL	SAADR
RMGL	CEPDL	PVQL
RIBR	AIBL	CEPDR
RIBR	RIGR	CEPDR
RICL	ADAR	CEPDR
CEPDR	RIS	RIH
RIS	CEPDR	AVJL
CEPDR	RIS	ADER
CEPDR	RIS	ALMR
RIS	CEPDR	SDQL
RIS	CEPDR	PVCL
RMHR	RMGL	CEPDR
RMGR	URXR	CEPDR
RMGR	ASHR	CEPDR
RMGR	AIMR	CEPDR
BDUR	HSNR	CEPDR
BDUR	PVNL	CEPDR
BDUR	PVNR	CEPDR
ASHL	AIAL	URXL
AUAL	RIBL	URXL
AVJR	PVCL	URXL
RIAL	RIAR	URXL
RIAL	RIVL	URXL
RIAL	RIVR	URXL
RIAL	RMDL	URXL
RIAL	RMDR	URXL
RIAL	SMDVL	URXL
RIAL	SMDVR	URXL
RIAL	SMDDL	URXL
RIAL	SMDDR	URXL
RICL	ADAR	URXL
URXL	RMGL	RIR
URXL	RMGL	AQR
RIGL	DVC	URXL
RMGL	URXL	AIAL
RMGL	URXL	SAADR
RMGL	URXL	ADEL
RMGL	URXL	PVQL
URXR	RMGR	ADFR
AUAR	URXR	AINL
AUAR	URXR	AINR
AUAR	URXR	AWAR
AUAR	URXR	RIH
URXR	AUAR	RIR
AUAR	URXR	DVA
RIAR	RIAL	URXR
RIAR	RIVL	URXR
RIAR	RMDL	URXR
RIAR	SMDVL	URXR
RIAR	SMDVR	URXR
RIAR	SMDDL	URXR
RIAR	SMDDR	URXR
RMDR	RIAL	URXR
RMDR	RIMR	URXR
RMDR	RMDL	URXR
RMDR	RIS	URXR
RIGR	RIBR	URXR
RMGR	URXR	RMFL
RMGR	URXR	SAADL
RMGR	URXR	HSNR
RMGR	URXR	PVPR
AIZL	AIAL	ADFL
AIZL	DVA	ADFL
AUAL	RIBL	ADFL
RIAL	RIAR	ADFL
RIAL	RIVL	ADFL
RIAL	RIVR	ADFL
RIAL	RMDL	ADFL
RIAL	RMDR	ADFL
RIAL	SMDVL	ADFL
RIAL	SMDVR	ADFL
RIAL	SMDDL	ADFL
RIAL	SMDDR	ADFL
RIR	AWBR	ADFL
RIR	DVA	ADFL
SMBVL	PLNL	ADFL
RIGL	DVC	ADFL
AIZR	AIAR	ADFR
ADFR	ASHR	ASEL
ADFR	AWBR	ASEL
ADFR	PVPR	ASEL
ASHR	ADFR	ADLR
ASHR	ADFR	ASIR
ADFR	ASHR	AVHL
ADFR	ASHR	AWAR
ADFR	ASHR	RIH
ASHR	ADFR	RIFR
ASHR	ADFR	HSNL
ADFR	AIYR	AVHL
ADFR	PVPR	AWAR
ADFR	AWBR	RIH
AWBR	ADFR	HSNL
RIAR	RIAL	ADFR
RIAR	RIVL	ADFR
RIAR	RMDL	ADFR
RIAR	RMDR	ADFR
RIAR	SMDVL	ADFR
RIAR	SMDVR	ADFR
RIAR	SMDDL	ADFR
RIAR	SMDDR	ADFR
AIYR	ADFR	AFDR
AIYR	ADFR	ASER
AIYR	ADFR	ASGR
AIYR	ADFR	AWCR
ADFR	AIYR	RIH
ADFR	PVPR	RIH
RIR	RIGL	ADFR
RIR	DVA	ADFR
ADAR	RICL	ADFR
ADAR	RIMR	ADFR
RIGR	RIBR	ADFR
PVPR	ADFR	RIFR
AIBL	RIBR	ADLL
AIBL	RIMR	ADLL
AIBL	SAADL	ADLL
AIBL	FLPL	ADLL
AIBR	RIBL	ADLL
AIBR	VB1	ADLL
ASER	AFDR	ADLL
ASER	AWAR	ADLL
ASER	AIAR	ADLL
AVAR	ADER	ADLL
AVJL	AVHL	ADLL
AVJL	RIFR	ADLL
AVJL	PVCL	ADLL
AVJL	PVNR	ADLL
AVJR	PVCL	ADLL
AIAL	AIZL	ADLL
AIAL	ASGL	ADLL
AIAL	ASKL	ADLL
AIAL	AIML	ADLL
AIAL	HSNL	ADLL
AIBR	RIBL	ADLR
AIBR	VB1	ADLR
ASER	AFDR	ADLR
ASER	AIBL	ADLR
ASER	AWAR	ADLR
ASER	AIAL	ADLR
ASHR	RMGR	ADLR
ASHR	PVPR	ADLR
AVAR	ADER	ADLR
ADLR	AIAR	AVHR
AWCR	ASEL	ADLR
AWCR	AWCL	ADLR
AWCR	AIYL	ADLR
RICL	ADAR	ADLR
AIAR	ADLR	ASIR
AIAR	ADLR	ASKR
AIAR	ADLR	AIMR
AIAR	ADLR	PVQR
PVCL	AVJL	ADLR
PVCL	PVCR	ADLR
AINR	AFDL	ASGL
AFDL	AINR	AWAL
AIYL	AWCL	AFDL
AIYL	AWCR	AFDL
AFDR	ASER	AINL
ASER	AFDR	ASIL
AFDR	ASER	RIR
ASER	AFDR	PVQR
AIBL	RIBR	AINR
AIBL	RIMR	AINR
AIBL	SAADL	AINR
AIBL	FLPL	AINR
AIBL	ASER	AIZL
AIBL	RIBR	AIZL
AIBL	RIMR	AIZL
AIBL	SAADL	AIZL
AIBL	FLPL	AIZL
AIBL	ASER	AIZR
AIBL	SAADL	AIZR
AIBL	FLPL	AIZR
AIBL	ASER	ASEL
AIBL	RIBR	ASEL
AIBL	RIMR	ASEL
AIBL	SAADL	ASEL
AIBL	FLPL	ASEL
AIBL	ASER	ASGL
AIBL	ASER	ASHL
AIBL	ASER	ASKL
AIBL	ASER	SAAVL
AIBL	ASER	ADAL
AIBL	ASER	ADAR
AIBL	ASER	HSNR
AIBL	ASER	SDQR
AIBL	ASER	DVB
AIBL	ASER	DVC
ASER	AIBL	PVQR
AIBL	RIBR	ASGL
AIBL	RIMR	ASGL
AIBL	SAADL	ASGL
AIBL	FLPL	ASGL
AIBL	RIBR	ASHL
AIBL	RIMR	ASHL
AIBL	SAADL	ASHL
AIBL	FLPL	ASHL
AIBL	RIBR	ASIL
AIBL	RIMR	ASIL
AIBL	SAADL	ASIL
AIBL	FLPL	ASIL
AIBL	RIBR	ASKL
AIBL	RIMR	ASKL
AIBL	SAADL	ASKL
AIBL	FLPL	ASKL
AIBL	RIBR	AWCL
AIBL	RIMR	AWCL
AIBL	SAADL	AWCL
AIBL	FLPL	AWCL
RIBR	AIBL	AINL
RIBR	AIBL	AUAR
AIBL	RIBR	SAAVL
AIBL	RIBR	AIAL
RIBR	AIBL	AIYR
RIBR	AIBL	RIS
AIBL	RIBR	ADAL
AIBL	RIBR	ADAR
AIBL	RIBR	HSNR
AIBL	RIBR	SDQR
AIBL	RIBR	DVB
RIML	SAAVR	AIBL
RIMR	AIBL	AIBR
RIMR	AIBL	AVHL
RIMR	AIBL	RICL
AIBL	RIMR	AIAL
RIMR	AIBL	AVKR
AIBL	RIMR	ADAL
RIMR	AIBL	RIFR
AIBL	RIMR	HSNR
AIBL	RIMR	SDQR
RIMR	AIBL	PVPR
RIMR	AIBL	DVA
AIBL	RIMR	DVB
AIBL	RIMR	DVC
AIBL	SAADL	SAAVL
AIBL	FLPL	SAAVL
AIBL	SAADL	AIAL
AIBL	FLPL	AIAL
AIYL	AWAL	AIBL
AIYL	AWCR	AIBL
SAADL	AIBL	AIBR
SAADL	AIBL	RIVR
SAADL	AIBL	AVKR
SAADL	AIBL	SMBVL
AIBL	SAADL	ADAL
AIBL	SAADL	ADAR
SAADL	AIBL	VB1
SAADL	AIBL	BDUL
AIBL	SAADL	HSNR
AIBL	SAADL	SDQR
AIBL	SAADL	DVB
AIBL	SAADL	DVC
SAADL	AIBL	PLNL
SMDDR	RIAL	AIBL
SMDDR	RIAR	AIBL
AIBL	FLPL	ADAL
AIBL	FLPL	ADAR
FLPL	AIBL	FLPR
AIBL	FLPL	HSNR
FLPL	AIBL	SDQL
AIBL	FLPL	SDQR
AIBL	FLPL	DVB
AIBL	FLPL	DVC
FLPL	AIBL	PVCR
AIBR	RIBL	AIZL
AIBR	VB1	AIZL
AIBR	RIBL	AIZR
AIBR	VB1	AIZR
AIBR	RIBL	ASEL
AIBR	VB1	ASEL
AIBR	RIBL	ASER
AIBR	VB1	ASER
AIBR	RIBL	ASGR
AIBR	VB1	ASGR
AIBR	RIBL	ASHR
AIBR	VB1	ASHR
AIBR	RIBL	ASIR
AIBR	VB1	ASIR
AVAR	ADER	AIBR
AIBR	RIBL	AWBL
AIBR	VB1	AWBL
AIBR	RIBL	AWCL
AIBR	VB1	AWCL
AIBR	RIBL	AWCR
AIBR	VB1	AWCR
RIAL	RIAR	AIBR
RIAL	RIVL	AIBR
RIAL	RIVR	AIBR
RIAL	RMDL	AIBR
RIAL	RMDR	AIBR
RIAL	SMDVR	AIBR
RIAL	SMDDR	AIBR
RIBL	AIBR	AINL
RIBL	AIBR	AINR
RIBL	AIBR	ASIL
AIBR	RIBL	AIAR
RIBL	AIBR	AIYL
RIBL	AIBR	RIH
RIBL	AIBR	RIS
AIBR	RIBL	SAADR
AIBR	RIBL	ADAL
AIBR	RIBL	ADAR
AIBR	RIBL	FLPL
AIBR	RIBL	FLPR
RIBL	AIBR	RIGL
AIBR	RIBL	RMGL
AIBR	RIBL	HSNR
AIBR	RIBL	SDQL
AIBR	RIBL	DVB
RIML	SAAVL	AIBR
RIML	SAAVR	AIBR
RIMR	RMDR	AIBR
RIMR	SAAVL	AIBR
RIMR	SAAVR	AIBR
RIMR	AVKL	AIBR
RIMR	RIS	AIBR
SMDVL	RIAR	AIBR
AIBR	VB1	AIAR
SMDDL	RIAR	AIBR
SMDDL	SMDVR	AIBR
AIBR	VB1	ADAL
AIBR	VB1	ADAR
AIBR	VB1	FLPL
AIBR	VB1	RMGL
VB1	AIBR	AVFL
AIBR	VB1	HSNR
AIBR	VB1	SDQL
AIBR	VB1	DVB
AIBR	VB1	DVC
ASEL	AWCL	AINL
ASEL	AWCR	AINL
ASGR	AIAR	AINL
RIBL	AUAL	AINL
RIBR	RIH	AINL
RIBR	RIGR	AINL
ASEL	AWCL	AINR
ASEL	AWCR	AINR
ASER	AWAR	AINR
ASER	AIAR	AINR
RIBL	AUAL	AINR
AIAL	AIZL	AINR
AIAL	ASHL	AINR
AIAL	ASKL	AINR
AIAL	AIML	AINR
AIAL	HSNL	AINR
ASEL	AWCL	AIZL
ASEL	AWCR	AIZL
AIZL	AIAL	ASIL
AIZL	DVA	ASIL
AIZL	AIAL	AWAL
AIZL	DVA	AWAL
AIZL	AIAL	AWBL
AIZL	DVA	AWBL
RIAL	RIAR	AIZL
RIAL	RIVL	AIZL
RIAL	RIVR	AIZL
RIAL	RMDL	AIZL
RIAL	RMDR	AIZL
RIAL	SMDVL	AIZL
RIAL	SMDVR	AIZL
RIAL	SMDDL	AIZL
RIAL	SMDDR	AIZL
RIML	SAAVL	AIZL
RIML	SAAVR	AIZL
RIML	SAADR	AIZL
AIAL	AIZL	ASIR
AIAL	AIZL	AWCL
AIZL	AIAL	AIYL
AIZL	AIAL	RIH
AIZL	AIAL	RIR
AIZL	AIAL	HSNR
AIAL	AIZL	PVQL
AIZL	DVA	AIYL
AIZL	DVA	RIH
SMBVL	PLNL	AIZL
RIGL	DVC	AIZL
AIZL	DVA	HSNL
AIZL	DVA	HSNR
DVA	AIZL	AIZR
DVA	AIZL	FLPL
DVA	AIZL	FLPR
DVA	AIZL	SDQR
DVA	AIZL	PVR
AIZR	AIAR	AWBR
RIAR	RIAL	AIZR
RIAR	RIVL	AIZR
RIAR	RMDL	AIZR
RIAR	RMDR	AIZR
RIAR	SMDVL	AIZR
RIAR	SMDVR	AIZR
RIAR	SMDDL	AIZR
AIZR	AIAR	RIBR
RIMR	RMDR	AIZR
RIMR	SAAVL	AIZR
RIMR	SAAVR	AIZR
RIMR	AVKL	AIZR
RIMR	RIS	AIZR
RIMR	ADAR	AIZR
AIAR	AIZR	ASHR
AIAR	AIZR	ASIR
AIAR	AIZR	ASKR
AIAR	AIZR	AIMR
AIZR	AIAR	AIYR
AIZR	AIAR	RIH
AIZR	AIAR	RIR
AIZR	AIAR	RIGL
AIZR	AIAR	HSNL
AIZR	AIAR	HSNR
AIAR	AIZR	PVQR
SMDDR	RIAL	AIZR
DVA	VB1	AIZR
ASEL	AWCL	AWAL
ASEL	AWCR	AWAL
ASEL	AWCL	AWAR
ASEL	AWCR	AWAR
AWCL	ASEL	ASER
AWCL	ASEL	ASIL
AWCR	ASEL	ASER
AWCR	ASEL	ASIL
RIAR	RIAL	ASEL
RIAR	RIVL	ASEL
RIAR	RMDL	ASEL
RIAR	RMDR	ASEL
RIAR	SMDVL	ASEL
RIAR	SMDVR	ASEL
RIAR	SMDDL	ASEL
RIAR	SMDDR	ASEL
AIAL	ASER	ASEL
AIAL	ASGL	ASEL
AIAL	ASHL	ASEL
AIAL	ASKL	ASEL
AIAL	AIML	ASEL
AIAL	HSNL	ASEL
ASER	AWAR	ASIL
ASER	AIAL	ASIL
ASER	AIAR	ASIL
AWAR	ASER	ASKR
AIAL	ASER	ASIR
AIAL	ASER	PVQL
ASER	AIAL	PVQR
AIAR	ASER	ASHR
AIAR	ASER	ASIR
AIAR	ASER	ASKR
AIAR	ASER	AIMR
AIYL	AWAL	ASER
ASGL	AIAL	AWAL
AIAL	ASGL	ASIR
AIAL	ASGL	AWCL
AIAL	ASGL	PVQL
ASGR	AIAR	AWBR
AIAR	ASGR	ASHR
AIAR	ASGR	ASIR
AIAR	ASGR	ASKR
AIAR	ASGR	PVQR
AIYR	AWAR	ASGR
ASKL	AIML	ASHL
RIAL	RIAR	ASHL
RIAL	RIVL	ASHL
RIAL	RIVR	ASHL
RIAL	RMDL	ASHL
RIAL	RMDR	ASHL
RIAL	SMDVL	ASHL
RIAL	SMDVR	ASHL
RIAL	SMDDL	ASHL
RIAL	SMDDR	ASHL
RIML	SAAVL	ASHL
RIML	SAAVR	ASHL
RIML	SAADR	ASHL
AIAL	ASHL	ASIR
AIAL	ASHL	AWCL
ASHL	AIAL	HSNR
AIAL	ASHL	PVQL
ASHR	RMGR	ASIR
ASHR	PVPR	ASIR
AVAR	ADER	ASHR
ASHR	RMGR	AWBR
ASHR	PVPR	AWBR
RIAR	RIAL	ASHR
RIAR	RIVL	ASHR
RIAR	RMDL	ASHR
RIAR	RMDR	ASHR
RIAR	SMDVL	ASHR
RIAR	SMDVR	ASHR
RIAR	SMDDL	ASHR
RIAR	SMDDR	ASHR
AIAR	AWCL	ASHR
AIAR	AWCR	ASHR
ADAR	RICL	ASHR
ADAR	RIMR	ASHR
ASHR	RMGR	RIFR
RMGR	ASHR	RMFL
RMGR	ASHR	SAADL
ASHR	RMGR	HSNL
ASHR	PVPR	HSNL
HSNR	BDUR	ASHR
ASKL	AIAL	ASIL
ASKL	AIML	ASIL
AWCL	AIAR	ASIL
AWCR	AIAR	ASIL
RIBL	AUAL	ASIL
AIYL	AWAL	ASIL
AWCL	AIYL	ASIR
AWCR	AIYL	ASIR
AIAL	ASKL	ASIR
AIAL	AIML	ASIR
AIAL	HSNL	ASIR
ASKL	AIAL	ASJL
ASKL	AIML	ASJL
HSNL	AIAL	ASJL
HSNL	AVFL	ASJL
HSNR	RIFR	ASJL
HSNR	BDUR	ASJL
PVQL	ASJL	AIML
PVQL	ASJL	AVFL
HSNR	RIFR	ASJR
HSNR	BDUR	ASJR
AIAL	ASKL	AWCL
ASKL	AIAL	AVFR
ASKL	AIML	HSNL
AWAR	AIYR	ASKR
AIAR	AWCL	ASKR
AIAR	AWCR	ASKR
ASKR	AIMR	PVQR
RIFR	AVJL	ASKR
RIFR	HSNR	ASKR
RIAL	RIAR	AUAL
RIAL	RIVL	AUAL
RIAL	RIVR	AUAL
RIAL	RMDL	AUAL
RIAL	RMDR	AUAL
RIAL	SMDVL	AUAL
RIAL	SMDVR	AUAL
RIAL	SMDDL	AUAL
RIAL	SMDDR	AUAL
RIBL	AUAL	RIML
RIBL	AUAL	AIYL
RIBL	AUAL	RIH
AUAL	RIBL	RIR
RIBL	AUAL	RIS
RIBL	AUAL	RIGL
AUAL	RIBL	DVA
RIBL	AUAL	DVC
AVAR	ADER	AUAR
RIAR	RIAL	AUAR
RIAR	RIVL	AUAR
RIAR	RMDL	AUAR
RIAR	RMDR	AUAR
RIAR	SMDVL	AUAR
RIAR	SMDVR	AUAR
RIAR	SMDDL	AUAR
RIAR	SMDDR	AUAR
RIBR	RIGR	AUAR
AVAR	ADER	RIBR
AVAR	ADER	RICL
AVAR	ADER	RICR
AVAR	ADER	SAADR
AVAR	ADER	SMBDL
AVAR	ADER	ADAL
AVAR	ADER	AQR
AVAR	ADER	RMGR
ADER	AVAR	AVM
ADER	AVAR	BDUR
AVAR	ADER	SDQL
AVAR	ADER	PVPL
AVAR	ADER	PVPR
AVAR	ADER	DVA
AVAR	ADER	DVC
ADER	AVAR	ALNR
AVAR	ADER	PVCL
AVAR	ADER	PVCR
RIGL	RIR	AVAR
AVJL	AVHL	AVJR
AVJL	AVHL	ADAR
AVJL	AVHL	AQR
AVJL	AVHL	AVFR
AVJL	AVHL	RMGR
AVHL	AVJL	BDUL
AVJL	AVHL	HSNL
AVJL	AVHL	HSNR
AVJL	AVHL	PVNL
AVJL	AVHL	PVR
RIMR	RMDR	AVHL
RIMR	SAAVL	AVHL
RIMR	SAAVR	AVHL
RIMR	AVKL	AVHL
RIMR	RIS	AVHL
RIMR	ADAR	AVHL
AVHL	PVPR	AIML
RIR	RIGL	AVHL
RIR	DVA	AVHL
AVHL	PVPR	AVFL
AVHL	PVPR	BDUL
AVHL	PVPR	BDUR
AVJR	PVCL	AVHR
AVHR	PVPL	AIML
RIR	AWBR	AVHR
RIR	DVA	AVHR
SMBVL	PLNL	AVHR
AQR	PVCR	AVHR
AVHR	PVPL	AVFL
RIGL	DVC	AVHR
AVJL	PVCL	RIMR
AVJL	PVNR	RIMR
AVJL	RIFR	AIML
AVJL	PVCL	AIML
AVJL	PVNR	AIML
RIS	RMDR	AVJL
AVJL	RIFR	ADAR
AVJL	PVCL	ADAR
AVJL	PVNR	ADAR
AVJL	RIFR	AQR
AVJL	PVCL	AQR
AVJL	PVNR	AQR
AVJL	PVCL	AVFL
AVJL	PVNR	AVFL
AVJL	RIFR	AVFR
AVJL	PVCL	AVFR
AVJL	PVNR	AVFR
RIFR	AVJL	AWAR
RIFR	AVJL	AIAR
RIFR	AVJL	AIMR
AVJL	RIFR	RMGR
AVJL	RIFR	BDUR
AVJL	RIFR	HSNL
AVJL	RIFR	PVNL
RIFR	AVJL	PVQR
AVJL	RIFR	PVR
AVJL	PVCL	RMGR
AVJL	PVNR	RMGR
AVJL	PVCL	HSNL
AVJL	PVNR	HSNL
AVJL	PVCL	HSNR
PVCL	AVJL	FLPR
PVCL	AVJL	ALML
PVCL	AVJL	AVM
PVCL	AVJL	PVPR
PVCL	AVJL	DVA
AVJL	PVCL	PVNL
AVJL	PVCL	PVR
PVNR	AVJL	AIMR
AVJL	PVNR	PVR
AVJR	PVCL	ADAL
AVJR	PVCL	ADER
AVJR	PVCL	AVFL
AVJR	PVCL	RIFL
AVJR	PVCL	BDUL
PVCL	AVJR	ALML
PVCL	AVJR	BDUR
PVCL	AVJR	PVPR
PVCL	AVJR	DVA
AVJR	PVCL	PVNL
AVJR	PVCL	PVNR
AVJR	PVCL	PVR
PVCR	AQR	AVJR
AWAR	AIYR	AIAR
AIYR	AWAR	AWCR
AWAR	AIYR	PVQR
RIR	RIGL	AWAR
RIR	DVA	AWAR
RIFR	HSNR	AWAR
RIGR	RIBR	AWAR
RIAL	RIAR	AWBL
RIAL	RIVL	AWBL
RIAL	RIVR	AWBL
RIAL	RMDL	AWBL
RIAL	RMDR	AWBL
RIAL	SMDVL	AWBL
RIAL	SMDVR	AWBL
RIAL	SMDDL	AWBL
RIAL	SMDDR	AWBL
RIAR	RIAL	AWBR
RIAR	RIVL	AWBR
RIAR	RMDL	AWBR
RIAR	RMDR	AWBR
RIAR	SMDVL	AWBR
RIAR	SMDVR	AWBR
RIAR	SMDDL	AWBR
RIAR	SMDDR	AWBR
RIR	AWBR	RIGR
RIR	AWBR	RMGR
RIAL	RIAR	AWCL
RIAL	RIVL	AWCL
RIAL	RIVR	AWCL
RIAL	RMDL	AWCL
RIAL	RMDR	AWCL
RIAL	SMDVL	AWCL
RIAL	SMDVR	AWCL
RIAL	SMDDL	AWCL
RIAL	SMDDR	AWCL
AIAL	AIML	AWCL
AIAL	HSNL	AWCL
AIAR	AWCL	AIMR
AIAR	AWCL	PVQR
AWCR	AIAR	AIAL
AWCR	AIYL	AIAL
AIAR	AWCR	AIMR
AIAR	AWCR	PVQR
RIAL	RIAR	RIBL
RIAR	RIAL	RIBR
RIAL	RIAR	AIYL
RIAR	RIAL	AIYR
RIAL	RIAR	ADEL
RIAR	RIAL	PVPR
RIAL	RIVL	RIBL
RIAL	RIVR	RIBL
RIAL	RMDL	RIBL
RIAL	RMDR	RIBL
RIAL	SMDVL	RIBL
RIAL	SMDDL	RIBL
RIAL	SMDDR	RIBL
RIAL	RIVL	AIYL
RIAL	RIVL	RIH
RIAL	RIVL	RIR
RIAL	RIVL	AQR
RIAL	RIVL	DVA
RIVR	RIAL	RICL
RIAL	RIVR	AIYL
RIAL	RIVR	RIH
RIAL	RIVR	RIR
RIVR	RIAL	ADAR
RIAL	RIVR	AQR
RIAL	RIVR	DVA
RMDL	RIAL	RIML
RMDL	RIAL	RIMR
RIAL	RMDL	AIYL
RIAL	RMDL	RIH
RIAL	RMDL	RIR
RMDL	RIAL	RIS
RMDL	RIAL	RMFR
RIAL	RMDL	AQR
RMDL	RIAL	RMGL
RMDL	RIAL	RMGR
RIAL	RMDL	DVA
RMDR	RIAL	RIML
RIAL	RMDR	AIYL
RMDR	RIAL	AVKR
RIAL	RMDR	RIH
RIAL	RMDR	RIR
RMDR	RIAL	RMFL
RMDR	RIAL	RMHL
RIAL	RMDR	ADEL
RMDR	RIAL	ADER
RIAL	RMDR	AQR
RMDR	RIAL	RMGL
RMDR	RIAL	RMGR
RIAL	RMDR	DVA
SMDVL	RIAL	RICR
SMDVL	RIAL	RIML
RIAL	SMDVL	AIYL
RIAL	SMDVL	RIH
RIAL	SMDVL	RIR
SMDVL	RIAL	ADAR
RIAL	SMDVL	ADEL
RIAL	SMDVL	AQR
RIAL	SMDVL	DVA
SMDVL	RIAL	ALNL
SMDVL	RIAL	ALNR
SMDVR	RIAL	RICL
SMDVR	RIAL	RICR
RIAL	SMDVR	AIYL
RIAL	SMDVR	RIH
RIAL	SMDVR	RIR
SMDVR	RIAL	RIS
SMDVR	RIAL	ADAL
RIAL	SMDVR	ADEL
RIAL	SMDVR	AQR
RIAL	SMDVR	DVA
RIAL	SMDDL	AIYL
RIAL	SMDDR	AIYL
RIAL	SMDDL	RIH
RIAL	SMDDR	RIH
RIAL	SMDDL	RIR
RIAL	SMDDR	RIR
SMDDL	RIAL	RIBR
SMDDL	RIAL	RICL
SMDDL	RIAL	RICR
SMDDL	RIAL	RIMR
SMDDL	RIAL	SAAVR
SMDDL	RIAL	AVKR
RIAL	SMDDL	ADEL
RIAL	SMDDL	AQR
RIAL	SMDDL	DVA
SMDDR	RIAL	RICL
SMDDR	RIAL	RICR
SMDDR	RIAL	RIML
SMDDR	RIAL	RIMR
SMDDR	RIAL	SAAVL
SMDDR	RIAL	AVKL
SMDDR	RIAL	AVKR
SMDDR	RIAL	RIS
RIAL	SMDDR	ADEL
RIAL	SMDDR	AQR
RIAL	SMDDR	DVA
SMDDR	RIAL	ALNR
RIAR	RIVL	RIBR
RIAR	RMDL	RIBR
RIAR	RMDR	RIBR
RIAR	SMDVL	RIBR
RIAR	SMDVR	RIBR
RIAR	SMDDR	RIBR
RIAR	RIVL	RIVR
RIAR	RIVL	AIYR
RIAR	RIVL	RIH
RIAR	RIVL	RIR
RIVL	RIAR	ADEL
RIAR	RIVL	AQR
RIAR	RIVL	PVPR
RIAR	RIVL	DVA
RIAR	RMDL	RIVR
RIAR	SMDVL	RIVR
RIAR	SMDDR	RIVR
RMDL	RIAR	RIML
RMDL	RIAR	RIMR
RIAR	RMDL	AIYR
RIAR	RMDL	RIH
RIAR	RMDL	RIR
RMDL	RIAR	RIS
RMDL	RIAR	RMFR
RMDL	RIAR	ADEL
RIAR	RMDL	AQR
RMDL	RIAR	RMGL
RMDL	RIAR	RMGR
RIAR	RMDL	PVPR
RIAR	RMDL	DVA
RMDR	RIAR	RIML
RIAR	RMDR	AIYR
RMDR	RIAR	AVKR
RIAR	RMDR	RIH
RIAR	RMDR	RIR
RMDR	RIAR	RMFL
RMDR	RIAR	RMHL
RMDR	RIAR	ADER
RIAR	RMDR	AQR
RMDR	RIAR	RMGL
RMDR	RIAR	RMGR
RIAR	RMDR	PVPR
RIAR	RMDR	DVA
SMDVL	RIAR	RICR
SMDVL	RIAR	RIML
RIAR	SMDVL	AIYR
RIAR	SMDVL	RIH
RIAR	SMDVL	RIR
SMDVL	RIAR	ADAR
RIAR	SMDVL	AQR
RIAR	SMDVL	PVPR
RIAR	SMDVL	DVA
SMDVL	RIAR	ALNL
SMDVL	RIAR	ALNR
SMDVR	RIAR	RIBL
SMDVR	RIAR	RICL
SMDVR	RIAR	RICR
RIAR	SMDVR	AIYR
RIAR	SMDVR	RIH
RIAR	SMDVR	RIR
SMDVR	RIAR	RIS
SMDVR	RIAR	ADAL
RIAR	SMDVR	AQR
RIAR	SMDVR	PVPR
RIAR	SMDVR	DVA
RIAR	SMDDL	AIYR
RIAR	SMDDR	AIYR
RIAR	SMDDL	RIH
RIAR	SMDDR	RIH
RIAR	SMDDL	RIR
RIAR	SMDDR	RIR
SAADR	RIML	RIAR
SMDDL	RIAR	RICL
SMDDL	RIAR	RICR
SMDDL	RIAR	RIMR
SMDDL	RIAR	SAAVR
SMDDL	RIAR	AVKR
RIAR	SMDDL	AQR
RIAR	SMDDL	PVPR
RIAR	SMDDL	DVA
SMDDR	RIAR	RICL
SMDDR	RIAR	RICR
SMDDR	RIAR	RIML
SMDDR	RIAR	RIMR
SMDDR	RIAR	SAAVL
SMDDR	RIAR	AVKL
SMDDR	RIAR	AVKR
SMDDR	RIAR	RIS
RIAR	SMDDR	AQR
RIAR	SMDDR	PVPR
RIAR	SMDDR	DVA
SMDDR	RIAR	ALNR
SMDVR	RIVR	RIBL
SMDVR	SMDDL	RIBL
RIBR	RIH	RIMR
RIBR	RIGR	RIMR
RIBR	RIH	AIYR
RIBR	RIGR	AIYR
RIBR	RIH	RIS
RIH	RIBR	ADEL
RIH	RIBR	ADER
RIH	RIBR	DVB
RIBR	RIH	DVC
RIBR	RIGR	RIS
SMDDL	SMDVR	RIBR
RIGR	RIBR	RMFL
RIGR	RIBR	ADEL
RIGR	RIBR	ADER
RIGR	RIBR	PVPR
RIGR	RIBR	DVB
RIML	SAAVL	RICL
RIML	SAAVR	RICL
RIML	SAADR	RICL
RIMR	RMDR	RICL
RIMR	SAAVL	RICL
RIMR	SAAVR	RICL
RIMR	AVKL	RICL
RIMR	RIS	RICL
AVKR	RMFL	RICL
RMFR	AVKL	RICL
RICL	ADAR	ADAL
ADAR	RICL	RICR
ADAR	RICL	AIAR
ADAR	RICL	ADER
ADAR	RICL	RMGR
SMDVR	RIVR	RICR
ADAR	RIMR	RICR
RMDR	RIMR	RIML
RIML	SAAVL	AVKL
RIML	SAAVL	AVKR
RIML	SAAVL	RIS
RIML	SAAVL	SAADL
SAAVL	RIML	SMBDR
RIML	SAAVL	ADAL
RIML	SAAVL	RIFL
RIML	SAAVL	VB1
RIML	SAAVL	HSNL
SAAVL	RIML	DVA
RIML	SAAVR	AVKL
RIML	SAAVR	AVKR
RIML	SAAVR	RIS
RIML	SAAVR	SAADL
SAAVR	RIML	SMBDL
RIML	SAAVR	ADAL
SAAVR	RIML	ADER
RIML	SAAVR	RIFL
RIML	SAAVR	VB1
RIML	SAAVR	HSNL
SAAVR	RIML	DVA
SAAVR	RIML	ALNR
RIML	SAADR	AVKR
RIML	SAADR	RIS
RIML	SAADR	SAADL
SAADR	RIML	RIVL
SAADR	RIML	SMBVR
RIML	SAADR	ADAL
RIML	SAADR	RIFL
RIML	SAADR	HSNL
SAADR	RIML	DVA
SAADR	RIML	PLNR
RMDR	RIMR	RIVR
RMDR	RIMR	RMHL
RIMR	RMDR	SAADL
RIMR	RMDR	SAADR
RMDR	RIMR	ADER
RIMR	RMDR	RIFR
RMDR	RIMR	RMGL
RMDR	RIMR	RMGR
RIMR	RMDR	PVPR
RIMR	RMDR	DVA
RIMR	SAAVL	AVKR
RIMR	SAAVL	SAADL
RIMR	SAAVL	SAADR
SAAVL	RIMR	SMBDR
RIMR	SAAVL	RIFR
RIMR	SAAVL	PVPR
RIMR	SAAVR	AVKR
RIMR	SAAVR	SAADL
RIMR	SAAVR	SAADR
SAAVR	RIMR	SMBDL
SAAVR	RIMR	ADER
RIMR	SAAVR	RIFR
RIMR	SAAVR	PVPR
SAAVR	RIMR	ALNR
RIMR	AVKL	AVKR
RIMR	AVKL	SAADL
AVKL	RIMR	ADER
RIMR	AVKL	RIFR
AVKL	RIMR	RIGR
RIMR	AVKL	PVPR
RIMR	AVKL	DVA
AVKL	RIMR	DVB
AVKL	RIMR	DVC
AVKL	RIMR	PVR
RIMR	ADAR	AVKR
RIMR	RIS	SAADL
RIMR	RIS	SAADR
RIMR	RIS	RIFR
RIS	RIMR	SDQL
RIMR	RIS	PVPR
RIMR	RIS	DVA
RIS	RIMR	PVCL
RMFL	DVB	RIMR
RIMR	ADAR	SAADL
RIMR	ADAR	SAADR
SMDDL	SMDVR	RIMR
ADAR	RIMR	AIAR
ADAR	RIMR	ADER
RIMR	ADAR	RIFR
ADAR	RIMR	RMGR
RIMR	ADAR	PVPR
RIMR	ADAR	DVA
RMDL	RMDR	RIVL
RMDR	RMDL	RIVR
RMDR	RIS	RIVR
SMDVR	RIVR	RIS
SMDVR	RIVR	ADAL
RIVR	SMDVR	ADAR
RIVR	SMDVR	ADEL
RMDR	RMDL	AVKR
RMDL	RMDR	RMFR
RMDR	RMDL	RMHL
RMDL	RMDR	ADEL
RMDR	RMDL	ADER
RMDDR	RMDVL	RMDL
RMFL	AVKR	RMDL
RMFL	DVB	RMDL
AVKL	RMFR	RMDR
RMDR	RIS	RMFL
RMDR	RIS	RMHL
RMDR	RIS	ADER
RMDR	RIS	RMGL
RMDR	RIS	RMGR
RIS	RMDR	SDQL
RIS	RMDR	PVCL
RMDDL	RMDVR	RMDR
RMDDR	RMDVL	SMDVL
RMDVL	RMDDR	RMGL
RMDDR	RMDVL	ALML
RMDDL	RMDVR	SMDVR
RMDDL	RMDVR	RIS
RMDVR	RMDDL	RMGR
RMDDL	RMDVR	ALMR
RMFR	AVKL	SAAVL
SAAVL	ALNL	DVA
ALNL	SAAVL	RIGL
ALNL	SAAVL	RMGL
SMDDL	SMDVR	SAAVR
SMDVR	SMDDL	RIS
SMDDL	SMDVR	AVKR
SMDVR	SMDDL	ADAL
RMGL	RMHR	AIAL
RMGL	ALML	AIAL
HSNL	AIAL	AIMR
HSNL	AIAL	AIYR
HSNL	AIAL	RIR
HSNL	AIAL	BDUL
RIFR	HSNR	AIAR
SMBVL	PLNL	AIML
AVFL	HSNL	AIML
ALML	RMGL	AIML
ALML	SDQL	AIML
RMGR	AIMR	RMFL
RMGR	AIMR	SAADL
RMGR	AIMR	PVPR
HSNR	BDUR	AIMR
PVNR	BDUL	AIMR
PVNR	BDUR	AIMR
PVNR	PVNL	AIMR
HSNR	RIFR	AIYL
HSNR	BDUR	AIYL
HSNR	HSNL	AIYL
HSNL	AVFL	AIYR
HSNL	HSNR	AIYR
AVKL	RMFR	RIS
AVKL	RMFR	RMFL
AVKL	RMFR	ADER
AVKL	RMFR	RIGR
AVKL	RMFR	PVR
AVKR	RMFL	RIS
AVKR	RMFL	RMFR
RMFL	AVKR	SAADR
AVKR	RMFL	ADER
RMFL	AVKR	VB1
RMFL	AVKR	SDQL
BDUL	ADEL	AVKR
BDUL	PVNL	AVKR
BDUL	PVNR	AVKR
AVL	PVPR	RIS
AVL	PVPR	ADEL
AVL	PVPR	AVFL
PVPR	AVL	RIFR
AVL	PVPR	DVB
RIGL	RIR	ADEL
RIGL	RIR	ADER
RIR	RIGL	RIGR
RIR	RIGL	RMGR
RIGL	RIR	DVB
RIR	DVA	RIGR
RIR	DVA	RMGR
HSNL	AVFL	RIR
HSNL	HSNR	RIR
PVPL	AQR	RIR
DVA	RIR	FLPL
DVA	RIR	FLPR
DVA	RIR	SDQR
DVA	RIR	PVR
RMFL	DVB	SAADR
RMFL	DVB	VB1
RMFL	DVB	SDQL
RMHR	RMGL	RIGL
RMGL	RMHR	SAADR
RMGL	RMHR	ADEL
RMHR	RMGL	SDQR
RMHR	RMGL	ALNR
RMGL	RMHR	PVQL
RMGL	ALML	SAADR
SMBVL	PLNL	RMGL
SMBVL	PLNL	DVA
FLPR	ADER	ADAL
ADER	ADEL	AVM
ADER	ADEL	BDUR
ADER	ADEL	ALNR
FLPL	ADEL	FLPR
FLPL	ADEL	SDQL
FLPL	ADEL	PVCR
RIGL	DVC	ADEL
RMGL	ALML	ADEL
BDUL	ADEL	ALML
BDUL	ADEL	AVM
ADER	FLPL	AVM
ADER	FLPL	BDUR
FLPL	ADER	SDQL
ADER	FLPL	ALNR
FLPL	ADER	PVCR
ADER	FLPR	AVM
ADER	FLPR	BDUR
ADER	FLPR	ALNR
RIGL	DVC	ADER
PVPL	AQR	RIFL
AQR	PVPL	PVPR
AQR	PVPL	DVA
AQR	PVCR	DVA
PVCR	AQR	RIFR
PVCR	AQR	ALML
PVCR	AQR	ALMR
PVCR	AQR	AVM
AVFL	AVFR	RIFR
AVFR	AVFL	PVQR
AVFL	HSNL	RIFR
VB1	DVA	AVFL
HSNL	AVFL	BDUL
PVNL	BDUL	AVFL
PVNL	BDUR	AVFL
PVNL	PVNR	AVFL
HSNR	RIFR	AVFR
HSNR	BDUR	AVFR
HSNR	HSNL	AVFR
DVA	VB1	FLPL
PVCL	PVCR	FLPR
ALML	RMGL	RIFL
ALML	SDQL	RIFL
RIGL	DVC	PVPL
DVC	RIGL	PVPR
RMGL	ALML	PVQL
DVA	VB1	SDQR
DVA	VB1	PVR
BDUL	PVNL	ALML
BDUL	PVNR	ALML
SDQL	ALML	BDUR
BDUR	ALMR	AVM
PVCR	PVCL	ALMR
BDUL	PVNR	AVM
BDUR	HSNR	AVM
BDUR	PVNR	AVM
PVNL	PVNR	AVM
HSNL	HSNR	BDUL
PVNR	BDUL	HSNR
PVCL	PVCR	BDUR
HSNL	HSNR	PVQL
PVNR	PVNL	HSNR
PVCR	PVCL	PVPL
DVC	DVB	PVPR
PVCL	PVCR	DVA
