# Supplementary material for: Search for computational modules in the C. elegans brain
Source: BMC Biol. 2004 Dec 2;2:25. doi: 10.1186/1741-7007-2-25 (PMC539283; doi:10.1186/1741-7007-2-25)
Supplement: Additional File 3 — Zip file containing files mentioned in Additional file 2 [file 1741-7007-2-25-S3.zip › nList_M3sS_i08.csv]

BAGL	RIBR	BAGR
BAGL	RIBR	RIBL
RIBR	BAGL	AIZR
RIBR	BAGL	SMDDL
BAGL	RIBR	RIGL
AQR	PVPL	BAGL
AQR	PVCR	BAGL
IL2VL	OLQVL	BAGR
AINR	AFDL	BAGR
BAGR	RIGL	AVAL
BAGR	RIGL	RIAL
RIBL	BAGR	AVBR
RIBL	BAGR	AVDR
RIBL	BAGR	AVER
RIBL	BAGR	SMDVR
BAGR	RIGL	AIYL
RIH	IL2L	BAGR
RIH	IL2R	BAGR
RIH	OLQVL	BAGR
RIH	OLQVR	BAGR
RIH	RIBR	BAGR
RIR	AWBR	BAGR
RIR	DVA	BAGR
AQR	PVPL	BAGR
AQR	PVCR	BAGR
RIGL	BAGR	AIZR
RIGL	BAGR	AVER
RIGL	BAGR	AVKR
RIGL	BAGR	RMFL
RIGL	BAGR	RMHR
RIGL	BAGR	ALNL
CEPVL	OLLL	OLQVL
CEPVL	OLLL	RIPL
OLLL	CEPVL	RMEL
CEPVL	OLLL	URAVL
OLLL	CEPVL	URYDL
CEPVL	OLLL	ADLL
OLLL	CEPVL	RIBL
CEPVL	OLLL	RICL
CEPVL	OLLL	RICR
OLLL	CEPVL	RMDL
OLLL	CEPVL	RMDVL
OLLL	CEPVL	SMDVR
CEPVL	OLLL	RMHL
CEPVL	OLLL	SIAVL
OLLL	CEPVL	SMDDL
OLLL	CEPVL	SMDDR
RIAL	RIAR	CEPVL
RIAL	RIVL	CEPVL
RIAL	RIVR	CEPVL
RIAL	RMDL	CEPVL
RIAL	RMDR	CEPVL
RIAL	SMDVL	CEPVL
RIAL	SMDVR	CEPVL
RIAL	SMDDL	CEPVL
RIAL	SMDDR	CEPVL
RIH	IL2L	CEPVL
RIH	IL2R	CEPVL
RIH	OLQVR	CEPVL
RIH	RIBR	CEPVL
RIS	CEPDR	CEPVL
RIS	RIMR	CEPVL
RIS	RMDR	CEPVL
ALML	RMGL	CEPVL
ALML	SDQL	CEPVL
CEPVR	OLLR	IL2VR
OLLR	CEPVR	IL1DR
CEPVR	OLLR	OLQVR
CEPVR	OLLR	RIPR
OLLR	CEPVR	RMER
CEPVR	OLLR	URAVR
CEPVR	OLLR	ASGR
OLLR	CEPVR	RIBR
CEPVR	OLLR	RICL
CEPVR	OLLR	RICR
CEPVR	OLLR	RIVL
OLLR	CEPVR	RMDVR
OLLR	CEPVR	SMDVL
OLLR	CEPVR	SMDVR
CEPVR	OLLR	RMHR
CEPVR	OLLR	SIAVR
OLLR	CEPVR	SMDDR
ASKR	AIMR	CEPVR
RIAR	RIAL	CEPVR
RIAR	RMDL	CEPVR
RIAR	RMDR	CEPVR
RIAR	SMDVL	CEPVR
RIAR	SMDVR	CEPVR
RIAR	SMDDL	CEPVR
RIAR	SMDDR	CEPVR
RIH	IL2L	CEPVR
RIH	IL2R	CEPVR
RIH	OLQVL	CEPVR
RIH	RIBR	CEPVR
RIS	CEPDR	CEPVR
RIS	RIMR	CEPVR
RIS	RMDR	CEPVR
ALMR	BDUR	CEPVR
IL1DL	PVR	URYDL
CEPDL	OLLL	IL1DL
CEPDL	URBL	IL1DL
CEPDL	RMGL	IL1DL
IL1DL	PVR	RMDVL
IL1DL	PVR	RIH
IL1DL	PVR	RMDDR
PVR	IL1DL	IL1DR
PVR	IL1DL	IL1VL
PVR	IL1DL	IL1VR
PVR	IL1DL	RIPR
PVR	IL1DL	AVBL
PVR	IL1DL	AVBR
PVR	IL1DL	AVJL
PVR	IL1DL	AVJR
PVR	IL1DL	AVKL
PVR	IL1DL	ADAL
PVR	IL1DL	SABD
PVR	IL1DL	DVA
OLLR	IL2R	IL1DR
OLLR	RMDL	IL1DR
CEPDR	URBR	IL1DR
CEPDR	RIS	IL1DR
IL1VL	URYVL	IL1L
IL2L	RIH	IL1L
URBL	CEPDL	IL1L
ADEL	ADER	IL1L
ADEL	FLPL	IL1L
ADEL	BDUL	IL1L
IL1VR	IL2VR	IL1R
IL2R	OLLR	IL1R
IL2R	RIH	IL1R
CEPDR	OLLR	IL1R
CEPDR	RIS	IL1R
RIAR	RIAL	IL1R
RIAR	RIVL	IL1R
RIAR	SMDVL	IL1R
RIAR	SMDVR	IL1R
RIAR	SMDDL	IL1R
RIAR	SMDDR	IL1R
OLLL	CEPDL	IL1VL
OLQVL	RIH	IL1VL
IL1VL	URYVL	RIPL
URYVL	IL1VL	AVBR
URYVL	IL1VL	AVER
URYVL	IL1VL	RIAL
URYVL	IL1VL	RIBL
URYVL	IL1VL	RMDVR
URYVL	IL1VL	SMDVR
URYVL	IL1VL	RIH
URYVL	IL1VL	RIS
URYVL	IL1VL	SIBVR
IL2VR	IL1VR	RMEL
IL2VR	IL1VR	RMEV
IL2VR	IL1VR	URAVR
IL2VR	IL1VR	URXR
IL2VR	IL1VR	RIAR
IL2VR	IL1VR	RIH
IL1VR	IL2VR	RMDDR
OLLR	IL2R	IL1VR
OLLR	CEPDR	IL1VR
OLLR	RMDL	IL1VR
OLQVR	RIH	IL1VR
IL2L	ADEL	OLQDL
IL2L	ADEL	OLQVL
IL2L	ADEL	RMER
IL2L	ADEL	RMEV
IL2L	RIH	URXL
IL2L	ADEL	URXL
IL2L	RIH	AVEL
IL2L	RIH	RICL
IL2L	ADEL	RICL
IL2L	RIH	RMDL
IL2L	RIH	RMDR
IL2L	ADEL	RMDR
RIH	IL2L	OLQDR
RIH	IL2L	RIPL
RIH	IL2L	RIPR
RIH	IL2L	URYVR
RIH	IL2L	CEPDL
RIH	IL2L	CEPDR
RIH	IL2L	ADFR
RIH	IL2L	AIZL
RIH	IL2L	AIZR
RIH	IL2L	AUAR
RIH	IL2L	RIAL
RIH	IL2L	RIAR
RIH	IL2L	RIBL
ADEL	IL2L	OLLL
ADEL	IL2L	URBL
ADEL	IL2L	CEPDL
ADEL	IL2L	AVAL
ADEL	IL2L	AVAR
ADEL	IL2L	RIAL
ADEL	IL2L	RIVL
ADEL	IL2L	RIVR
ADEL	IL2L	SIBDR
ADEL	IL2L	AVL
ADEL	IL2L	RMHL
ADEL	IL2L	SIADR
ADEL	IL2L	SMBDR
ADEL	IL2L	ADAL
ADEL	IL2L	RIFL
ADEL	IL2L	RIGL
ADEL	IL2L	RIGR
ADEL	IL2L	RMGL
IL2R	OLLR	OLQDR
IL2R	OLLR	OLQVR
IL2R	OLLR	RMEL
OLLR	IL2R	RMER
IL2R	OLLR	RMEV
OLLR	IL2R	AVEL
OLLR	IL2R	RIBR
OLLR	IL2R	RMDVR
OLLR	IL2R	SMDVL
OLLR	IL2R	SMDVR
OLLR	IL2R	RMDDR
OLLR	IL2R	SMDDR
IL2R	URBR	OLQDR
IL2R	URBR	OLQVR
IL2R	URBR	RMEL
IL2R	RIH	RMEL
IL2R	URBR	RMEV
URBR	IL2R	URXR
URBR	IL2R	AVBR
URBR	IL2R	RICR
URBR	IL2R	RMDR
URBR	IL2R	SIAVR
URBR	IL2R	SMBDL
URBR	IL2R	ADAR
IL2R	URBR	ADER
IL2R	RIH	RMDL
RIH	IL2R	OLQDL
RIH	IL2R	RIPL
RIH	IL2R	RIPR
RIH	IL2R	RMER
RIH	IL2R	URYVR
RIH	IL2R	CEPDL
RIH	IL2R	CEPDR
RIH	IL2R	ADFR
RIH	IL2R	AIZL
RIH	IL2R	AIZR
RIH	IL2R	AUAR
RIH	IL2R	RIAL
RIH	IL2R	RIAR
RIH	IL2R	RIBL
IL2VL	OLQVL	RMEL
IL2VL	OLQVL	RMER
IL2VL	OLQVL	RMEV
IL2VL	OLQVL	URAVL
IL2VL	OLQVL	RIAL
OLQVL	IL2VL	RICL
OLQVL	IL2VL	RMDVR
OLQVL	IL2VL	SIBDL
OLLL	CEPDL	RMEL
CEPDL	OLLL	OLQDL
CEPDL	OLLL	RIPL
CEPDL	OLLL	URADL
CEPDL	OLLL	RICL
CEPDL	OLLL	RICR
OLLL	CEPDL	RMDL
OLLL	CEPDL	SMDVR
CEPDL	OLLL	RIS
OLLL	CEPDL	RMDDL
CEPDL	OLLL	RMHR
CEPDL	OLLL	SIADR
CEPDL	OLLL	SMBDR
OLLL	CEPDL	SMDDL
OLLL	CEPDL	SMDDR
SAADR	RIML	OLLL
ADEL	ADER	OLLL
ADEL	FLPL	OLLL
ADEL	BDUL	OLLL
OLLR	CEPDR	RMER
CEPDR	OLLR	OLQDR
CEPDR	OLLR	URADR
CEPDR	OLLR	URYDR
CEPDR	OLLR	RICL
CEPDR	OLLR	RICR
OLLR	CEPDR	SMDVL
OLLR	CEPDR	SMDVR
CEPDR	OLLR	RMDDL
OLLR	CEPDR	RMDDR
CEPDR	OLLR	RMHL
CEPDR	OLLR	RMHR
CEPDR	OLLR	SIADL
CEPDR	OLLR	SMBDR
OLLR	CEPDR	SMDDR
CEPDR	OLLR	RMGR
CEPDR	OLLR	BDUR
ADLR	AIAR	OLLR
OLLR	RMDL	AVEL
OLLR	RMDL	RIBR
OLLR	RMDL	RMDVR
OLLR	RMDL	SMDVL
OLLR	RMDL	SMDVR
RMDL	OLLR	RMFL
OLLR	RMDL	SMDDR
SAAVL	RIML	OLLR
SAAVL	RIMR	OLLR
SAAVL	ALNL	OLLR
RIS	RIMR	OLLR
RIS	RMDR	OLLR
ADER	AVAR	OLLR
ADER	ADEL	OLLR
ADER	FLPL	OLLR
ADER	FLPR	OLLR
CEPDL	URBL	OLQDL
CEPDL	RMGL	OLQDL
RIH	OLQVL	OLQDL
RIH	OLQVR	OLQDL
RIH	RIBR	OLQDL
CEPDR	URBR	OLQDR
CEPDR	RIS	OLQDR
AIMR	ASKR	OLQDR
AIMR	RMGR	OLQDR
RIH	OLQVL	OLQDR
RIH	OLQVR	OLQDR
RIH	RIBR	OLQDR
OLQVL	RIH	RICL
OLQVL	RIH	RMDVR
OLQVL	RIH	SIBDL
RIH	OLQVL	RIPR
RIH	OLQVL	RMER
RIH	OLQVL	RMEV
RIH	OLQVL	URYVR
RIH	OLQVL	CEPDL
RIH	OLQVL	CEPDR
RIH	OLQVL	ADFR
RIH	OLQVL	AIZL
RIH	OLQVL	AIZR
RIH	OLQVL	AUAR
RIH	OLQVL	RIAL
RIH	OLQVL	RIAR
RIH	OLQVL	RIBL
URXR	AUAR	OLQVR
URXR	RMGR	OLQVR
OLQVR	RIH	RICR
OLQVR	RIH	RMDVL
OLQVR	RIH	SIBDR
RIH	OLQVR	RIPL
RIH	OLQVR	RMEV
RIH	OLQVR	URYVR
RIH	OLQVR	CEPDL
RIH	OLQVR	CEPDR
RIH	OLQVR	ADFR
RIH	OLQVR	AIZL
RIH	OLQVR	AIZR
RIH	OLQVR	AUAR
RIH	OLQVR	RIAL
RIH	OLQVR	RIAR
RIH	OLQVR	RIBL
CEPDL	URBL	RIPL
CEPDL	RMGL	RIPL
ASHL	AIAL	RIPL
RIH	RIBR	RIPL
URXR	AUAR	RIPR
URXR	RMGR	RIPR
RIH	RIBR	RIPR
ADAR	RICL	RIPR
ADAR	RIMR	RIPR
RIFR	AVJL	RIPR
RIFR	HSNR	RIPR
RMDL	RIAL	RMER
RMDL	RIAR	RMER
RMDL	RMDR	RMER
RIH	RIBR	RMER
RMHR	RMGL	RMER
RIVR	RIAL	RMEV
RIVR	SMDVR	RMEV
RIH	RIBR	RMEV
SMBVL	PLNL	RMEV
DVB	RMFL	RMEV
DVB	DVC	RMEV
CEPDL	URBL	URADL
CEPDL	RMGL	URADL
BDUL	ADEL	URADL
BDUL	PVNL	URADL
BDUL	PVNR	URADL
CEPDR	URBR	URADR
CEPDR	RIS	URADR
BDUR	ALMR	URADR
BDUR	HSNR	URADR
BDUR	PVNL	URADR
BDUR	PVNR	URADR
CEPDL	URBL	URYDL
URBL	CEPDL	URXL
URBL	CEPDL	AVBL
CEPDL	URBL	AVER
CEPDL	URBL	RIBL
CEPDL	URBL	RICL
CEPDL	URBL	RMDVL
CEPDL	URBL	RIS
URBL	CEPDL	RMDDR
CEPDL	URBL	RMHR
CEPDL	URBL	SIADR
URBL	CEPDL	SIAVL
ADEL	ADER	URBL
ADEL	FLPL	URBL
ADEL	BDUL	URBL
CEPDR	URBR	URYDR
URBR	CEPDR	URXR
URBR	CEPDR	AVBR
CEPDR	URBR	AVEL
CEPDR	URBR	RIBR
CEPDR	URBR	RICL
URBR	CEPDR	RMDL
URBR	CEPDR	RMDR
CEPDR	URBR	RMDVR
CEPDR	URBR	RMDDL
CEPDR	URBR	RMHL
CEPDR	URBR	RMHR
CEPDR	URBR	SIADL
URBR	CEPDR	SIAVR
URBR	CEPDR	SMBDL
CEPDR	URBR	SMBDR
URBR	CEPDR	ADAR
CEPDR	URBR	RMGR
CEPDR	URBR	BDUR
CEPDL	RMGL	URYDL
URYDL	RMDDR	AVER
URYDL	RMDDR	RIBL
URYDL	RMDDR	SMDDL
URYDL	RMDDR	SMDDR
CEPDR	RIS	URYDR
RIS	CEPDR	URYVR
RIS	RIMR	URYVR
RIS	RMDR	URYVR
ADER	AVAR	ALA
ADER	FLPL	ALA
ADER	FLPR	ALA
CEPDL	RMGL	AVER
CEPDL	RMGL	RIBL
CEPDL	RMGL	RICL
CEPDL	RMGL	RICR
RIH	RIBR	CEPDL
CEPDL	RMGL	RIS
CEPDL	RMGL	SIADR
CEPDL	RMGL	SMBDR
ADEL	ADER	CEPDL
ADEL	FLPL	CEPDL
ADEL	BDUL	CEPDL
RMGL	CEPDL	RID
RMGL	CEPDL	AIBR
RMGL	CEPDL	ASHL
RMGL	CEPDL	AVAL
RMGL	CEPDL	AVBR
RMGL	CEPDL	AVEL
RMGL	CEPDL	RMDL
RMGL	CEPDL	RMDR
RMGL	CEPDL	SIAVL
RMGL	CEPDL	SIBVL
RMGL	CEPDL	SIBVR
RMGL	CEPDL	SMBVL
RMGL	CEPDL	ADAL
RMGL	CEPDL	ALNL
ALML	SDQL	CEPDL
CEPDR	RIS	RICL
CEPDR	RIS	RICR
CEPDR	RIS	RMDVR
RIS	CEPDR	AVER
RIS	CEPDR	RIBL
RIS	CEPDR	RIML
RIS	CEPDR	RMDL
RIS	CEPDR	SMDVR
RIS	CEPDR	AVKL
RIS	CEPDR	AVKR
RIS	CEPDR	AVL
CEPDR	RIS	RMHL
CEPDR	RIS	RMHR
CEPDR	RIS	SIADL
CEPDR	RIS	SMBDR
RIS	CEPDR	SMDDR
CEPDR	RIS	RMGR
CEPDR	RIS	BDUR
ADER	AVAR	CEPDR
ADER	ADEL	CEPDR
ADER	FLPL	CEPDR
ADER	FLPR	CEPDR
AINR	AFDL	RID
RMGL	URXL	RID
RMGL	RMHR	RID
RMGL	ALML	RID
PVCL	AVJL	RID
PVCL	AVJR	RID
PVCR	AQR	RID
URXL	RMGL	AUAL
URXL	RMGL	AVBL
URXL	RMGL	AVJR
URXL	RMGL	RIAL
URXL	RMGL	RICL
RIR	AWBR	URXL
RIR	DVA	URXL
AQR	PVPL	URXL
AQR	PVCR	URXL
URXL	RMGL	RIGL
RMGL	URXL	AIBR
RMGL	URXL	AVAL
RMGL	URXL	AVBR
RMGL	URXL	RMDL
RMGL	URXL	RMDR
RMGL	URXL	RMDVL
RMGL	URXL	SIAVL
RMGL	URXL	SIBVL
RMGL	URXL	SIBVR
RMGL	URXL	SMBVL
RMGL	URXL	ADAL
RMGL	URXL	ALNL
ADFR	ASHR	URXR
ADFR	AWBR	URXR
ADFR	AIYR	URXR
ADFR	PVPR	URXR
AUAR	URXR	AVAR
URXR	AUAR	AVBL
URXR	AUAR	AVBR
AUAR	URXR	RIBR
URXR	AUAR	RMDR
AUAR	URXR	AIYR
URXR	AUAR	SIAVR
URXR	AUAR	RIGR
URXR	RMGR	AVBL
URXR	RMGR	RIAR
RIR	AWBR	URXR
RIR	RIGL	URXR
RIR	DVA	URXR
URXR	RMGR	SIAVR
URXR	RMGR	RIGR
RMGR	URXR	AVAR
RMGR	URXR	AVDL
RMGR	URXR	AVJL
RMGR	URXR	RMDL
RMGR	URXR	RMDVR
RMGR	URXR	ADAR
RMGR	URXR	ALNR
ASHL	AIAL	ADFL
ADFR	ASHR	AIZR
ADFR	PVPR	AIZR
ASEL	AWCL	ADFR
ASEL	AWCR	ADFR
ASHR	ADFR	AIBR
ADFR	ASHR	AUAR
ASHR	ADFR	AVAR
ASHR	ADFR	AVBR
ASHR	ADFR	AVDL
ASHR	ADFR	AVDR
ASHR	ADFR	AVER
ASHR	ADFR	AIAR
ADFR	ASHR	RIR
ADFR	ASHR	SMBDR
ADFR	ASHR	SMBVR
ADFR	ASHR	RIGR
ASHR	ADFR	HSNR
ADFR	AWBR	AUAR
ADFR	PVPR	AUAR
AVHL	AVJL	ADFR
AWAR	ASER	ADFR
AWBR	ADFR	ASGR
AWBR	ADFR	AVBR
ADFR	AWBR	SMBDR
ADFR	AWBR	ADAR
ADFR	AWBR	RIGR
AIYR	ADFR	RIBR
ADFR	AIYR	RIR
ADFR	AIYR	SMBDR
ADFR	AIYR	SMBVR
ADFR	AIYR	ADAR
ADFR	AIYR	RIGR
AIYR	ADFR	HSNL
RIH	RIBR	ADFR
ADFR	PVPR	RIR
ADFR	PVPR	SMBDR
ADFR	PVPR	SMBVR
ADFR	PVPR	ADAR
PVPR	ADFR	AVAL
PVPR	ADFR	AVAR
PVPR	ADFR	AVBL
PVPR	ADFR	AVBR
PVPR	ADFR	RIMR
PVPR	ADFR	AQR
PVPR	ADFR	RMGR
PVPR	ADFR	DVC
PVPR	ADFR	PVCL
PVPR	ADFR	PVCR
PVPR	ADFR	PVQR
AVHR	PVPL	ADLL
ADLR	AIAR	AVAR
ADLR	AIAR	AVBL
ADLR	AIAR	AVBR
ADLR	AIAR	AVDL
ADLR	AIAR	AVDR
AVHR	PVPL	ADLR
ADLR	AIAR	AVJR
ADLR	AIAR	RICL
ADLR	AIAR	RICR
AIAR	ADLR	AWAR
AIAR	ADLR	ADAR
AIAR	ADLR	RIFR
ADLR	AIAR	PVCL
AINR	AFDL	AFDR
AINR	AFDL	AIBL
AINR	AFDL	ASEL
AINR	AFDL	AUAR
AINR	AFDL	RIBL
AINR	AFDL	AIAL
AFDL	AINR	AIYL
ASER	AFDR	AFDL
ASER	AIBL	AFDL
ASER	AWAR	AFDL
ASER	AIAL	AFDL
ASER	AIAR	AFDL
ASER	AFDR	AIBR
ASER	AFDR	AWCL
ASER	AFDR	AWCR
ASER	AFDR	AIYL
RIR	AWBR	AFDR
RIR	RIGL	AFDR
RIR	DVA	AFDR
AIZL	DVA	AIBL
AIZR	AIAR	AIBL
ASEL	AWCR	AIBL
ASER	AIBL	AIBR
AIBL	ASER	AVAL
AIBL	ASER	AVBL
ASER	AIBL	AWCR
AIBL	ASER	RIML
ASER	AIBL	AIYR
AIBL	ASER	SAADR
AIBL	ASER	SMDDR
AIBL	ASER	RIFL
AIBL	ASER	RIGR
ASKL	AIML	AIBL
AIBL	RIBR	AVAL
AIBL	RIBR	AVBL
AIBL	SAADL	AVBL
AIBL	FLPL	AVBL
AWCL	AWCR	AIBL
AWCL	AIAR	AIBL
RIBR	AIBL	AVAR
RIBR	AIBL	AVEL
RIBR	AIBL	AVER
RIBR	AIBL	RIAR
AIBL	RIBR	RIML
AIBL	RIBR	AIYL
AIBL	RIBR	SAADR
RIBR	AIBL	SMDDL
AIBL	RIBR	SMDDR
AIBL	RIBR	RIFL
AIBL	RIMR	RIML
AIBL	FLPL	RIML
RIMR	AIBL	AVBR
RIMR	AIBL	AVJL
RIMR	AIBL	RMDL
AIBL	RIMR	AIYL
RIMR	AIBL	RMFL
RIMR	AIBL	RMFR
RIMR	AIBL	SMDDL
AIBL	RIMR	RIFL
AIBL	RIMR	RIGR
SAAVL	ALNL	AIBL
AIAL	AIML	AIBL
AIAL	HSNL	AIBL
AIBL	SAADL	AIYL
AIBL	FLPL	AIYL
AIBL	SAADL	SAADR
AIBL	SAADL	SMDDR
AIBL	SAADL	RIFL
AIBL	SAADL	RIGR
SAADL	AIBL	RMGR
AIBL	FLPL	SAADR
AIBL	FLPL	SMDDR
ADAR	RICL	AIBL
FLPL	AIBL	AIBR
FLPL	AIBL	AVAR
FLPL	AIBL	AVBR
FLPL	AIBL	AVDL
FLPL	AIBL	AVDR
AIBL	FLPL	RIFL
AIBL	FLPL	RIGR
FLPL	AIBL	DVA
HSNR	RIFR	AIBL
HSNR	BDUR	AIBL
HSNR	HSNL	AIBL
DVB	RMFL	AIBL
DVC	RIGL	AIBL
AIZL	AIAL	AIBR
AIZL	DVA	AIBR
ASER	AWAR	AIBR
ASER	AIAL	AIBR
ASHR	RMGR	AIBR
ASHR	PVPR	AIBR
AIBR	RIBL	AVAR
AIBR	VB1	AVAR
AIBR	VB1	AVBR
AIBR	VB1	AVEL
AWCL	AIYL	AIBR
AWCR	AIYL	AIBR
AIBR	VB1	RIAL
RIBL	AIBR	AVAL
RIBL	AIBR	AVDR
RIBL	AIBR	AVER
AIBR	RIBL	RIMR
AIBR	RIBL	SMDVL
RIBL	AIBR	SMDVR
AIBR	RIBL	SAADL
AIBR	RIBL	SMDDL
AIBR	VB1	RIMR
AIBR	VB1	SMDVL
AIBR	VB1	SMDDL
ADAR	RICL	AIBR
FLPL	ADEL	AIBR
FLPL	ADER	AIBR
FLPR	ADER	AIBR
RMGL	RMHR	AIBR
RMGL	ALML	AIBR
VB1	AIBR	RMFL
HSNR	RIFR	AIBR
HSNR	BDUR	AIBR
HSNR	HSNL	AIBR
SDQL	ALML	AIBR
DVB	RMFL	AIBR
DVC	RIGL	AIBR
AIZL	DVA	ASEL
AIZL	AIAL	AVER
AIZL	AIAL	RIAL
AIZL	AIAL	RIML
AIZL	DVA	RIML
AIAL	AIZL	AWCR
AIZL	AIAL	SMBDL
AIZL	AIAL	SMBVL
AIAL	AIZL	ADAL
AIAL	AIZL	RIFL
AIZL	AIAL	RIGL
AIAL	AIZL	RMGL
AIZL	AIAL	VB2
AIYL	AWCL	AIZL
AIYL	AWCR	AIZL
RIH	RIBR	AIZL
RIR	AWBR	AIZL
AIZL	DVA	RIGL
AIZL	DVA	VB2
HSNL	AVFL	AIZL
HSNR	RIFR	AIZL
HSNR	BDUR	AIZL
DVA	AIZL	AUAL
DVA	AIZL	AUAR
DVA	AIZL	AVAL
DVA	AIZL	AVAR
DVA	AIZL	AVBL
DVA	AIZL	AVEL
DVA	AIZL	RIAR
DVA	AIZL	RIMR
DVA	AIZL	SAAVL
DVA	AIZL	SAAVR
DVA	AIZL	SAADR
DVA	AIZL	SMBDR
DVA	AIZL	SMBVR
DVA	AIZL	AQR
DVA	AIZL	SABD
DVA	AIZL	PVCL
DVA	AIZL	VA2
AIZR	AIAR	AVEL
AIZR	AIAR	AVER
AWAR	ASER	AIZR
AIZR	AIAR	RIAR
RIBR	RIGR	AIZR
AIZR	AIAR	RIMR
AIZR	AIAR	SMBDR
AIZR	AIAR	SMBVR
AIZR	AIAR	SMDDR
AIAR	AIZR	ADAR
AIAR	AIZR	RIFR
AIZR	AIAR	DVA
RIGL	DVC	AIZR
HSNL	AIAL	AIZR
HSNL	AVFL	AIZR
HSNR	RIFR	AIZR
HSNR	BDUR	AIZR
AWAR	ASER	ASEL
AWCL	ASEL	AVAL
AWCL	ASEL	RIAL
ASEL	AWCL	RIAR
ASEL	AWCL	AIYR
AWCR	ASEL	ASGR
ASEL	AWCR	RIAR
AWAR	ASER	AUAR
AWAR	ASER	AWBR
ASER	AWAR	AWCL
ASER	AWAR	AWCR
ASER	AWAR	AIYL
AWAR	ASER	RIR
AWAR	ASER	RIFR
AWAR	ASER	RIGR
ASER	AIAL	AIYL
ASER	AIAL	AIYR
AIAL	ASER	ADAL
AIAL	ASER	RIFL
AIAL	ASER	RMGL
ASER	AIAR	AIYL
ASER	AIAR	AIYR
AIAR	ASER	ADAR
AIAR	ASER	RIFR
AWAL	AIYL	ASGL
AIAL	ASGL	AWCR
AIAL	ASGL	ADAL
AIAL	ASGL	RIFL
AIAL	ASGL	RMGL
AWBR	RIR	ASGR
AWCR	AWCL	ASGR
AWCR	AIYL	ASGR
AIAR	ASGR	AWAR
ASGR	AIAR	AIYR
AIAR	ASGR	ADAR
AIAR	ASGR	RIFR
AIMR	ASKR	ASGR
AIMR	RMGR	ASGR
ASHL	AIAL	AVAL
ASHL	AIAL	AVBL
ASHL	AIAL	AVDL
ASHL	AIAL	AVDR
ASHL	AIAL	RIAL
ASHL	AIAL	RIML
AIAL	ASHL	AWCR
AIAL	ASHL	RIFL
RMGL	RMHR	ASHL
RMGL	ALML	ASHL
HSNL	AVFL	ASHL
HSNR	RIFR	ASHL
HSNR	BDUR	ASHL
ASHR	PVPR	AVDL
ASHR	RMGR	AVDR
ASHR	PVPR	AVDR
ASHR	PVPR	AVER
AWBR	RIR	ASHR
ASHR	RMGR	RIAR
ASHR	RMGR	AIAR
ASHR	PVPR	AIAR
ASHR	PVPR	ADAR
RIFR	AVJL	ASHR
RMGR	ASHR	AVJL
RMGR	ASHR	RMDL
RMGR	ASHR	RMDR
RMGR	ASHR	RMDVR
RMGR	ASHR	RIR
RMGR	ASHR	ALNR
HSNL	AIAL	ASHR
HSNL	AVFL	ASHR
ASHR	PVPR	HSNR
PVPR	ASHR	AVAL
PVPR	ASHR	AVBL
PVPR	ASHR	RIMR
PVPR	ASHR	AQR
PVPR	ASHR	RIGR
PVPR	ASHR	DVC
PVPR	ASHR	PVCL
PVPR	ASHR	PVCR
PVPR	ASHR	PVQR
AVFR	AVFL	ASJL
ASJL	PVQL	HSNR
PVQL	ASJL	AIAL
PVQL	ASJL	RMGL
AIMR	RMGR	ASJR
HSNL	AIAL	ASJR
HSNL	AVFL	ASJR
AIAL	ASKL	AWCR
AIAL	ASKL	ADAL
AIAL	ASKL	RIFL
AIAL	ASKL	RMGL
AIML	ASKL	AVBR
AIML	ASKL	AVDL
AIML	ASKL	AVDR
AIML	ASKL	AVER
AIML	ASKL	AVHL
AIML	ASKL	AVHR
AIML	ASKL	AVJL
AIML	ASKL	SMBVL
AIML	ASKL	AVFL
AIML	ASKL	RIFL
AIML	ASKL	ALML
AVFR	AVFL	ASKL
HSNL	AVFL	ASKL
HSNL	HSNR	ASKL
ASKR	AIMR	AWAR
AIMR	ASKR	AVDR
AIMR	ASKR	AVFL
AIMR	ASKR	AVFR
AIMR	ASKR	HSNL
AIMR	ASKR	HSNR
AIMR	ASKR	PVNR
RIBL	AUAL	AVBR
RIBL	AUAL	AVER
RIBL	AUAL	SMDVR
RIR	AWBR	AUAL
RIR	RIGL	AUAL
DVA	VB1	AUAL
DVA	RIR	AUAR
DVA	VB1	AUAR
AVJR	PVCL	AVAL
AWCL	AWCR	AVAL
AWCL	AIAR	AVAL
AWCL	AIYL	AVAL
RIML	SAAVR	AVAL
RIML	SAADR	AVAL
RIMR	RMDR	AVAL
RIMR	SAAVR	AVAL
RIMR	AVKL	AVAL
RIMR	RIS	AVAL
SAAVL	ALNL	AVAL
ADEL	BDUL	AVAL
ADER	AVAR	AVAL
RMGL	RMHR	AVAL
RMGL	ALML	AVAL
BDUR	ALMR	AVAL
BDUR	HSNR	AVAL
BDUR	PVNL	AVAL
BDUR	PVNR	AVAL
SDQL	ALML	AVAL
PVPL	AVHR	AVAL
PVPR	AVHL	AVAL
PVPR	AVL	AVAL
DVA	RIR	AVAL
DVA	VB1	AVAL
DVC	RIGL	AVAL
DVC	DVB	AVAL
PVCR	PVCL	AVAL
RIBR	RIH	AVAR
RIBR	RIGR	AVAR
RICL	ADAR	AVAR
SAAVR	RIML	AVAR
SAAVR	RIMR	AVAR
SAADR	RIML	AVAR
ADEL	BDUL	AVAR
ADER	AVAR	AVDR
ADER	AVAR	AVER
ADER	AVAR	AVJR
ADER	AVAR	RMDR
ADER	AVAR	AVKL
ADER	AVAR	AVKR
ADER	AVAR	RIH
ADER	AVAR	ADAR
ADER	AVAR	RIGR
ADER	AVAR	PVR
RMGR	AIMR	AVAR
SDQL	ALML	AVAR
PVPL	AVHR	AVAR
PVPR	AVHL	AVAR
PVPR	AVL	AVAR
DVA	RIR	AVAR
DVA	VB1	AVAR
DVC	DVB	AVAR
PVCL	AVJL	AVAR
PVCL	AVJR	AVAR
AVJL	PVNR	AVBL
RIML	SAAVL	AVBL
RIML	SAAVR	AVBL
RIML	SAADR	AVBL
RIMR	RMDR	AVBL
RIMR	SAAVL	AVBL
RIMR	SAAVR	AVBL
RIMR	RIS	AVBL
AVKL	RMFR	AVBL
ADAR	RICL	AVBL
AVFL	HSNL	AVBL
FLPR	ADER	AVBL
RIFR	HSNR	AVBL
PVPR	AVL	AVBL
DVA	RIR	AVBL
DVA	VB1	AVBL
DVC	RIGL	AVBL
DVC	DVB	AVBL
AVJL	PVNR	AVBR
AWBR	RIR	AVBR
RIML	SAAVL	AVBR
RIML	SAAVR	AVBR
RIML	SAADR	AVBR
RIMR	RMDR	AVBR
RIMR	SAAVL	AVBR
RIMR	SAAVR	AVBR
RIMR	AVKL	AVBR
RIMR	RIS	AVBR
AIML	AIAL	AVBR
ADAR	RICL	AVBR
AVFL	HSNL	AVBR
FLPL	ADEL	AVBR
FLPL	ADER	AVBR
FLPR	ADER	AVBR
RIFR	HSNR	AVBR
RMGL	RMHR	AVBR
RMGL	ALML	AVBR
RMGR	AIMR	AVBR
PVPR	AVL	AVBR
AVHL	AVJL	AVDL
AVHL	PVPR	AVDL
AIML	AIAL	AVDL
AQR	PVPL	AVDL
FLPL	ADEL	AVDL
FLPL	ADER	AVDL
FLPR	ADER	AVDL
RMGR	AIMR	AVDL
PVCL	AVJL	AVDL
PVCL	AVJR	AVDL
AIML	AIAL	AVDR
AIMR	RMGR	AVDR
ADER	ADEL	AVDR
FLPL	ADEL	AVDR
ALML	RMGL	AVDR
ALML	SDQL	AVDR
HSNL	AIAL	AVDR
HSNL	AVFL	AVDR
HSNL	HSNR	AVDR
PVCL	AVJL	AVDR
RIBR	RIH	AVEL
RIBR	RIGR	AVEL
AVKL	RIMR	AVEL
AVKL	RMFR	AVEL
RIS	RIMR	AVEL
RIS	RMDR	AVEL
ADAR	RICL	AVEL
ADAR	RIMR	AVEL
ADEL	ADER	AVEL
ADEL	FLPL	AVEL
ADEL	BDUL	AVEL
FLPR	ADER	AVEL
RIGL	RIR	AVEL
RIGL	DVC	AVEL
RMGL	RMHR	AVEL
DVA	RIR	AVEL
DVA	VB1	AVEL
PVCR	AQR	AVEL
PVCR	PVCL	AVEL
PVNR	AVJL	AVEL
PVNR	BDUL	AVEL
PVNR	BDUR	AVEL
PVNR	PVNL	AVEL
RIBR	RIH	AVER
AIML	AIAL	AVER
AVKL	RIMR	AVER
AVKL	RMFR	AVER
RIS	RIMR	AVER
RIS	RMDR	AVER
ADER	ADEL	AVER
ADER	FLPL	AVER
RIGL	RIR	AVER
RIGL	DVC	AVER
RMGR	AIMR	AVER
PVPL	AVHR	AVER
PVPL	AQR	AVER
DVA	RIR	AVER
DVA	VB1	AVER
PVCL	AVJL	AVER
PVCL	AVJR	AVER
PVCR	AQR	AVER
AVHL	AVJL	AWBR
AVHL	AVJL	RIR
AVJL	AVHL	RIS
AVHL	AVJL	SMBDR
AVHL	AVJL	SMBVR
AVHL	AVJL	VD1
AVJL	AVHL	PVCR
AVHL	PVPR	AWBR
AIML	AIAL	AVHL
AVHL	PVPR	RIR
AVHL	PVPR	SMBDR
AVHL	PVPR	SMBVR
AVFL	AVFR	AVHL
AVFL	HSNL	AVHL
RIFR	HSNR	AVHL
AVHL	PVPR	VD1
BDUL	ADEL	AVHL
BDUL	PVNL	AVHL
BDUL	PVNR	AVHL
BDUR	ALMR	AVHL
BDUR	HSNR	AVHL
BDUR	PVNL	AVHL
BDUR	PVNR	AVHL
PVPR	AVHL	RIAR
PVPR	AVHL	AQR
PVPR	AVHL	RIGR
PVPR	AVHL	RMGR
PVPR	AVHL	DVC
PVPR	AVHL	PVCL
PVPR	AVHL	PVCR
PVPR	AVHL	PVQR
AVHR	PVPL	AVJR
AIML	AIAL	AVHR
AVHR	PVPL	SMBDL
AVHR	PVPL	SMBVL
AVFL	AVFR	AVHR
AVFL	HSNL	AVHR
PVPL	AVHR	ADAL
PVPL	AVHR	PVCR
RIMR	RMDR	AVJL
RIMR	SAAVL	AVJL
RIMR	SAAVR	AVJL
RIMR	AVKL	AVJL
AIML	AIAL	AVJL
AVJL	RIFR	RIS
AVJL	PVNR	RIS
ADAR	RICL	AVJL
AQR	PVPL	AVJL
RIFR	AVJL	PVPR
RMGR	AIMR	AVJL
BDUR	ALMR	AVJL
HSNL	AIAL	AVJL
PVCL	AVJL	SIBVL
AVJL	PVNR	PVCR
PVNL	BDUL	AVJL
ADER	ADEL	AVJR
ADER	FLPL	AVJR
AVFL	AVFR	AVJR
AVFL	HSNL	AVJR
RIFR	HSNR	AVJR
BDUL	ADEL	AVJR
PVCL	AVJR	RIS
PVCL	AVJR	SIBVL
PVNL	BDUR	AVJR
PVNR	BDUR	AVJR
AWAL	AIYL	AWBL
AIYL	AWAL	RIAL
AIYL	AWAL	RIBL
AWAL	AIYL	ADAL
AIYL	AWAL	HSNR
AWAR	AIYR	AWBR
AIAR	AWCL	AWAR
AIAR	AWCR	AWAR
AIYR	AWAR	RIAR
AIYR	AWAR	RIBR
AWAR	AIYR	RIR
AWAR	AIYR	RIFR
AWAR	AIYR	RIGR
AIYR	AWAR	HSNL
HSNL	AIAL	AWBL
HSNL	AVFL	AWBL
HSNR	RIFR	AWBL
HSNR	BDUR	AWBL
RIR	AWBR	RIAL
AWBR	RIR	SMBVR
RIR	AWBR	PVPL
HSNL	AIAL	AWBR
HSNL	AVFL	AWBR
HSNL	HSNR	AWBR
AWCL	AWCR	RIAL
AWCR	AWCL	AIYR
AWCL	AIAR	RIAL
AWCL	AIAR	AIAL
AWCL	AIYL	AIAL
AIAR	AWCL	ADAR
AIAR	AWCL	RIFR
AIYL	AWCL	RIBL
AIYL	AWCL	HSNR
AIAL	AIML	AWCR
AIAL	HSNL	AWCR
AWCR	AIAR	AIYR
AIAR	AWCR	ADAR
AIAR	AWCR	RIFR
AIYL	AWCR	RIAL
AIYL	AWCR	RIBL
AWCR	AIYL	AIYR
AIYL	AWCR	HSNR
RIAR	RIAL	SAADR
RIAR	RIAL	SIADR
RIAR	RIAL	SIAVL
RIAL	RIVL	RMDVL
RIAL	RIVL	RMDVR
RIAL	RIVL	RMDDL
RIAL	RIVL	RMDDR
RIVL	RIAL	SAADR
RIAL	RIVL	SIADL
RIVL	RIAL	SIAVR
RIAL	RIVR	RMDVL
RIAL	RIVR	RMDDR
RIVR	RIAL	SAADL
RIAL	RIVR	SIADL
RIVR	RIAL	SIAVL
RIAL	RMDL	RMDVL
RIAL	RMDL	RMDVR
RIAL	RMDL	RMDDL
RMDL	RIAL	RMFL
RIAL	RMDL	SIADL
RIAL	RMDR	RMDVL
RIAL	RMDR	RMDVR
RMDR	RIAL	AVKL
RIAL	RMDR	RMDDR
RIAL	RMDR	SIADL
RIAL	SMDVL	RMDVL
RIAL	SMDVR	RMDVL
RIAL	SMDDL	RMDVL
RIAL	SMDDR	RMDVL
RIAL	SMDVL	RMDVR
RIAL	SMDVR	RMDVR
RIAL	SMDDL	RMDVR
RIAL	SMDDR	RMDVR
RIAL	SMDVL	RMDDL
RIAL	SMDVL	SIADL
SMDVL	RIAL	PVR
RIAL	SMDVR	RMDDR
RIAL	SMDVR	SIADL
RIH	RIBR	RIAL
RIR	RIGL	RIAL
RIAL	SMDDL	RMDDL
RIAL	SMDDR	RMDDL
RIAL	SMDDL	RMDDR
RIAL	SMDDR	RMDDR
RIAL	SMDDL	SIADL
RIAL	SMDDR	SIADL
ADEL	ADER	RIAL
ADEL	FLPL	RIAL
ADEL	BDUL	RIAL
AQR	PVPL	RIAL
AQR	PVCR	RIAL
DVA	VB1	RIAL
RIBR	RIGR	RIAR
RIAR	RIVL	RMDVL
RIAR	RIVL	RMDVR
RIAR	RIVL	RMDDL
RIAR	RIVL	RMDDR
RIAR	RIVL	SIADL
RIAR	RIVL	SIADR
RIAR	RIVL	SIAVL
RIVL	RIAR	SIAVR
RIAR	RMDL	RMDVL
RIAR	RMDL	RMDVR
RIAR	RMDL	RMDDL
RMDL	RIAR	RMFL
RIAR	RMDL	SAADR
RIAR	RMDL	SIADL
RIAR	RMDL	SIADR
RIAR	RMDL	SIAVL
RIAR	RMDR	RMDVL
RIAR	RMDR	RMDVR
RMDR	RIAR	AVKL
RIAR	RMDR	RMDDR
RIAR	RMDR	SAADR
RIAR	RMDR	SIADL
RIAR	RMDR	SIADR
RIAR	RMDR	SIAVL
RIAR	SMDVL	RMDVL
RIAR	SMDVR	RMDVL
RIAR	SMDDL	RMDVL
RIAR	SMDDR	RMDVL
RIAR	SMDVL	RMDVR
RIAR	SMDVR	RMDVR
RIAR	SMDDL	RMDVR
RIAR	SMDDR	RMDVR
RIAR	SMDVL	RMDDL
RIAR	SMDVL	SAADR
RIAR	SMDVL	SIADL
RIAR	SMDVL	SIADR
RIAR	SMDVL	SIAVL
SMDVL	RIAR	PVR
RIAR	SMDVR	RMDDR
RIAR	SMDVR	SAADR
RIAR	SMDVR	SIADL
RIAR	SMDVR	SIADR
RIAR	SMDVR	SIAVL
RIR	RIGL	RIAR
RIAR	SMDDL	RMDDL
RIAR	SMDDR	RMDDL
RIAR	SMDDL	RMDDR
RIAR	SMDDR	RMDDR
RIAR	SMDDL	SAADR
RIAR	SMDDR	SAADR
RIAR	SMDDL	SIADL
RIAR	SMDDR	SIADL
RIAR	SMDDL	SIADR
RIAR	SMDDR	SIADR
RIAR	SMDDL	SIAVL
RIAR	SMDDR	SIAVL
AQR	PVPL	RIAR
AQR	PVCR	RIAR
PVPR	AVL	RIAR
DVA	VB1	RIAR
RIML	SAAVL	RIBL
RIML	SAAVR	RIBL
RIML	SAADR	RIBL
RIH	RIBR	RIBL
RIS	RIMR	RIBL
RIS	RMDR	RIBL
RIGL	RIR	RIBL
DVC	DVB	RIBL
RIMR	RMDR	RIBR
RIMR	SAAVL	RIBR
RIMR	SAAVR	RIBR
RIMR	AVKL	RIBR
RIMR	ADAR	RIBR
RIBR	RIH	SMDDL
RIS	RMDR	RIBR
RIBR	RIGR	SMDDL
RIGR	RIBR	AVKL
RIGR	RIBR	AVKR
RIGR	RIBR	RIR
RIGR	RIBR	RMHL
RIGR	RIBR	ALNR
DVC	RIGL	RIBR
DVC	DVB	RIBR
RICL	ADAR	RIML
RICL	ADAR	SMDVR
RICL	ADAR	AVKR
RICL	ADAR	RMFR
RICL	ADAR	SMBDL
RICL	ADAR	SMDDL
RICL	ADAR	SMDDR
ADAR	RICL	SMDVL
SDQL	ALML	RICR
RIML	SAAVL	RMDL
RIML	SAAVR	RMDL
RIML	SAADR	RMDL
RIML	SAAVL	RMDR
RIML	SAAVR	RMDR
RIML	SAADR	RMDR
RIML	SAAVL	SMDVL
RIML	SAAVR	SMDVL
RIML	SAAVR	RMFR
SAAVR	RIML	SMDDL
RIML	SAAVR	SMDDR
RIML	SAADR	SMDVL
AVKL	RIMR	RIML
AVKR	RMFL	RIML
RIS	RIMR	RIML
RIML	SAADR	RMFR
SAADR	RIML	RIMR
SAADR	RIML	RMFL
RIML	SAADR	SMDDR
SAADR	RIML	RMGL
VB1	DVA	RIML
HSNL	AIAL	RIML
HSNL	AVFL	RIML
HSNL	HSNR	RIML
RIMR	SAAVL	RMDL
RIMR	SAAVR	RMDL
RIMR	AVKL	RMDL
RIMR	ADAR	RMDL
RMDR	RIMR	RMDDL
RIMR	RMDR	RMFR
RIMR	RMDR	SMDDL
RIMR	RMDR	SMDDR
RIMR	SAAVL	RMFL
RIMR	SAAVL	SMDDL
RIMR	SAAVR	RMFL
RIMR	SAAVR	RMFR
RIMR	SAAVR	SMDDR
AVKL	RIMR	SIAVR
RIMR	AVKL	SMDDL
AVKL	RIMR	AVM
RIS	RIMR	SMDVR
RIS	RIMR	AVL
RIS	RIMR	RMDDL
RIMR	RIS	RMFL
RIMR	RIS	RMFR
RIMR	RIS	SMDDL
RIMR	ADAR	RMFL
RIMR	ADAR	RMFR
RIMR	ADAR	SMDDL
RIMR	ADAR	SMDDR
ADAR	RIMR	RIVR
ADAR	RIMR	SMDVL
RIFR	HSNR	RIMR
PVPR	AVL	RIMR
DVA	RIR	RIMR
DVA	VB1	RIMR
ADEL	ADER	RIVL
ADEL	FLPL	RIVL
ADEL	BDUL	RIVL
RIVR	SMDVR	RMDR
RIVR	SMDVR	RMDVR
RIVR	SMDVR	SAADL
RIVR	SMDVR	SIAVL
ADEL	ADER	RIVR
ADEL	FLPL	RIVR
ADEL	BDUL	RIVR
RMDR	RMDL	AVKL
RMDR	RMDL	RMDDL
RMDL	RMDR	RMDDR
RMFR	AVKL	RMDL
ADEL	ADER	RMDL
ADEL	FLPL	RMDL
ADEL	BDUL	RMDL
RMGL	RMHR	RMDL
RMGL	ALML	RMDL
RMGR	AIMR	RMDL
RIS	RMDR	SMDVR
RIS	RMDR	AVL
RIS	RMDR	SMDDR
RMFL	DVB	RMDR
ADER	ADEL	RMDR
ADER	FLPL	RMDR
ADER	FLPR	RMDR
RMGL	RMHR	RMDR
RMGL	ALML	RMDR
RMGR	AIMR	RMDR
RMGL	RMHR	RMDVL
RMGL	ALML	RMDVL
RMDVR	RMDDL	SIBDR
RMDVR	RMDDL	SIBVR
RMGR	AIMR	RMDVR
SAAVL	ALNL	RMFR
SAAVL	ALNL	SMDDR
DVA	RIR	SAAVL
DVA	VB1	SAAVL
ALNL	SAAVL	SMDVL
ADER	ADEL	SAAVR
ADER	FLPL	SAAVR
ADER	FLPR	SAAVR
DVA	RIR	SAAVR
DVA	VB1	SAAVR
ADEL	ADER	SIBDR
ADEL	FLPL	SIBDR
ADEL	BDUL	SIBDR
SMDVR	SMDDL	RMDDL
AIML	AIAL	SMBVL
AIAL	AIML	ADAL
AIML	AIAL	AVFL
AIML	AIAL	AVFR
AIAL	AIML	RMGL
AIML	AIAL	ALML
AIAL	HSNL	ADAL
AIAL	HSNL	RMGL
HSNL	AIAL	SABVL
AIMR	RMGR	AIAR
AIMR	RMGR	AVFL
AIMR	RMGR	AVFR
AIMR	RMGR	RIFR
RMGR	AIMR	RIR
RMGR	AIMR	ADAR
AIMR	RMGR	HSNL
RMGR	AIMR	ALNR
AIMR	RMGR	PVNR
RMFL	AVKR	AVKL
RMFR	AVKL	AVKR
AVKL	RMFR	SAADR
AVKL	RMFR	SIAVR
AVKL	RMFR	SMDDR
AVKL	RMFR	AVM
ADER	ADEL	AVKL
ADER	FLPL	AVKL
ADER	FLPR	AVKL
DVC	RIGL	AVKL
AVKR	RMFL	SAADL
AVKR	RMFL	SMBDL
AVKR	RMFL	SMDDL
AVKR	RMFL	SMDDR
RMFL	AVKR	RMGR
AVKR	RMFL	BDUL
ADER	ADEL	AVKR
ADER	FLPL	AVKR
ADER	FLPR	AVKR
RIGL	RIR	AVKR
ADEL	ADER	AVL
ADEL	FLPL	AVL
ADEL	BDUL	AVL
AVFL	AVFR	AVL
AVFL	HSNL	AVL
PVPR	AVL	AQR
PVPR	AVL	RIGR
PVPR	AVL	RMGR
PVPR	AVL	DVC
PVPR	AVL	PVCL
PVPR	AVL	PVCR
PVPR	AVL	PVQR
DVB	RMFL	AVL
DVB	DVC	AVL
ADEL	FLPL	RIH
ADEL	BDUL	RIH
ADER	FLPL	RIH
ADER	FLPR	RIH
DVB	RMFL	RIH
DVB	DVC	RIH
RIGL	RIR	RMFL
RIGL	RIR	RMHR
RIR	RIGL	HSNL
RIGL	RIR	ALNL
RIR	DVA	HSNL
RIR	DVA	PVPL
DVA	RIR	SAADR
DVA	RIR	SMBDL
DVA	RIR	SMBDR
DVA	RIR	SMBVL
DVA	RIR	SMBVR
DVA	RIR	AQR
DVA	RIR	SABD
DVA	RIR	PVCL
DVA	RIR	VA2
SDQL	ALML	RIS
PVCL	PVCR	RIS
ALMR	BDUR	RMDDL
ALML	RMGL	RMDDR
ALML	SDQL	RMDDR
RMFL	DVB	RMGR
VB1	DVA	RMFL
SDQL	ALML	RMFL
DVB	RMFL	RMFR
DVB	RMFL	SMBDR
DVC	RIGL	RMFR
ADEL	ADER	RMHL
ADEL	FLPL	RMHL
ADEL	BDUL	RMHL
RIGL	DVC	RMHR
RMGL	RMHR	SIAVL
RMGL	RMHR	SIBVL
RMGL	RMHR	SIBVR
RMGL	RMHR	SMBVL
RMGL	RMHR	ADAL
RMGL	RMHR	ALNL
VB1	DVA	SAADL
BDUL	ADEL	SAADL
BDUL	PVNL	SAADL
BDUL	PVNR	SAADL
ALMR	BDUR	SIADL
ADEL	ADER	SIADR
ADEL	FLPL	SIADR
ADEL	BDUL	SIADR
RMGL	ALML	SIAVL
RMGL	ALML	SIBVL
PVCL	PVCR	SIBVL
RMGL	ALML	SIBVR
PVCR	AQR	SIBVR
PVCR	PVCL	SIBVR
DVA	VB1	SMBDL
ADEL	ADER	SMBDR
ADEL	FLPL	SMBDR
ADEL	BDUL	SMBDR
DVA	VB1	SMBDR
DVB	DVC	SMBDR
RMGL	ALML	SMBVL
DVA	VB1	SMBVL
DVA	VB1	SMBVR
ADEL	ADER	ADAL
ADEL	FLPL	ADAL
ADEL	BDUL	ADAL
RMGL	ALML	ADAL
PVPL	AQR	ADAL
ADER	ADEL	ADAR
ADER	FLPL	ADAR
ADER	FLPR	ADAR
ADEL	ADER	RIFL
ADEL	ADER	RMGL
ADER	ADEL	PVR
ADEL	FLPL	RIFL
ADEL	FLPL	RIGL
ADEL	FLPL	RIGR
ADEL	FLPL	RMGL
FLPL	ADEL	DVA
ADEL	BDUL	RIFL
ADEL	BDUL	RIGL
ADEL	BDUL	RIGR
ADEL	BDUL	RMGL
BDUL	ADEL	HSNL
ADER	FLPL	RIGL
ADER	FLPL	RIGR
FLPL	ADER	DVA
ADER	FLPL	PVR
ADER	FLPR	RIGL
ADER	FLPR	RIGR
FLPR	ADER	VB1
FLPR	ADER	DVA
FLPR	ADER	PVCL
ADER	FLPR	PVR
BDUR	ALMR	ADER
BDUR	HSNR	ADER
BDUR	PVNL	ADER
BDUR	PVNR	ADER
PVPL	AQR	RIGL
DVA	VB1	AQR
PVCR	AQR	FLPL
AVFL	AVFR	VB1
AVFL	AVFR	VB2
AVFL	AVFR	PVNL
AVFL	HSNL	VB1
AVFL	HSNL	VB2
HSNL	AVFL	RIFL
HSNL	AVFL	SABVL
AVFL	HSNL	PVNL
HSNR	BDUR	AVFL
SDQL	ALML	FLPL
PVCR	PVCL	FLPL
HSNL	HSNR	RIFL
HSNR	RIFR	RMGR
RIFR	HSNR	PVPR
RIFR	HSNR	PVCL
RIFR	HSNR	PVCR
HSNR	RIFR	PVNR
DVC	RIGL	RIGR
RIGL	DVC	ALNL
ALML	RMGL	BDUL
RMGL	ALML	ALNL
ALML	RMGL	PVCL
ALML	RMGL	PVCR
HSNR	BDUR	RMGR
HSNR	HSNL	RMGR
DVA	VB1	SABD
HSNL	HSNR	SABVL
DVA	VB1	PVCL
DVA	VB1	VA2
ALML	SDQL	BDUL
ALML	SDQL	PVCL
ALML	SDQL	PVCR
BDUR	ALMR	SDQL
BDUR	ALMR	PVCL
ALMR	BDUR	PVCR
BDUL	PVNL	HSNL
BDUL	PVNR	HSNL
BDUR	HSNR	SDQL
BDUR	HSNR	PVCL
HSNR	BDUR	PVQR
BDUR	PVNL	SDQL
BDUR	PVNR	SDQL
BDUR	PVNL	PVCL
BDUR	PVNR	PVCL
HSNR	HSNL	PVNR
HSNR	HSNL	PVQR
