# Supplementary material for: Search for computational modules in the C. elegans brain
Source: BMC Biol. 2004 Dec 2;2:25. doi: 10.1186/1741-7007-2-25 (PMC539283; doi:10.1186/1741-7007-2-25)
Supplement: Additional File 3 — Zip file containing files mentioned in Additional file 2 [file 1741-7007-2-25-S3.zip › nList_M3sS_i09.csv]

RIBR	RIH	BAGL
RIBL	AIBR	BAGR
RIBL	AUAL	BAGR
RIGL	DVC	BAGR
OLLL	CEPDL	CEPVL
OLLR	IL2R	CEPVR
OLLR	CEPDR	CEPVR
OLLR	RMDL	CEPVR
RIH	IL2R	IL2L
RIH	OLQVR	IL2L
RIH	RIBR	IL2L
ADEL	ADER	IL2L
ADEL	FLPL	IL2L
ADEL	BDUL	IL2L
IL2R	OLLR	URBR
OLLR	CEPDR	IL2R
IL2R	OLLR	RIH
URBR	CEPDR	IL2R
IL2R	URBR	RIH
RIH	OLQVL	IL2R
RIH	RIBR	IL2R
CEPDL	URBL	OLLL
CEPDL	RMGL	OLLL
CEPDR	URBR	OLLR
OLLR	CEPDR	RMDL
RMDL	RIAL	OLLR
RMDL	RIAR	OLLR
RMDL	RMDR	OLLR
RIH	OLQVR	OLQVL
RIH	RIBR	OLQVL
RIH	RIBR	OLQVR
CEPDL	RMGL	URBL
CEPDR	RIS	URBR
RMGL	URXL	CEPDL
RIS	RIMR	CEPDR
RIS	RMDR	CEPDR
RMGL	RMHR	URXL
RMGL	ALML	URXL
URXR	AUAR	RMGR
RMGR	ASHR	URXR
RMGR	AIMR	URXR
ADFR	ASHR	AIYR
ASHR	RMGR	ADFR
ADFR	AWBR	AIYR
ADFR	AWBR	PVPR
ADFR	AIYR	PVPR
PVPR	AVL	ADFR
AIAR	AIZR	ADLR
AIAR	ASGR	ADLR
AIAR	AWCL	ADLR
ASER	AIBL	AFDR
ASER	AIAL	AFDR
ASER	AIAR	AFDR
ASER	AWAR	AIBL
AIBL	ASER	RIBR
AIBL	ASER	RIMR
ASER	AIAR	AIBL
AIBL	ASER	SAADL
AIBL	ASER	FLPL
RIBR	RIH	AIBL
AIBL	RIBR	SAADL
AIBL	RIBR	FLPL
RIMR	RMDR	AIBL
RIMR	SAAVR	AIBL
RIMR	AVKL	AIBL
RIMR	RIS	AIBL
AIBL	RIMR	FLPL
AIBL	SAADL	FLPL
FLPL	ADEL	AIBL
FLPL	ADER	AIBL
RIBL	AUAL	AIBR
AIBR	RIBL	VB1
VB1	DVA	AIBR
AIAL	ASER	AIZL
AIAL	ASGL	AIZL
AIAL	ASHL	AIZL
AIAL	ASKL	AIZL
AIAL	AIML	AIZL
AIZL	AIAL	DVA
DVA	VB1	AIZL
AIAR	ASER	AIZR
AIAR	ASGR	AIZR
AIAR	AWCL	AIZR
AIAR	AWCR	AIZR
AWCL	AIAR	ASEL
AWCR	AIAR	ASEL
ASER	AWAR	AIAL
AIAL	ASGL	ASER
AIAL	ASHL	ASER
AIAL	ASKL	ASER
ASER	AIAL	AIAR
AIAL	AIML	ASER
AIAL	HSNL	ASER
AIAR	ASGR	ASER
AIAL	ASHL	ASGL
AIAL	HSNL	ASGL
AIAR	AWCL	ASGR
AIAL	AIML	ASHL
RMGR	AIMR	ASHR
PVPR	AVHL	ASHR
PVPR	AVL	ASHR
AIMR	RMGR	ASKR
AVHL	AVJL	PVPR
AVJL	PVCL	AVHL
AVJL	PVNR	AVHL
PVPR	AVL	AVHL
AVJL	RIFR	PVNR
AVJL	PVCL	PVNR
PVNR	BDUL	AVJL
AIYL	AWCL	AWAL
AIYL	AWCR	AWAL
RIR	RIGL	AWBR
RIR	DVA	AWBR
AWCL	AIAR	AIYL
AWCR	AIAR	AIYL
RIAL	RIVL	RIVR
RIAL	RIVL	RMDR
RIAL	RIVL	SMDVR
RIAL	RIVL	SMDDL
RIAL	RIVR	RMDL
RIAL	RIVR	SMDVL
RIAL	RIVR	SMDDR
RIAL	RMDL	SMDVL
RIAL	RMDL	SMDVR
RIAL	RMDL	SMDDL
RIAL	RMDL	SMDDR
RMDR	RIMR	RIAL
RIAL	RMDR	SMDVL
RIAL	RMDR	SMDVR
RMDR	RIS	RIAL
RIAL	RMDR	SMDDL
RIAL	RMDR	SMDDR
RIAL	SMDVL	SMDVR
RIAL	SMDVL	SMDDL
RIAL	SMDVR	SMDDR
RIAL	SMDDL	SMDDR
RIAR	RIVL	RMDR
RIAR	RIVL	SMDVR
RIAR	RIVL	SMDDL
RIAR	RMDL	SMDVL
RIAR	RMDL	SMDVR
RIAR	RMDL	SMDDL
RIAR	RMDL	SMDDR
RMDR	RIMR	RIAR
RIAR	RMDR	SMDVL
RIAR	RMDR	SMDVR
RMDR	RIS	RIAR
RIAR	RMDR	SMDDL
RIAR	RMDR	SMDDR
RIAR	SMDVL	SMDVR
RIAR	SMDVL	SMDDL
RIAR	SMDVR	SMDDR
RIAR	SMDDL	SMDDR
RIBR	RIH	RIGR
SAAVL	RIMR	RIML
RIML	SAAVL	SAAVR
RIML	SAAVL	SAADR
SAAVL	ALNL	RIML
SAAVR	RIMR	RIML
RIML	SAAVR	SAADR
RIMR	RMDR	SAAVL
RIMR	RMDR	SAAVR
RIMR	RMDR	ADAR
RIMR	SAAVL	SAAVR
RIMR	SAAVL	AVKL
RIMR	SAAVL	RIS
RIMR	SAAVL	ADAR
SAAVL	ALNL	RIMR
RIMR	SAAVR	AVKL
RIMR	SAAVR	RIS
RIMR	SAAVR	ADAR
RIMR	AVKL	ADAR
RIMR	RIS	ADAR
AIAL	AIML	HSNL
HSNL	AVFL	AIAL
HSNL	HSNR	AIAL
RIR	RIGL	DVA
RIGL	DVC	RIR
DVA	VB1	RIR
RMGL	ALML	RMHR
ADER	FLPR	ADEL
ADEL	ADER	BDUL
ADEL	FLPL	BDUL
BDUL	PVNL	ADEL
BDUL	PVNR	ADEL
PVCR	PVCL	AQR
AVFL	AVFR	HSNL
HSNR	BDUR	RIFR
HSNR	HSNL	RIFR
ALML	SDQL	RMGL
BDUR	HSNR	ALMR
BDUR	PVNL	ALMR
BDUR	PVNR	ALMR
PVNL	BDUR	BDUL
PVNR	BDUR	BDUL
HSNR	HSNL	BDUR
BDUR	HSNR	PVNL
