# Supplementary material for: Search for computational modules in the C. elegans brain
Source: BMC Biol. 2004 Dec 2;2:25. doi: 10.1186/1741-7007-2-25 (PMC539283; doi:10.1186/1741-7007-2-25)
Supplement: Additional File 3 — Zip file containing files mentioned in Additional file 2 [file 1741-7007-2-25-S3.zip › nList_M3sS_i10.csv]

AVEL	BAGR	BAGL
BAGR	BAGL	AQR
RIGR	AIBL	BAGL
RIBL	BAGL	AINL
AVAR	BAGL	AQR
RIGL	AVAR	BAGL
AVEL	RIBL	BAGL
AVEL	RIGL	BAGL
AVER	RIBL	BAGL
AVER	RIGL	BAGL
AVER	RIGR	BAGL
RIAR	BAGL	AQR
RIBL	RIGL	BAGL
RIAL	BAGR	IL2VL
BAGR	RIH	IL2VL
AVAL	BAGR	AQR
RIAL	AIYL	BAGR
RIAL	BAGR	RIH
RIAL	BAGR	RIR
RIAL	BAGR	AQR
IL1VL	OLQVL	CEPVL
RIPL	IL1VL	CEPVL
RMDDL	IL1VL	CEPVL
RIPL	OLQVL	CEPVL
OLQVL	ADLL	CEPVL
RICL	OLQVL	CEPVL
RIPL	URAVL	CEPVL
RIPL	ADLL	CEPVL
RIPL	CEPVL	RIH
AVER	CEPVL	RIS
CEPVL	RIAL	RIH
RMDDL	CEPVL	RIAL
RMDDL	CEPVL	RIS
IL1VR	OLQVR	CEPVR
RIPR	IL1VR	CEPVR
RMDDR	IL1VR	CEPVR
OLQVR	IL2VR	CEPVR
RIPR	IL2VR	CEPVR
URAVR	IL2VR	CEPVR
RIPR	OLQVR	CEPVR
RICR	OLQVR	CEPVR
RIPR	URAVR	CEPVR
RIPR	CEPVR	RIH
AVEL	CEPVR	RIS
CEPVR	RIAR	RIH
RMDDR	CEPVR	RIAR
SIAVR	RIVL	CEPVR
RMDVL	IL1DL	IL1L
RIPL	IL1DL	IL2DL
IL1DL	URADL	IL2DL
RIPL	IL1DL	URADL
RIPL	IL1DL	CEPDL
RIPL	RIH	IL1DL
IL1DL	URADL	CEPDL
URYDL	IL1DL	CEPDL
RMDVL	URYDL	IL1DL
RMDVL	IL1DL	CEPDL
IL1DR	IL1R	CEPDR
RMDVR	IL1DR	IL1R
RIPR	IL1DR	IL2DR
IL1DR	URADR	IL2DR
IL1DR	CEPDR	IL2DR
RMDVR	IL1DR	OLLR
RIPR	IL1DR	URADR
RIPR	IL1DR	PVR
IL1DR	URADR	CEPDR
RMDVR	IL1DR	URADR
RMDVR	IL1DR	CEPDR
RMDDL	IL1L	IL1VL
RMER	IL1L	IL2L
RMDL	IL1L	IL2L
RMDR	IL1L	IL2L
RMER	RMDL	IL1L
IL1L	URBL	ADEL
RMDL	IL1L	ADEL
RMDDL	RMDR	IL1L
RMDDR	IL1R	IL1VR
RMEL	IL1R	IL2R
RMDL	IL1R	IL2R
RMDVL	IL1R	URAVR
URXR	IL1R	URBR
RMDL	IL1R	URBR
RMDR	IL1R	URBR
AVEL	IL1R	CEPDR
RMDVR	IL1R	CEPDR
RMDDL	IL1R	CEPDR
RMHL	IL1R	CEPDR
AVER	URXR	IL1R
RMDR	URXR	IL1R
RMDVL	IL1R	RIAR
RMDVR	IL1R	RIAR
RMDDL	IL1R	RIAR
RMDDR	IL1R	RIAR
RMDDR	RMDL	IL1R
RMDDL	RMDR	IL1R
RMDR	RMHL	IL1R
RIPL	IL1VL	IL2VL
RMDDL	IL1VL	OLLL
RIPL	IL1VL	OLQVL
RIPL	IL1VL	PVR
RMER	IL1VR	OLLR
RMDDR	IL1VR	OLLR
RIPR	IL1VR	OLQVR
RMER	IL1VR	OLQVR
RIPR	IL1VR	PVR
RMDDR	IL1VR	URYVR
OLQDL	RIPL	IL2DL
RIPL	URADL	IL2DL
RMEL	URADL	IL2DL
RIPR	URADR	IL2DR
RMED	URADR	IL2DR
RMER	URADR	IL2DR
URADR	CEPDR	IL2DR
RICR	CEPDR	IL2DR
RMER	IL2L	IL2VL
RMEV	IL2L	IL2VL
RICL	OLQVL	IL2L
RMER	RMDL	IL2L
AVEL	URXL	IL2L
RICL	URXL	IL2L
RIPL	URAVL	IL2VL
RIPL	RIH	IL2VL
RMEL	URAVL	IL2VL
RMER	URAVL	IL2VL
RMER	RIH	IL2VL
RMEV	URAVL	IL2VL
RMEV	RIH	IL2VL
RIAL	RIH	IL2VL
RIPR	OLQVR	IL2VR
RMER	OLQVR	IL2VR
OLQVR	URXR	IL2VR
RIPR	URAVR	IL2VR
RIPR	URXR	IL2VR
RIPR	RIH	IL2VR
RMER	URAVR	IL2VR
RMER	RIH	IL2VR
RMEV	URAVR	IL2VR
RMEV	RIH	IL2VR
RIAR	URXR	IL2VR
RIAR	RIH	IL2VR
AVER	URYDL	OLLL
RIBL	URYDL	OLLL
RMDVL	URYDL	OLLL
SMDDL	URYDL	OLLL
SMDDR	URYDL	OLLL
AVER	RIBL	OLLL
SMDVR	RIBL	OLLL
RMDL	OLLL	ADEL
RMDDL	SMDVR	OLLL
AVEL	RIBR	OLLR
AVEL	OLLR	RIS
RIBR	OLLR	RIS
SMDDR	OLLR	SAAVL
RMDDR	SMDVL	OLLR
SMDDR	SMDVL	OLLR
SMDVR	OLLR	RIS
SMDDR	OLLR	RIS
OLQDL	RIPL	CEPDL
OLQDL	RIPL	RIH
OLQDL	RIPR	RIH
RICR	OLQDL	CEPDL
OLQDL	CEPDL	RIH
OLQDR	RIPL	RIH
OLQDR	RIPR	RIH
RICL	OLQDR	CEPDR
RICR	OLQDR	CEPDR
OLQDR	CEPDR	RIH
RMDDL	OLQDR	CEPDR
RMHR	OLQDR	CEPDR
RIPL	OLQVL	ADLL
RIPR	OLQVR	URXR
RIPL	URADL	CEPDL
RIPL	URADL	PVR
RIPL	CEPDL	RIH
RIPL	ASHL	ADLL
RIPL	ADAL	ASHL
RIPL	ADAL	PVR
RMEV	RIH	DVB
URYDR	URADR	CEPDR
RMDVR	URYDR	URADR
RMDVR	URADR	CEPDR
URADR	BDUR	CEPDR
AVBL	URXL	URBL
SMBDR	RICR	URBL
SMBDR	URBL	ADEL
AVBR	URXR	URBR
RMDR	URXR	URBR
SIAVR	URXR	URBR
AVBR	ADAR	URBR
ADAR	RICR	URBR
AVER	URYDL	CEPDL
RIBL	URYDL	CEPDL
RMDVL	URYDL	CEPDL
AVER	RIBL	URYDL
AVEL	URYDR	CEPDR
RIBR	URYDR	CEPDR
RMDVR	URYDR	CEPDR
RMDDL	URYDR	CEPDR
AVEL	RIBR	URYDR
AVER	RIBR	URYDR
SMDDL	RIBR	URYDR
AVBR	RIBL	URYVL
AVER	RIBL	URYVL
AVER	RIS	URYVL
RIAL	RIBL	URYVL
RMDVR	RIAL	URYVL
RIAL	RIH	URYVL
RMDDL	RIAL	URYVL
SMDVR	RIBL	URYVL
RIBL	RIH	URYVL
RIBL	RIS	URYVL
SIBVR	RMDVR	URYVL
SMDVR	RIS	URYVL
RMDDL	SMDVR	URYVL
RMDDL	RIS	URYVL
AVEL	RIBR	URYVR
AVEL	URYVR	RIS
RIAR	RIBR	URYVR
RMDVL	RIAR	URYVR
RIAR	URYVR	RIH
RMDDR	RIAR	URYVR
RIBR	URYVR	RIS
RMDDR	SMDVL	URYVR
AVAL	ALA	ADLL
AVAL	ADEL	ALA
AVAL	ALA	ADER
AVEL	ADEL	ALA
AVER	ALA	ADER
RMDR	ALA	ADER
AVER	RIBL	CEPDL
AVER	RIS	CEPDL
RIBL	CEPDL	RIH
RIBL	RIS	CEPDL
SMBDR	RICR	CEPDL
CEPDL	RIH	ADEL
SIADR	CEPDL	ADEL
SMBDR	CEPDL	ADEL
AVEL	RIBR	CEPDR
SMBDR	RICR	CEPDR
RMDVR	RMGR	CEPDR
CEPDR	RIH	ADER
RMDDL	CEPDR	ALMR
SIADL	CEPDR	ALMR
RID	PVCL	AVM
RID	PVCR	AVM
AVBL	ASHL	URXL
RIAL	ASHL	URXL
AVEL	AUAL	URXL
RIAL	AUAL	URXL
AUAL	URXL	RIR
AVBL	AVJR	URXL
AVBL	URXL	AQR
AVEL	RIGL	URXL
RIAL	URXL	RIR
RIAL	URXL	AQR
RIAR	URXR	ADFR
URXR	RIR	ADFR
RIGR	URXR	ADFR
AVER	RIGR	URXR
RIAR	URXR	RIR
AIZL	ADFL	AWBL
RIAL	AIZL	ADFL
AIZL	RIR	ADFL
SMBVL	AIZL	ADFL
RIGL	AIZL	ADFL
RIAL	ADFL	ASHL
ADAL	ADFL	ASHL
RIAL	AUAL	ADFL
AUAL	RIR	ADFL
RIAL	ADFL	AWBL
RIAL	RIR	ADFL
AIZR	ADFR	AWAR
RIAR	AIZR	ADFR
AIZR	ADFR	RIH
AIZR	RIR	ADFR
SMBDR	AIZR	ADFR
SMBVR	AIZR	ADFR
ADFR	ASEL	AWAR
RIAR	ADFR	ASEL
AUAR	ADFR	AWAR
RIAR	AUAR	ADFR
AUAR	ADFR	RIH
RIR	ADFR	AVHL
SMBDR	ADFR	AVHL
SMBVR	ADFR	AVHL
RIR	ADFR	AWAR
RIGR	ADFR	AWAR
RIAR	ADFR	RIH
RIAR	RIR	ADFR
RIR	RIGR	ADFR
AIBL	ASHL	ADLL
AVAL	AIBL	ADLL
AVBL	AIBL	ADLL
AIBL	AIAL	ADLL
AIBL	ADLL	SDQR
AIBR	ASER	ADLL
AVAR	AIBR	ADLL
AIBR	AWBL	ADLL
AVAL	ASHL	ADLL
AVBL	ASHL	ADLL
AVDL	ASHL	ADLL
AVDR	ASHL	ADLL
AVAL	AVJR	ADLL
AVAL	ADLL	SDQR
AVBL	ADLL	AVHR
AVBL	AVJL	ADLL
AVBL	AVJR	ADLL
AVBL	AWBL	ADLL
AVBL	ADLL	SDQR
AVDR	ADLL	AVHR
AVDR	AVJR	ADLL
AVJR	ADLL	AVHR
AVJL	AVJR	ADLL
AIBR	ASER	ADLR
AIBR	ASHR	ADLR
AVAR	AIBR	ADLR
AVBR	AIBR	ADLR
AIBR	AWCR	ADLR
AWCR	ASER	ADLR
AVAR	ASHR	ADLR
AVBR	ASHR	ADLR
AVDL	ASHR	ADLR
AVDR	ASHR	ADLR
AVAR	RICL	ADLR
AVAR	RICR	ADLR
AVAR	PVCL	ADLR
AVBL	ADLR	AVHR
AVBL	AVJR	ADLR
AVBL	PVCL	ADLR
AVBR	ADLR	AVHR
AVBR	AVJR	ADLR
AVBR	PVCL	ADLR
AVDL	PVCL	ADLR
AVDR	ADLR	AVHR
AVDR	AVJR	ADLR
AVDR	PVCL	ADLR
AVJR	ADLR	AVHR
AIYL	AFDL	ASER
AFDR	RIR	AWAR
AIBL	ASEL	AINR
AIBL	AINR	ASGL
AIBL	AIAL	AINR
AIBL	ASEL	AIZL
AIBL	AIZL	ASIL
RIML	AIBL	AIZL
AIBL	AIZL	HSNR
SMDDR	AIBL	AIZR
AIBL	AIZR	HSNR
AIBL	AIAL	ASEL
AIYL	AIBL	ASEL
AIBL	ASKL	ASGL
AIBL	ASKL	ASHL
AVAL	AIBL	ASHL
AVBL	AIBL	ASHL
RIML	AIBL	ASHL
AIBL	ADAL	ASHL
AIBL	ASHL	HSNR
AIBL	ASKL	ASIL
AIBL	AWCL	ASIL
AIYL	AIBL	ASIL
AVAL	AIBL	AWCL
AVAL	RIML	AIBL
AVAL	AIBL	SAAVL
AVAL	AIBL	ADAR
AVAL	AIBL	SDQR
AVAL	AIBL	DVC
AVBL	RIML	AIBL
AVBL	AIBL	ADAL
AVBL	AIBL	ADAR
AVBL	RIFL	AIBL
AVBL	AIBL	SDQR
AVBL	AIBL	DVC
AIBL	AIAL	AWCL
SMDDR	RIML	AIBL
RIML	AIBL	ADAL
RIML	RIFL	AIBL
SMDDR	AIBL	SAAVL
AIBL	ADAL	AIAL
RIFL	AIBL	AIAL
RIGR	AIBL	DVB
RIGR	AIBL	DVC
AIBR	ASEL	AIZL
AIBR	AIZL	AWBL
RIAL	AIBR	AIZL
RIML	AIBR	AIZL
AIBR	AIZL	HSNR
AVEL	AIBR	AIZR
RIMR	AIBR	AIZR
AIBR	AIZR	HSNR
AIBR	ASEL	ASIR
AIBR	AWCL	ASER
AIBR	AWCR	ASER
AIBR	ASGR	AWCR
AIBR	ASHR	ASIR
AVAR	AIBR	ASHR
AVBR	AIBR	ASHR
AIBR	AIAR	ASHR
AIBR	ADAR	ASHR
AIBR	HSNR	ASHR
AIBR	AWCL	ASIR
AIBR	AWCR	ASIR
AIBR	AIAR	ASIR
AVAR	AIBR	SAADR
AVAR	AIBR	ADAL
AVAR	AIBR	FLPL
AVAR	AIBR	FLPR
AVAR	AIBR	SDQL
AVAR	AIBR	DVC
AVBR	RIML	AIBR
AVBR	RIMR	AIBR
AVBR	AIBR	ADAL
AVBR	AIBR	ADAR
AVBR	AIBR	FLPL
AVBR	AIBR	FLPR
AVBR	AIBR	RMGL
AVEL	AIBR	ADAL
AVEL	AIBR	ADAR
AVEL	AIBR	FLPR
AVEL	AIBR	RMGL
AVEL	AIBR	SDQL
RIAL	AIBR	AWBL
AIBR	AWBL	HSNR
RIAL	AIBR	AWCL
SMDVL	RIML	AIBR
RIML	SAADL	AIBR
RIML	AIBR	ADAL
RIMR	SAADL	AIBR
RIMR	AIBR	SAADR
SMDDL	RIMR	AIBR
SMDVL	AIBR	ADAR
AIBR	ADAR	AIAR
AIBR	RMGL	SAADR
AIBR	FLPR	ADAL
AIBR	ADAL	RMGL
AIBR	FLPL	FLPR
AIBR	FLPL	SDQL
RIBR	AUAR	AINL
AIAL	ASEL	AINR
ASEL	AIZL	AWAL
AIZL	AIYL	ASIL
AVER	RIGL	AIZL
AIZL	AWBL	AWAL
RIAL	AIZL	AWBL
SMBDL	AIZL	AWBL
AIZL	AWBL	HSNL
AIZL	AWBL	HSNR
RIAL	AIZL	AIYL
RIAL	AIZL	RIH
RIAL	AIZL	RIR
RIML	AIZL	HSNL
AIZL	HSNR	AIYL
AIZL	HSNL	RIR
AVEL	AIZR	RIBR
AVEL	AIZR	RIGL
AVEL	DVA	AIZR
AVER	AIZR	RIBR
AVER	AIZR	RIGL
AVER	DVA	AIZR
AIZR	AWBR	AWAR
AIZR	RIR	AWAR
RIAR	AIZR	AWBR
SMBVR	AIZR	AWBR
AIZR	AWBR	HSNL
RIAR	AIZR	RIBR
RIAR	AIZR	AIYR
RIAR	AIZR	RIH
RIAR	AIZR	RIR
RIAR	DVA	AIZR
AIZR	RIBR	AIYR
SMDDR	RIMR	AIZR
RIMR	DVA	AIZR
AIZR	HSNL	AIYR
AIZR	HSNL	RIR
SMBDR	DVA	AIZR
SMBVR	DVA	AIZR
AIAL	ASEL	ASIR
RIAR	AIYR	ASEL
AWCL	ASER	ASIL
AWCR	ASER	ASIL
AIYL	ASER	ASIL
AIYR	AWCR	ASER
AIYR	ASGR	AWCR
ASKL	ASHL	HSNL
AVAL	RIML	ASHL
AVAL	ASHL	RMGL
AVBL	RIML	ASHL
AVBL	ADAL	ASHL
AVDL	ADAL	ASHL
AVDR	ASHL	HSNL
RIML	ADAL	ASHL
RIML	ASHL	HSNL
ADAL	ASHL	RMGL
AIAR	ASHR	ASIR
AVBR	ASHR	AWBR
AVBR	ADAR	ASHR
AVBR	ASHR	RIFR
AVDR	ASHR	HSNL
RIAR	ASHR	AWBR
ASHR	AWBR	HSNL
ADAR	AIAR	ASHR
RIBL	AIYL	ASIL
AIAL	AWCL	ASIR
AWCR	AIAL	ASIR
ASKL	ASJL	AVFR
ASKL	HSNL	ASJL
HSNR	ASJL	AVFR
ASKR	PVQR	ASJR
ASJR	HSNL	AIMR
HSNR	ASJR	AIMR
PVQR	HSNR	ASJR
ASKL	PVQL	AVFR
ASKL	HSNL	PVQL
AWAR	AIAR	ASKR
RIFR	AWAR	ASKR
AWAR	ASKR	PVQR
RIFR	AIAR	ASKR
AIAR	ASKR	PVQR
RIFR	ASKR	PVQR
AVAL	AUAL	DVA
AVEL	AUAL	DVA
RIAL	AUAL	RIR
RIAL	AUAL	DVA
AVAR	RIBR	AUAR
AVAR	AUAR	DVA
AVER	RIBR	AUAR
AVER	AUAR	DVA
RIAR	RIBR	AUAR
RIAR	AIYR	AUAR
RIAR	AUAR	RIH
RIAR	AUAR	DVA
RIBR	AIYR	AUAR
AVAL	AVJR	ADER
AVAL	AVJR	FLPR
AVAL	PVCR	AVJR
AVAL	RIBL	RIML
AVAL	RIBL	DVC
AVAL	RIML	RICL
AVAL	RIMR	RICL
AVAL	SMBDR	RICR
AVAL	ADAR	RICR
AVAL	RICR	SDQL
AVAL	RICR	SDQR
AVAL	RIML	SAADL
AVAL	RIMR	SAADL
AVAL	RIMR	PVPR
AVAL	RIMR	DVA
AVAL	SAAVL	SMBDR
AVAL	SAAVL	DVA
AVAL	SMBDR	ADEL
AVAL	SMBDR	DVA
AVAL	ADAR	ADER
AVAL	RMGL	ADEL
AVAL	ADER	BDUR
AVAL	AQR	PVPR
AVAL	AQR	DVA
AVAL	FLPL	FLPR
AVAL	FLPL	SDQL
AVAL	DVA	FLPL
AVAL	FLPL	PVCR
AVAL	DVA	FLPR
AVAL	SDQL	BDUR
AVAL	DVA	SDQR
AVAL	PVCR	PVPL
AVAL	DVC	PVPR
AVAL	PVCR	PVPR
AVAR	RIBR	DVC
AVAR	SMBDL	RICL
AVAR	RICL	ADAL
AVAR	RICR	ADAL
AVAR	RICR	SDQL
AVAR	SAAVR	SMBDL
AVAR	SAAVR	DVA
AVAR	SAADR	DVA
AVAR	SMBDL	DVA
AVAR	ADAL	ADEL
AVAR	FLPR	ADAL
AVAR	ADAL	PVPL
RIGL	AVAR	ADEL
AVAR	AQR	PVPR
AVAR	AQR	DVA
AVAR	FLPL	FLPR
AVAR	FLPL	SDQL
AVAR	DVA	FLPL
AVAR	FLPL	PVCR
AVAR	DVA	FLPR
AVAR	PVCL	FLPR
RIGL	AVAR	PVPL
AVAR	RMGR	PVPR
AVAR	PVCR	PVPL
AVAR	DVC	PVPR
AVAR	PVCL	PVPR
AVAR	PVCR	PVPR
AVAR	PVCL	DVA
AVBL	RIMR	AVHL
AVBL	AVHL	AVFL
AVBL	AVHL	RIFR
AVBL	AVJR	AVHR
AVBL	AQR	AVHR
AVBL	AVHR	AVFL
AVBL	AVHR	RIFL
AVBL	AVJL	AVJR
AVBL	AVJL	RIMR
AVBL	AVJL	ADAR
AVBL	AVJL	AQR
AVBL	AVJL	AVFL
AVBL	AVJL	AVFR
AVBL	PVCR	AVJL
AVBL	AVJL	PVR
AVBL	AVJR	ADAL
AVBL	AVJR	AVFL
AVBL	AVJR	FLPR
AVBL	AVJR	RIFL
AVBL	AVJR	RIFR
AVBL	AVJR	AVM
AVBL	PVCR	AVJR
AVBL	AVJR	PVR
AVBL	RIML	AVKL
AVBL	RIML	ADAL
AVBL	RIML	RIFL
AVBL	RIMR	RIFR
AVBL	RIMR	PVPR
AVBL	RIMR	DVA
AVBL	AVM	AVKL
AVBL	AVKL	DVC
AVBL	AVKL	PVR
AVBL	FLPR	ADAL
AVBL	ADAL	PVPL
AVBL	ADAL	PVR
AVBL	AQR	PVPR
AVBL	AQR	DVA
AVBL	AVFL	RIFR
AVBL	AVFR	PVQR
AVBL	DVA	FLPR
AVBL	PVCL	FLPR
AVBL	PVPL	RIFL
AVBL	PVPR	RIFR
AVBL	PVCL	RIFR
AVBL	PVCR	RIFR
AVBL	RIFR	PVQR
AVBL	PVCL	AVM
AVBL	PVCR	AVM
AVBL	PVR	AVM
AVBL	DVA	SDQR
AVBL	PVCR	PVPL
AVBL	DVC	PVPR
AVBL	PVCL	PVPR
AVBL	PVCR	PVPR
AVBL	PVQR	PVPR
AVBL	PVCL	DVA
AVBL	DVA	PVR
AVBR	AWBR	AVHL
AVBR	RIMR	AVHL
AVBR	AVHL	AIML
AVBR	AVHL	AVFL
AVBR	AVHL	RIFR
AVBR	AVJR	AVHR
AVBR	AVHR	AIML
AVBR	AQR	AVHR
AVBR	AVHR	AVFL
AVBR	AVHR	RIFL
AVBR	AVJL	AVJR
AVBR	AVJL	RIMR
AVBR	AVJL	AIML
AVBR	AVJL	ADAR
AVBR	AVJL	AQR
AVBR	AVJL	AVFL
AVBR	AVJL	AVFR
AVBR	AVJL	RMGR
AVBR	PVCR	AVJL
AVBR	AVJL	PVR
AVBR	AVJR	ADAL
AVBR	AVJR	AVFL
AVBR	AVJR	FLPR
AVBR	AVJR	RIFL
AVBR	AVJR	RIFR
AVBR	AVJR	AVM
AVBR	PVCR	AVJR
AVBR	AVJR	PVR
AVBR	RIBL	RIML
AVBR	RIML	ADAL
AVBR	RIML	RIFL
AVBR	RIMR	RIFR
AVBR	RIMR	PVPR
AVBR	AVFL	AIML
AVBR	AVFR	AIML
AVBR	RIFL	AIML
AVBR	FLPR	ADAL
AVBR	ADAL	RMGL
AVBR	ADAL	PVPL
AVBR	ADAL	PVR
AVBR	ADAR	RMGR
AVBR	AQR	PVPR
AVBR	AVFL	RIFR
AVBR	FLPL	FLPR
AVBR	FLPL	PVCR
AVBR	PVCL	FLPR
AVBR	PVPL	RIFL
AVBR	PVPR	RIFR
AVBR	PVCL	RIFR
AVBR	PVCR	RIFR
AVBR	RMGR	PVPR
AVBR	PVCL	AVM
AVBR	PVCR	AVM
AVBR	PVR	AVM
AVBR	PVCR	PVPL
AVBR	PVCL	PVPR
AVBR	PVCR	PVPR
AVDL	AVHL	AIML
AVDL	FLPR	ADAL
AVDL	FLPL	FLPR
AVDL	FLPL	PVCR
AVDL	PVCL	FLPR
AVDR	AVJR	AVHR
AVDR	AVHR	AIML
AVDR	AQR	AVHR
AVDR	AVJR	ADER
AVDR	AVJR	FLPR
AVDR	PVCR	AVJR
AVDR	ALML	AIML
AVDR	HSNL	AIMR
AVDR	FLPL	FLPR
AVDR	FLPL	PVCR
AVDR	PVCL	FLPR
AVDR	PVCL	ALML
AVDR	PVCR	ALML
AVDR	PVCR	PVPL
AVEL	RIBL	RIS
AVEL	RIBL	RIGL
AVEL	RIBR	RIS
AVEL	AVKL	RIS
AVEL	RIS	SDQL
AVEL	ADAL	ADEL
AVEL	FLPR	ADAL
AVEL	ADAL	RMGL
AVEL	RIGL	ADEL
AVEL	RMGL	ADEL
AVEL	DVA	FLPR
AVEL	PVCR	ALML
AVER	RIBL	RIS
AVER	RIBL	RIGL
AVER	RIBR	RIS
AVER	AVKL	RIS
AVER	AVKL	ADER
AVER	AVKL	RIGR
AVER	RIS	PVCL
AVER	RIGL	ADER
AVER	RIGR	ADER
AVER	DVA	FLPR
AVER	PVCL	FLPR
AVER	RIGL	PVPL
AVER	PVCR	PVPL
AVER	PVCL	DVA
SMBVR	AWBR	AVHL
RIMR	AVHL	RIFR
AVHL	AVFL	AIML
AVHL	AVFL	RIFR
AVJR	AVHR	AVFL
AVJR	AVHR	RIFL
SMBVL	AVHR	AIML
AVHR	AVFL	AIML
AVHR	RIFL	AIML
AVJL	AVJR	AVFL
PVCR	AVJL	AVJR
AVJL	AVJR	PVNL
AVJL	AVJR	PVR
AVJL	AVFL	AIML
AVJL	AVFR	AIML
AVJL	ADAR	RMGR
AVJL	AVFL	HSNR
AVJL	PVNL	AVFL
AVJL	HSNR	AVFR
AVJL	RMGR	HSNR
AVJR	FLPR	ADAL
AVJR	ADAL	PVR
AVJR	ADER	AVM
AVJR	PVR	ADER
AVJR	AVFL	RIFR
AVJR	PVNL	AVFL
PVCR	AVJR	RIFR
AVJR	BDUL	AVM
PVCR	AVJR	AVM
AVJR	PVNL	AVM
AVJR	PVR	AVM
RIFR	AWAR	AIAR
AWAR	AIAR	PVQR
RIR	RIGR	AWAR
RIFR	AWAR	PVQR
RIAL	RIBL	AIYL
RIAL	RIBL	RIH
RIAL	RIH	ADEL
RIAL	AQR	DVA
RIAR	RIBR	AIYR
RMDVR	RIAR	RIVR
RMDDL	RIAR	RIVR
SIAVL	RIAR	RIVR
SAADR	RIAR	DVA
RIAR	AQR	PVPR
RIAR	AQR	DVA
RIBL	RIML	RIS
SMDVR	RIBL	RIS
SMDDL	RIBR	RIMR
RIML	AVKR	RICL
RMFR	RIML	RICL
SMDDR	RIML	RICL
RIML	RICL	ADAL
RIMR	AVKR	RICL
RMFR	RIMR	RICL
SMDDL	RIMR	RICL
SMDDR	RIMR	RICL
SMDDL	RIVR	RICL
SMDVR	RICL	ADAL
AVKR	RMFR	RICL
SMBDL	AVKR	RICL
SMDDL	AVKR	RICL
SMDDR	AVKR	RICL
SMDDR	SMDVL	RICR
SMDVL	ADAR	RICR
SMDVR	RICR	ADAL
RMDL	RIML	RIS
RMDL	RMFR	RIML
RMDR	RIML	AVKR
SMDDR	SMDVL	RIML
RIML	AVKL	RIS
SMDDR	RIML	AVKL
RIML	AVKR	RIS
RIML	SAADL	AVKR
SMDDR	RIML	AVKR
SMDDR	RIML	RIS
RIML	SAADL	VB1
RIML	RIFL	HSNL
RMFL	RMDL	RIMR
RMDL	RMFR	RIMR
RIMR	SAADL	AVKR
SMDDL	RIMR	AVKR
SMDDR	RIMR	AVKR
RMFL	RIMR	SAADR
RIMR	SAADR	DVA
RIMR	PVPR	RIFR
RMDL	RIVL	ADEL
SMDDR	RIVL	SMDVL
RMDDL	RMDR	RIVR
RMDL	RMGL	ADEL
AVKL	RMDR	RMFL
AVKL	RMDR	ADER
RMDR	AVKR	ADER
RMDR	RMGR	RMFL
SAAVL	SMBDR	DVA
SAAVR	SMBDL	DVA
SAAVR	SMBDL	ALNR
SAAVR	ADER	ALNR
SMDDR	SMDVL	ALNR
RMDDL	SMDVR	RIS
ADAL	RMGL	AIAL
RMGL	AIAL	PVQL
RIFR	AIAR	AIMR
RIFR	AIAR	PVQR
PVQL	AVFL	AIML
PVQL	AVFR	AIML
ALML	RIFL	AIML
AVFL	RIFR	AIMR
AVFL	HSNR	AIMR
HSNR	AVFR	AIMR
PVNR	HSNR	AIMR
SMDDR	AVKL	RIS
AVKL	RIGR	RMFL
AVKL	RMFL	DVC
AVKL	RIGR	ADER
AVKL	PVR	ADER
AVKL	RIGR	DVB
AVKL	RIGR	DVC
SMDDR	AVKR	RIS
AVKR	RMFR	DVB
AVKR	RMFR	DVC
SAADL	BDUL	AVKR
AVKR	RIGL	ADER
AVKR	RIGR	ADER
AVKR	RIGL	DVB
AVKR	RIGR	DVB
AVKR	RIGR	DVC
RMFL	SAADR	VB1
RIGR	RMFL	DVC
RMHL	RIGR	ADEL
SAADR	SMBVR	DVA
SAADR	SMBVR	PLNR
SIBVL	PVCL	AVM
ADAL	RMGL	ADEL
ADER	BDUR	AVM
PVR	ADER	AVM
DVA	FLPL	FLPR
PVCL	DVA	FLPR
PVCL	PVPR	RIFR
PVCR	PVPR	RIFR
RIGR	DVC	PVPR
SABD	DVA	PVR
PVCL	BDUR	AVM
