# Supplementary material for: Search for computational modules in the C. elegans brain
Source: BMC Biol. 2004 Dec 2;2:25. doi: 10.1186/1741-7007-2-25 (PMC539283; doi:10.1186/1741-7007-2-25)
Supplement: Additional File 3 — Zip file containing files mentioned in Additional file 2 [file 1741-7007-2-25-S3.zip › nList_M3sS_i11.csv]

RIAR	IL2VR	CEPVR
RIH	IL2VR	CEPVR
IL1DL	CEPDL	RIH
RIAR	URXR	IL1R
CEPDR	ADER	BDUR
URXR	RIR	RIGR
AIBL	AIZL	AIYL
HSNR	AIYL	AIBL
AIYL	ASEL	AIZL
AIZR	RIBR	RIMR
RIFR	AIAR	ASHR
AVKL	RMDR	RIML
RIML	AVKR	RMFR
RIMR	AVKR	RMFR
RMGR	RMFL	RMDL
AVKL	RMFL	SAADR
AVKL	ADER	AVM
PVR	AVM	AVKL
ALNR	RIGR	ADER
PVQR	HSNR	AVFR
PVQR	PVPR	RIFR
