# Supplementary material for: Search for computational modules in the C. elegans brain
Source: BMC Biol. 2004 Dec 2;2:25. doi: 10.1186/1741-7007-2-25 (PMC539283; doi:10.1186/1741-7007-2-25)
Supplement: Additional File 3 — Zip file containing files mentioned in Additional file 2 [file 1741-7007-2-25-S3.zip › nList_M3sS_i12.csv]

RIBL	BAGR	BAGL
RIGL	BAGR	BAGL
RIBR	BAGL	AINL
RIBL	BAGR	AINR
BAGR	RIBL	RIH
IL2VR	IL1VR	CEPVR
CEPVR	OLLR	RIS
RMDDR	URYDL	IL1DL
RMDDR	RMDVL	IL1DL
RMDR	RMDL	IL1L
RMDDL	RMDVR	IL1L
RMDR	RMDL	IL1R
RMDDR	RMDVL	IL1R
RMDDL	RMDVR	IL1R
RIBL	AUAL	IL2DL
RIH	IL2L	IL2VL
RMDR	RMDL	IL2L
RIH	OLQVR	IL2VR
OLLL	CEPDL	ADEL
SMDDL	SMDVR	OLLL
OLLR	CEPDR	ADER
OLLR	RMDL	RIS
URBL	CEPDL	ADEL
RMDR	RMDL	URBR
RMDDL	RMDVR	URYDR
SMDVR	RIAL	URYVL
RMDDL	RMDVR	URYVL
SMDVL	RIAR	URYVR
RMDDR	RMDVL	URYVR
RMGL	CEPDL	ADEL
RMDDL	RMDVR	CEPDR
AUAR	URXR	ADFR
RMDR	RIAR	URXR
RIGL	RIR	ADFL
AIYR	ADFR	ASEL
AWBR	ADFR	AVHL
AWBR	ADFR	AWAR
ASER	AIBL	ADLL
AIAL	ASER	ADLL
AIAL	ASHL	ADLL
PVCL	AVJR	ADLR
ASER	AFDR	AINR
ASER	AIBL	AINR
RIMR	AIBL	AIZR
AIBL	ASER	ASIL
AIBL	RIBR	DVC
SAADR	RIML	AIBL
SMDVL	RIAL	AIBR
SMDDL	RIAL	AIBR
AIBR	RIBL	DVC
VB1	AIBR	FLPR
AIAL	ASER	AINR
SMDDR	RIAR	AIZR
AWCL	ASEL	ASIR
AWCR	ASEL	ASIR
ASER	AWAR	PVQR
AWCR	AWCL	ASER
AIYL	AWCL	ASER
AIYL	AWCR	ASER
ASER	AIAR	PVQR
ASGR	AIAR	AIMR
PVPR	ASHR	RIFR
AWCR	AWCL	ASIL
AIYL	AWCL	ASIL
AIYL	AWCR	ASIL
AWCR	AWCL	ASIR
AIAR	AWCL	ASIR
AIAR	AWCR	ASIR
PVQL	ASJL	AVFR
HSNR	HSNL	ASJL
ASKL	AIAL	PVQL
AVHL	AVJL	AIML
AVHL	AVJL	AVFL
AVHL	AVJL	BDUR
RIR	AWBR	AVHL
PVPR	AVHL	RIFR
RIGL	RIR	AVHR
PVPL	AVHR	RIFL
PVCL	AVJL	BDUR
PVNR	AVJL	HSNR
PVCL	AVJR	FLPR
PVCL	AVJR	RIFR
PVCL	AVJR	AVM
RIR	AWBR	AWAR
RIAL	RIAR	RIH
RIAL	RIAR	RIR
RIAL	RIAR	AQR
RIAL	RIAR	DVA
SMDVR	RIAL	RIBL
RIAL	RIVL	ADEL
RIAL	RIVR	ADEL
RIAL	RMDL	ADEL
RMDDR	RMDVL	RIAL
RMDDL	RMDVR	RIAL
SMDDL	RIAR	RIBR
RMDR	RIAR	RIVR
SMDDL	RIAR	RIVR
RMDDR	RMDVL	RIAR
RMDDL	RMDVR	RIAR
RIBR	RIGR	DVC
SMDVR	RIVR	RICL
SMDDL	SMDVR	RICL
SMDDL	SMDVR	RICR
RMDR	RMDL	RIML
SAADR	RIML	AVKL
RIML	SAADR	VB1
RIMR	RMDR	AVKR
RIMR	SAAVL	DVA
RIMR	SAAVR	DVA
RMDDL	RMDVR	RIVR
RMDL	RMDR	RMGL
RMDL	RMDR	RMGR
AIAL	HSNL	PVQL
AVFR	AVFL	AIML
AVFR	AVFL	AIMR
HSNL	AVFL	AIMR
HSNR	RIFR	AIMR
HSNR	HSNL	AIMR
AVKL	RMFR	DVB
AVKL	RMFR	DVC
AVKR	RMFL	RIGL
AVKR	RMFL	DVC
PVCR	AQR	PVPR
DVA	VB1	FLPR
PVCR	PVCL	RIFR
PVCR	PVCL	ALML
PVNL	BDUL	AVM
PVNL	BDUR	AVM
PVCR	PVCL	AVM
PVCR	PVCL	PVPR
