# Supplementary material for: Search for computational modules in the C. elegans brain
Source: BMC Biol. 2004 Dec 2;2:25. doi: 10.1186/1741-7007-2-25 (PMC539283; doi:10.1186/1741-7007-2-25)
Supplement: Additional File 3 — Zip file containing files mentioned in Additional file 2 [file 1741-7007-2-25-S3.zip › nList_M3sS_i13.csv]

RIBL	AIYL	BAGR
OLQVL	CEPVL	RIH
OLQVR	CEPVR	RIH
RIVL	CEPVR	RIAR
IL1DL	URADL	PVR
RMDL	IL1R	RIAR
RMDR	IL1R	RIAR
IL1VR	OLQVR	IL2VR
OLQVL	IL2L	IL2VL
OLLR	ADER	IL2R
RIH	ADER	IL2R
RIBR	URYVR	RIH
ADEL	ALA	ADER
RIBR	CEPDR	RIH
BDUR	CEPDR	ALMR
RIGL	URXL	RIR
URXR	RIR	RMGR
AIYR	AUAR	ADFR
AIAR	ASHR	ADLR
AFDL	ASER	AINR
AIYL	AFDL	AWAL
AIYR	AFDR	AWAR
AIBL	AIZR	RIBR
AIBL	AWCL	ASER
AIYL	AIBL	AWCL
RIML	AIBL	SAAVL
RIMR	SAADR	AIBL
RIBL	RIML	AIBR
RIML	AIBR	SAADR
RIMR	AIBR	ADAR
AIBR	SAADR	VB1
AIAL	AINR	ASGL
AIAL	ASEL	AIZL
RIGL	AIZL	RIR
AIZR	AWAR	AIAR
DVA	AIZR	RIR
AIYL	ASEL	AWAL
AIYR	ASEL	AWAR
AWCR	AIAL	ASEL
AIAL	AWCL	ASER
ASKL	ASGL	AIML
ASHL	RMGL	AIAL
HSNR	ASHR	RIFR
RMGR	HSNR	ASHR
HSNR	ASHR	HSNL
ASKR	ASJR	AIMR
HSNR	ASJR	HSNL
ASKL	AVFR	AIML
ASKL	PVQL	AIML
AIYR	AUAR	AWAR
RIBR	AUAR	RIH
AVAR	SAAVR	ADER
RIGL	AVAR	DVC
AVJL	RIMR	AVHL
PVPL	RIR	AVHR
AVJL	AVJR	RIFR
AVJL	AVJR	PVNR
RIS	AVJL	RIMR
AVJL	RIMR	RIFR
PVCR	AVJL	AQR
AVJL	AVFL	RIFR
AWBR	HSNL	RIR
AWCR	AIAL	AWCL
RMDR	RIML	RIS
RMFR	RIML	AVKL
RMDR	RMFL	RIMR
AVKL	RMFL	RIMR
RIMR	SAADR	AVKL
RIMR	AVKR	RIS
RMFL	RIMR	AVKR
RMDR	RMFL	RMDL
RMDR	AVKR	RIS
SAAVL	SMBDR	ALNL
AIAL	PVQL	AIML
RMGR	HSNR	AIMR
AVKR	RIGR	RMFL
RIGL	PVPL	RIR
RMFL	RIGL	DVB
AVFL	HSNR	AVFR
HSNL	PVQL	AVFL
RIFR	PVQR	HSNR
