# Supplementary material for: Search for computational modules in the C. elegans brain
Source: BMC Biol. 2004 Dec 2;2:25. doi: 10.1186/1741-7007-2-25 (PMC539283; doi:10.1186/1741-7007-2-25)
Supplement: Additional File 3 — Zip file containing files mentioned in Additional file 2 [file 1741-7007-2-25-S3.zip › nList_M3sS_i14.csv]

BAGL	AVAR	RIBR
BAGL	AVEL	RIBR
BAGL	AVER	RIBR
BAGL	RIAR	RIBR
BAGR	AVAL	RIBL
BAGR	AVEL	RIBL
BAGR	AVEL	RIGL
BAGR	RIAL	RIBL
CEPVL	IL1VL	OLLL
OLLL	AVER	CEPVL
OLLL	RMDDL	CEPVL
CEPVR	IL1VR	OLLR
OLLR	AVEL	CEPVR
OLLR	RMDDR	CEPVR
IL1DL	RIPL	PVR
CEPDR	IL1DR	OLLR
ADEL	IL1L	IL2L
URBR	IL1R	IL2R
CEPDR	IL1R	URBR
OLQVL	IL1VL	IL2VL
URYVL	RMDDL	IL1VL
IL2VR	RIPR	IL1VR
IL2VR	RMER	IL1VR
IL2L	OLQDL	RIH
IL2L	RMER	RIH
IL2L	RMEV	RIH
IL2L	AVEL	ADEL
IL2L	RMDL	ADEL
IL2R	OLQDR	RIH
IL2R	RMEV	RIH
URBR	RMDL	IL2R
OLQVL	RIPL	IL2VL
OLLL	URYDL	CEPDL
CEPDL	AVER	OLLL
CEPDL	RIBL	OLLL
CEPDL	RMDVL	OLLL
OLLR	RMER	RMDL
CEPDR	AVEL	OLLR
CEPDR	RIBR	OLLR
CEPDR	RMDVR	OLLR
RMDL	RMDDR	OLLR
OLQVL	RIPL	RIH
OLQVR	RIPR	RIH
OLQVR	RMER	RIH
CEPDL	RICR	URBL
CEPDL	SMBDR	URBL
CEPDR	RICR	URBR
CEPDL	RMDVL	RMGL
CEPDR	AVEL	RIS
CEPDR	RIBR	RIS
RIS	RMDDL	CEPDR
PVCR	RID	PVCL
URXL	ASHL	RMGL
URXL	AVEL	RMGL
AUAR	AVER	URXR
AUAR	RIAR	URXR
URXR	AVBR	RMGR
URXR	AVER	RMGR
URXR	RMDR	RMGR
ADFR	AIZR	AWBR
ADFR	AIZR	AIYR
ASHR	RIAR	ADFR
ASHR	ADAR	ADFR
AWBR	RIAR	ADFR
AWBR	SMBVR	ADFR
ADFR	RIAR	AIYR
ADFR	RIAR	PVPR
ADFR	RIGR	PVPR
ADLR	AIBR	AIAR
ASER	AIYR	AFDR
AIAL	AIBL	AIZL
AWCL	AIBL	ASEL
ASER	AIYL	AIBL
AIAL	AIBL	ASGL
AIAL	AIBL	ASHL
AIAL	AIBL	ASKL
AIBL	AVAL	RIMR
AIBL	AVAL	SAADL
AIBL	AVAL	FLPL
AIBL	AVBL	RIMR
AIBL	RIML	SAADL
RIMR	SMDDR	AIBL
DVC	AIBL	DVB
AIAR	AIBR	AIZR
AWCL	AIBR	ASEL
AWCR	AIBR	ASEL
AIAR	AIBR	ASER
AIAR	AIBR	ASGR
AIBR	AVBR	RIBL
AIBR	AVEL	RIBL
AWCR	AIBR	AWCL
AIAR	AIBR	AWCL
AIAR	AIBR	AWCR
AIBR	RIAL	RIBL
AIBR	RIML	VB1
AIBR	SAADL	VB1
DVC	AIBR	DVB
AIZL	AVER	DVA
AIYL	AIZL	AWAL
AIZL	RIAL	DVA
AIZL	SMBDL	DVA
AIZL	SMBVL	DVA
HSNR	AIZL	HSNL
AIYR	AIZR	AWAR
RIR	AIZR	AWBR
RIH	AIZR	RIBR
RIGL	AIZR	RIR
HSNR	AIZR	HSNL
AWCL	AIAL	ASEL
AWCR	AIYR	ASEL
ASER	AWCR	AIAL
AIAL	ADAL	ASHL
HSNR	ASHL	HSNL
ASHR	AVAR	RMGR
ASHR	AVAR	PVPR
ASHR	AVBR	RMGR
ASHR	AVBR	PVPR
ASHR	AVDL	RMGR
ASHR	AVER	RMGR
ASHR	RIAR	PVPR
ASHR	ADAR	RMGR
ASJL	ASKL	PVQL
ASJL	HSNL	PVQL
ASKR	AIAR	AIMR
AIMR	RIFR	ASKR
AUAL	AVAL	RIBL
AUAL	AVDR	RIBL
AUAL	AVEL	RIBL
AUAL	RIAL	RIBL
DVA	AUAL	RIR
ADAR	AVAL	RICL
SAAVL	AVAL	RIML
SAAVL	AVAL	RIMR
ADAR	AVAL	RIMR
ADER	AVAL	ADEL
FLPL	AVAL	ADEL
FLPL	AVAL	ADER
FLPR	AVAL	ADER
PVPL	AVAL	AQR
PVCR	AVAL	AQR
FLPL	AVAR	ADEL
ADER	RIGL	AVAR
PVPL	AVAR	AQR
PVCR	AVAR	AQR
PVCR	AVAR	PVCL
AVJL	AVBL	AVHL
PVPR	AVBL	AVHL
PVPL	AVBL	AVHR
RIFR	AVBL	AVJL
PVCL	AVBL	AVJL
PVCL	AVBL	AVJR
AVKL	AVBL	RIMR
ADAR	AVBL	RIMR
PVPL	AVBL	AQR
PVCR	AVBL	AQR
AVFR	AVBL	AVFL
PVCR	AVBL	PVCL
AVJL	AVBR	AVHL
PVPR	AVBR	AVHL
PVPL	AVBR	AVHR
RIFR	AVBR	AVJL
PVCL	AVBR	AVJL
PVCL	AVBR	AVJR
ADAR	AVBR	RIMR
PVPL	AVBR	AQR
PVCR	AVBR	AQR
AVFR	AVBR	AVFL
PVCR	AVBR	PVCL
PVCR	AVDL	AQR
PVCR	AVDL	PVCL
PVPL	AVDR	AVHR
PVCL	AVDR	AVJR
FLPL	AVDR	ADER
FLPR	AVDR	ADER
PVPL	AVDR	AQR
PVCR	AVDR	AQR
PVCR	AVDR	PVCL
ALML	AVEL	RMGL
SDQL	AVEL	ALML
RIGR	AVER	RIBR
FLPR	AVER	ADER
PVCR	AVER	PVCL
AVHL	RIMR	PVPR
AVHR	RIGL	PVPL
ADAR	AVJL	RIMR
AVJL	RIS	PVCL
AVFR	AVJL	AVFL
HSNL	AVJL	AVFL
RIFR	PVCR	AVJL
HSNR	AVJL	BDUR
PVNL	AVJL	BDUR
HSNR	AVJL	HSNL
FLPR	AVJR	ADER
PVNL	AVJR	BDUL
PVNR	AVJR	BDUL
PVNR	AVJR	PVNL
HSNR	AWBL	HSNL
AWBR	RIAR	RIR
AWCL	RIAL	AIYL
RIAR	RMDVL	RIAL
RIAR	RMDVR	RIAL
RIAR	RMDDL	RIAL
RIAR	RMDDR	RIAL
RIAR	SIADL	RIAL
RIVR	RMDVR	RIAL
RIVR	RMDDL	RIAL
RMDL	RMDDR	RIAL
RMDR	RMDDL	RIAL
SMDVL	RMDDR	RIAL
SMDVR	RMDDL	RIAL
DVA	RIAL	RIR
RIH	RIAR	RIBR
RIVL	SAADR	RIAR
RMDL	RMDDR	RIAR
RMDR	RMDDL	RIAR
SMDVL	RMDDR	RIAR
SMDVR	RMDDL	RIAR
DVA	RIAR	RIR
DVC	RIBL	RIGL
RIS	RIBR	RIMR
RICL	RIVR	ADAR
SAAVL	RMFR	RIML
SAAVL	SMDDR	RIML
RIMR	RMDL	RIS
SAAVL	RMFR	RIMR
SAAVL	SMDDR	RIMR
SAAVR	SMDDL	RIMR
AVKL	SMDDR	RIMR
RIS	SMDDR	RIMR
SMDVR	RMDDL	RIVR
RMDR	AVKL	RIS
RMFL	RMDR	AVKR
RIS	RMDDL	RMDR
AIML	RIFL	AIAL
AIAL	RIFL	HSNL
DVB	AVKL	RMFL
DVC	AVKL	DVB
DVC	AVKR	RIGL
DVC	AVKR	DVB
ADER	RIH	ADEL
DVC	RMFL	RIGL
RMFL	RIGR	DVB
DVC	RMFR	DVB
PLNL	SAADL	SMBVL
DVA	SAADR	VB1
ADER	RIGL	ADEL
ADER	RIGR	ADEL
AVFR	PVQL	AVFL
HSNR	AVFL	RIFR
DVC	RIGR	DVB
