# Supplementary material for: Search for computational modules in the C. elegans brain
Source: BMC Biol. 2004 Dec 2;2:25. doi: 10.1186/1741-7007-2-25 (PMC539283; doi:10.1186/1741-7007-2-25)
Supplement: Additional File 3 — Zip file containing files mentioned in Additional file 2 [file 1741-7007-2-25-S3.zip › nList_M3sS_i15.csv]

RIBR	AIBL	BAGL
RIBR	RIGR	BAGL
BAGR	RIBL	RIGL
RIGL	BAGR	RIR
RIH	OLQVL	IL2L
IL2L	RIH	ADEL
OLLR	RMDL	IL2R
RIH	OLQVR	IL2R
OLQVL	RIH	IL2VL
CEPDR	OLLR	RIS
RMDDR	RMDVL	URYDL
RMGL	RMHR	CEPDL
RMGL	CEPDL	ALML
ADFR	ASHR	AWBR
PVPR	ADFR	AVHL
AIYR	ADFR	AWAR
AWBR	RIR	ADFR
AIAR	ASER	ADLR
AIAR	AWCR	ADLR
ASER	AFDR	AWAR
ASER	AIBL	AIAL
AIBL	RIBR	RIMR
RIBR	RIGR	AIBL
RIMR	AIBL	SAAVL
AIBL	RIMR	SAADL
RIMR	AIBL	ADAR
AIAL	AIZL	HSNL
DVA	AIZL	RIR
AWCL	AIYL	ASEL
AWCR	AIYL	ASEL
ASER	AWAR	AIAR
AWAR	AIYR	ASER
AIAR	AWCL	ASER
AIAR	AWCR	ASER
AIAL	ASKL	ASGL
AIAL	ASGL	AIML
AIAR	ASGR	AWCR
AIAL	ASKL	ASHL
AIAL	ASHL	HSNL
ASHR	RMGR	PVPR
AIAL	ASKL	HSNL
ADER	AVAR	ADEL
ADER	AVAR	FLPL
ADER	AVAR	FLPR
AVJL	AVHL	RIFR
PVPL	AQR	AVHR
PVCL	AVJL	AVJR
RIFR	AVJL	HSNR
AVJL	PVCL	RIFR
PVNR	AVJL	BDUR
PVCL	PVCR	AVJL
PVNR	AVJL	PVNL
PVCL	PVCR	AVJR
RIAL	RIAR	RIVR
RIAL	RMDL	RIVL
RIAL	RIVL	SMDVL
RIAL	SMDDR	RIVL
RIAL	RMDR	RIVR
RIAL	SMDDL	RIVR
RIAL	SMDDR	SMDVL
RIAR	RMDL	RIVL
RIAR	RIVL	SMDVL
RIAR	SMDDR	RIVL
SMDVR	RIAR	RIVR
RIAR	SMDDR	SMDVL
ADAR	RIMR	RICL
RMDR	RMDL	RIMR
RIMR	AVKL	RMDR
RIMR	AVKL	RIS
AVKL	RMFR	RIMR
SMDVR	SMDDL	RIVR
RMDR	RMDL	RIS
RMFL	AVKR	DVB
DVB	RMFL	DVC
ADER	FLPL	FLPR
AQR	PVCR	PVPL
HSNL	AVFL	HSNR
DVC	RIGL	DVB
BDUR	PVNR	HSNR
