# Supplementary material for: Search for computational modules in the C. elegans brain
Source: BMC Biol. 2004 Dec 2;2:25. doi: 10.1186/1741-7007-2-25 (PMC539283; doi:10.1186/1741-7007-2-25)
Supplement: Additional File 3 — Zip file containing files mentioned in Additional file 2 [file 1741-7007-2-25-S3.zip › nList_M3sS_i16.csv]

ADFR	ASHR	PVPR
ASEL	AWCL	AWCR
ASKL	AIAL	AIML
AWCL	AWCR	AIAR
AWCL	AWCR	AIYL
RIAL	RIAR	RIVL
RIAL	RIAR	RMDL
RIAL	RIAR	RMDR
RIAL	RIAR	SMDVL
RIAL	RIAR	SMDVR
RIAL	RIAR	SMDDL
RIAL	RIAR	SMDDR
RIAL	RIVR	SMDVR
RIAL	RMDL	RMDR
RIAL	SMDVR	SMDDL
RIAR	RMDL	RMDR
RIAR	SMDVR	SMDDL
RIMR	RMDR	RIS
ADEL	ADER	FLPL
BDUL	PVNL	PVNR
BDUR	PVNL	PVNR
